# Supplementary material for: Lint percentage and boll weight QTLs in three excellent upland cotton (Gossypium hirsutum): ZR014121, CCRI60, and EZ60
Source: BMC Plant Biol. 2023 Apr 5;23:179. doi: 10.1186/s12870-023-04147-5 (PMC10074700; doi:10.1186/s12870-023-04147-5)
Supplement: Supplementary file 1 — Additional file 1:Table S1. The result of GBTS [file 12870_2023_4147_MOESM1_ESM.xlsx]

## Sheet: 10K.all_genotype
Table S1 The result of GBTS
Chromosome	Position	GQ096	GQ097	GQ098	GQ099	GQ101	GQ102	GQ103	GQ104	GQ105	GQ106	GQ107	GQ108	GQ109	GQ110	GQ111	GQ112	GQ113	GQ114	GQ115	GQ116	GQ117	GQ118	GQ119	GQ121	GQ122	GQ123	GQ124	GQ125	GQ126	GQ127	GQ128	GQ129	GQ130	GQ001	GQ002	GQ003	GQ004	GQ005	GQ006	GQ007	GQ008	GQ009	GQ010	GQ011	GQ012	GQ013	GQ014	GQ015
A01	150581	GG	AA	AA	GG	AA	AA	AA	AA	AG	GG	GG	GG	AA	AA	AA	GG	AA	GG	AA	AA	AA	AA	AG	AA	AA	AA	AA	AA	AA	AA	AA	GG	GG	AA	AA	GG	GG	GG	GG	GG	AA	AA	AA	NN	GG	AA	AA	AA
A01	466275	CC	CC	CC	CC	CC	CC	CC	CC	CC	CC	CC	CC	CC	CC	CC	CC	CC	CC	CC	CC	CC	CC	CC	CC	CC	CC	CC	CC	CC	CC	CC	CC	CC	CC	CC	CC	CC	CC	CC	CC	CC	CC	CC	NN	CC	CC	CC	CC
A01	567778	TT	CC	CC	TT	CC	CC	CC	CC	TT	TT	TT	TT	CC	CC	CC	TT	CC	TT	CC	CC	CC	CC	CT	CC	CC	CC	CC	CC	CC	CC	CC	TT	TT	CC	CC	TT	TT	TT	TT	TT	CC	CC	CC	NN	TT	CC	CC	CC
A01	696045	TT	CC	CC	TT	CC	CC	CC	CC	TT	CC	CC	TT	CC	CC	CC	CT	CC	TT	CC	CC	CC	CC	CT	CC	CC	CC	CC	CC	CC	CC	CC	CT	TT	CC	CC	TT	TT	TT	TT	TT	CC	CC	CC	NN	TT	CC	CC	CC
A01	875363	CC	CC	CC	CC	CC	CC	CC	CC	CC	CC	CC	CC	CC	CC	CC	CC	CC	CC	CC	CC	CC	CC	CC	CC	CC	CC	CC	CC	CC	CC	CC	CC	CC	GG	CC	CC	CC	CC	CC	CC	CC	GG	CC	NN	CC	CC	CC	CC
A01	908408	CC	TT	TT	CC	TT	TT	TT	TT	CC	TT	TT	CC	TT	TT	TT	TT	TT	CC	TT	TT	CC	TT	TC	TT	TT	TT	TT	TT	TT	TT	TT	CC	CC	TT	TT	CC	CC	CC	CC	CC	TT	TT	TT	NN	CC	TT	TT	TT
A01	1006644	AA	GG	AA	AA	GG	GG	GG	GG	AA	GG	GG	AA	GG	GG	GG	GG	GG	AA	GG	GG	AA	GG	AA	GG	GG	GG	GG	GG	GG	GG	GG	AA	GG	AA	GG	AA	AA	AA	AA	AA	GG	AA	GG	NN	AA	GG	AA	GG
A01	1088215	TT	GG	TT	TT	GG	GG	GG	GG	TT	GG	GG	TT	GG	GG	GG	GG	GG	TT	GG	GG	TT	GG	TT	GG	GG	GG	GG	GG	GG	GG	GG	TT	GG	TT	GG	TT	TT	TT	TT	TT	GG	TT	GG	NN	TT	GG	TT	GG
A01	1236990	CC	TT	CC	CC	TT	TT	TT	TT	CC	TT	TT	CC	TT	TT	TT	TT	TT	CC	TT	TT	CC	TT	CC	TT	TT	TT	TT	TT	TT	TT	TT	CC	TT	CC	TT	CC	CC	CC	CC	CC	TT	CC	TT	NN	CC	TT	CC	TT
A01	1238121	AA	GG	AA	AA	GG	GG	GG	GG	AA	GG	GG	AA	GG	GG	GG	GG	GG	AA	GG	GG	AA	GG	AA	GG	GG	GG	GG	GG	GG	GG	GG	GA	GG	AA	GG	AA	AA	AA	AA	AA	GG	AA	GG	NN	AA	GG	AA	GG
A01	1244575	AA	GG	AA	AA	GG	GG	GG	GG	AA	GG	GG	AA	GG	GG	GG	GG	GG	AA	GG	GG	AA	GG	AA	GG	GG	GG	GG	GG	GG	GG	GG	AA	GG	AA	GG	AA	AA	AA	AA	AA	GG	AA	GG	NN	AA	GG	AA	GG
A01	1303416	AA	AA	AA	AA	AA	AA	AA	AA	AA	AA	AA	AA	AA	AA	AA	AA	AA	AA	AA	AA	AA	AA	AA	AA	AA	AA	AA	AA	AA	AA	AA	AA	AA	CC	AA	AA	AA	AA	AA	AA	AA	CC	AA	AA	AA	AA	AA	AA
A01	1334206	CC	CC	CC	CC	CC	CC	CC	CC	CC	CC	CC	CC	CC	CC	CC	CC	CC	CC	CC	CC	CC	CC	CC	CC	CC	CC	CC	CC	CC	CC	CC	CC	CC	TT	CC	CC	CC	CC	CC	CC	CC	TT	CC	NN	CC	CC	CC	CC
A01	1632557	CC	CC	CC	CC	CC	CC	CC	CC	CC	CC	CC	CC	CC	CC	CC	CC	CC	CC	CC	CC	CC	CC	CC	CC	CC	CC	CC	CC	CC	CC	CC	CC	CC	GG	CC	CC	CC	CC	CC	CC	CC	GG	CC	NN	CC	CC	CC	CC
A01	1759070	CC	CC	CC	CC	CC	CC	CC	CC	CC	CC	CC	CC	CC	CC	CC	CC	CC	CC	CC	CC	CC	CC	CC	CC	CC	CC	CC	CC	CC	CC	CC	CC	CC	CC	CC	CC	CC	CC	CC	CC	CC	CC	CC	NN	CC	CC	CC	CC
A01	1763796	AA	AA	AA	AA	AA	AA	AA	AA	AA	AA	AA	AA	AA	AA	AA	AA	AA	AA	AA	AA	AA	AA	AA	AA	AA	AA	AA	AA	AA	AA	AA	AA	AA	AA	AA	AA	AA	AA	AA	AA	AA	AA	AA	NN	AA	AA	AA	AA
A01	1793682	GG	GG	GG	GG	GG	GG	GG	GG	GG	GG	GG	GG	GG	GG	GG	GG	GG	GG	GG	GG	GG	GG	GG	GG	GG	GG	GG	GG	GG	GG	GG	GG	GG	GG	GG	GG	GG	GG	GG	GG	GG	GG	GG	NN	GG	GG	GG	GG
A01	1877510	TT	TT	TT	TT	TT	TT	TT	TT	TT	TT	TT	TT	TT	TT	TT	TT	TT	TT	TT	TT	TT	TT	TT	TT	TT	TT	TT	CC	TT	TT	TT	TT	TT	TT	TT	TT	TT	TT	TT	TT	TT	TT	TT	NN	TT	TT	TT	TT
A01	2118017	CC	CC	CC	CC	CC	CC	CC	CC	CC	CC	CC	CC	CC	CC	CC	CC	CC	CC	CC	CG	CC	CG	CC	CC	CC	CC	CC	CC	CC	CC	CC	CC	CC	CG	CC	CC	CC	CC	CC	CC	CC	CG	CC	GG	CC	CC	CC	CC
A01	2202253	TT	TT	TT	TT	TT	TT	TT	TT	TT	TT	TT	TT	TT	TT	TT	TT	TT	TT	TT	TC	TT	CC	NN	TT	TT	TT	TT	CC	TT	TT	TT	TT	TT	CC	TT	TT	TT	TT	TT	TT	TT	TC	TT	NN	TT	TT	TT	NN
A01	2232873	GG	GG	GA	GA	GA	GA	GA	GA	GG	GG	GG	GG	GA	GA	GG	GG	GG	GG	GG	GA	GA	GA	GG	GA	GG	GA	GA	GA	GG	GA	GG	GA	GG	AA	GA	GG	GG	GG	GA	GA	GG	GG	GA	NN	GA	GG	GG	GG
A01	2377299	CC	CC	CC	CC	CC	CC	CC	CC	CC	CC	CC	CC	CC	CC	CC	CC	CC	CC	CC	CC	CC	CC	CC	CC	CC	CC	CC	CC	CC	CC	CC	CC	CC	TT	CC	CC	CC	CC	CC	CC	CC	CC	CC	NN	CC	CC	CC	CC
A01	2740864	CC	CC	CC	CC	CC	CC	CC	CC	CC	CC	CC	CC	CC	CC	CC	CC	CC	CC	CC	CC	CC	CC	CC	CC	CC	CC	CC	CC	CC	CC	CC	CC	CC	AA	CC	CC	CC	CC	CC	CC	CC	CC	CC	NN	CC	CC	CC	CC
A01	3239317	GG	AA	GG	AA	AA	AA	AA	AA	GG	AA	AA	GG	AA	AA	AA	AA	AA	AA	GG	GA	GG	GG	AA	AA	GG	GG	AA	GG	GG	GG	GG	AA	AA	AA	GA	GG	GA	AA	GG	AA	AA	AA	GG	AA	GG	GG	AA	AA
A01	3328902	CC	CC	CC	CC	CC	CC	CC	CC	CC	CC	CC	CC	CC	CC	CC	CC	CC	CC	CC	CC	CC	CC	CC	CC	CC	CC	CC	CC	CC	CC	CC	CC	CC	CC	CC	CC	CC	CC	CC	CC	CC	CC	CC	NN	CC	CC	CC	CC
A01	3390605	AA	GG	AA	GG	GG	GG	GG	GG	GG	GG	GG	AA	GG	GG	GG	GG	GG	GG	AA	AG	AA	AA	GG	GG	AA	AA	GG	AA	AA	AA	AA	GG	GG	GG	AA	AA	AG	GG	AA	GG	GG	GG	AA	NN	AA	AA	GG	GG
A01	3426068	AA	GG	AA	GG	GG	GG	GG	GG	GG	GG	GG	AG	GG	GG	GG	GG	GG	GG	AA	AG	AA	AA	GG	GG	AA	AA	GG	AA	AA	AA	AA	GG	GG	GG	AA	AA	AG	GG	AA	GG	GG	GG	AA	NN	AA	AA	GG	GG
A01	3664687	CC	CC	CC	CT	CT	CC	CC	CC	CT	CT	CT	CC	CC	CC	CC	CT	CT	CT	CC	CT	CT	CC	CC	CT	CC	CC	CC	CT	CT	CC	CC	CC	CT	CC	CC	CC	CC	CC	CC	CC	CT	CC	CT	NN	CT	CC	CT	CT
A01	3949555	GG	GG	GG	GG	GG	GG	GG	GG	GG	GG	GG	GG	GG	GG	GG	GG	GG	GG	GG	GG	GG	GG	GG	GG	GG	GG	GG	GG	GG	GG	GG	GG	GG	GG	GG	GG	GG	GG	GG	GG	GG	GG	GG	NN	GG	GG	GG	GG
A01	4190004	CC	CC	CC	CC	CC	CC	CC	CC	CC	CC	CC	CC	CC	CC	CC	CC	CC	CC	CC	CC	CC	CC	CC	CC	CC	CC	CC	CC	CC	CC	CC	CC	CC	CC	TT	CC	TC	CC	CC	CC	CC	CC	CC	CC	CC	CC	CC	CC
A01	4232780	CC	CC	CC	CC	CC	CC	CC	CC	CC	CC	CC	CC	CC	CC	CC	CC	CC	CC	CC	CC	CC	CC	CC	CC	CC	CC	CC	CC	CC	CC	CC	CC	CC	CC	TT	CC	TC	CC	CC	CC	CC	CC	CC	NN	CC	CC	CC	CC
A01	4306390	TT	TT	TT	TT	TT	TT	TT	TT	TT	TT	TT	TT	TT	TT	TT	TT	TT	TT	TT	TA	AA	AA	TT	TT	TT	AA	TT	AA	AA	TT	TT	TT	TT	AA	TT	TT	TT	TT	TT	TT	TT	TT	TT	NN	TT	AA	TT	TT
A01	4311514	AA	AA	AA	AA	AA	AA	AA	AA	AA	AA	AA	AA	AA	AA	AA	AA	AA	AA	AA	AG	GG	GG	AA	AA	AA	GG	AA	GG	GG	AA	AA	AA	AA	GG	AA	AA	AA	AA	AA	AA	AA	AA	AA	NN	AA	GG	AA	AA
A01	4427565	CC	CC	CC	CC	CC	CC	CC	CC	CC	CC	CC	CC	CC	CC	CC	CC	CC	CC	CC	CA	AA	AA	CC	CC	CC	AA	CC	AA	AA	CC	CC	CC	CC	AA	CC	CC	CC	CC	CC	CC	CC	CC	CC	NN	CC	AA	CC	CC
A01	4615945	AA	AA	AA	AA	AA	AA	AA	AA	AA	AA	AA	AA	AA	AA	AA	AA	AA	AA	AA	AA	AA	AA	AA	AA	AA	AA	AA	AA	AA	AA	AA	AA	AA	AA	TT	AA	TA	AA	AA	AA	AA	AA	AA	NN	AA	AA	AA	AA
A01	4721433	AA	AA	AA	AA	AA	AA	AA	AA	AA	AA	AA	AA	AA	AA	AA	AA	AA	AA	AA	AA	AA	AA	AA	AA	AA	AA	AA	AA	AA	AA	AA	AA	AA	AA	GG	AA	GA	AA	AA	AA	AA	AA	AA	NN	AA	AA	AA	AA
A01	4735458	GG	GG	GG	GG	GG	GG	GG	GG	GG	GG	GG	GG	GG	GG	GG	GG	GG	GG	GG	GG	GG	GG	GG	GG	GG	GG	GG	GG	GG	GG	GG	GG	GG	GG	AA	GG	AG	GG	GG	GG	GG	GG	GG	NN	GG	GG	GG	GG
A01	5259934	AA	AA	AA	AA	AA	AA	AA	AA	AA	AA	AA	AA	AA	AA	AA	AA	AA	AA	AG	AG	GG	GG	AA	AA	AA	GG	AA	GG	GG	AA	AA	AA	AA	GG	GG	AA	AA	AA	AA	AA	AA	AA	AA	NN	AA	GG	AA	AA
A01	5321056	AA	AA	AA	AA	AA	AA	AA	AA	AA	AA	AA	AA	AA	AA	AA	AA	AA	AA	AG	AG	GG	GG	AA	AA	AA	GG	AA	GG	GG	AA	AA	AA	AA	GG	GG	AA	AA	AA	AA	AA	AA	AA	AA	NN	AA	AG	AA	AA
A01	5348973	CC	TT	CC	TT	TT	TT	TT	TT	TT	TT	TT	CC	TT	TT	TT	TT	TC	TT	CC	TC	TC	CC	TT	TT	TC	TC	TT	TC	TC	TT	TC	TT	TT	TC	CC	TT	TT	TT	TC	TT	TT	CC	TC	CC	CC	CC	TT	TT
A01	5370811	AA	GG	AA	GG	GG	GA	GG	GG	GG	GG	GG	AA	GG	GG	GG	GG	AA	GG	AA	GA	AA	AA	GG	GG	AA	AA	GG	AA	GA	GG	AA	GG	GG	AA	AA	GG	GG	GG	AA	GG	GG	AA	AA	NN	AA	AA	GG	GG
A01	5481267	TT	TT	TT	TT	TT	TT	TT	TT	TT	TT	TT	TT	TT	TT	TT	TT	TT	TT	TC	TC	CC	CC	TT	TT	TT	CC	TT	CC	CC	TT	TT	TT	TT	CC	CC	TT	TT	TT	TT	TT	TT	TT	TT	NN	TT	CC	TT	TT
A01	5634957	TT	TT	TT	TT	TT	TT	TT	TT	TT	TT	TT	TT	TT	TT	TT	TT	TT	TT	TT	TT	TT	TT	TT	TT	TT	TT	TT	TT	TT	TT	TT	TT	TT	TT	TT	TT	GT	TT	TT	TT	TT	TT	TT	NN	TT	TT	TT	TT
A01	5665251	CC	CC	CC	CC	CC	CC	CC	CC	CC	CC	CC	CC	CC	CC	CC	CC	CC	CC	CC	CC	CC	CC	CC	CC	CC	CC	CC	CC	CC	CC	CC	CC	CC	CC	CC	CC	TC	CC	CC	CC	CC	CC	CC	NN	CC	CC	CC	CC
A01	5816566	TT	TT	TT	TT	TT	TT	TT	TT	TT	TT	TT	TT	TT	TT	TT	TT	TT	TT	TG	TG	GG	GG	TT	TT	TT	GG	TT	GG	GG	TT	TT	TT	TT	GG	TG	TT	TT	TT	TT	TT	TT	TT	TT	NN	TT	GG	TT	TT
A01	5818995	CC	CC	CC	CC	CC	CC	CC	CC	CC	CC	CC	CC	CC	CC	CC	CC	CC	CC	CT	CT	TT	TT	CC	CC	CC	TT	CC	TT	TT	CC	CC	CC	CC	TT	CT	CC	CC	CC	CC	CC	CC	CC	CC	NN	CC	TT	CC	CC
A01	6180947	TT	TT	TT	TT	TT	TT	TT	TT	TT	TT	TT	TT	TT	TT	TT	TT	TT	TT	TT	TT	TT	TT	TT	TT	TT	TT	TT	TT	TT	TT	TT	TT	TT	TT	TT	TT	TT	TT	TT	TT	TT	TT	TT	NN	TT	TT	TT	TT
A01	6218145	CC	AA	CC	AA	AA	AA	AA	AA	AA	AA	AA	CC	AA	AA	AA	AA	CC	AC	CC	CC	CC	CC	AA	AA	AA	CC	AA	CC	CC	AA	CC	AA	CC	CC	AC	AA	AC	CC	CC	AA	AA	CC	CC	AC	CC	CC	AA	AA
A01	6239154	GA	GG	GA	GG	GG	GG	GG	GG	GG	GG	GG	GA	GG	GG	GG	GG	GA	GA	GA	GA	GA	GA	GG	GG	GG	GA	GG	GA	GA	GG	GA	GG	GA	GA	GA	GG	GA	GA	GA	GG	GG	GA	GA	NN	GA	GA	GG	GG
A01	6309831	GA	GT	GA	GT	GT	GT	GT	GT	GT	GT	GT	GA	GT	GT	GT	GT	NN	GT	GA	GA	NN	GA	GT	GT	GT	NN	GT	NN	NN	GT	GA	GT	NN	NN	GA	GT	GA	GA	NN	GT	GT	NN	NN	NN	NN	NN	GT	GT
A01	6328375	GG	GG	GG	GG	GG	GG	GG	GG	GG	GG	GG	GG	GG	GG	GG	GG	GG	GG	GG	GG	GG	GG	GG	GG	GG	GG	GG	GG	GG	GG	GG	GG	GG	GG	GG	GG	GG	GG	GG	GG	GG	GG	GG	NN	GG	GG	GG	GG
A01	6339873	TT	TT	TT	TT	TT	TT	TT	TT	TT	TT	TT	TT	TT	TT	TT	TT	TG	TT	TT	TT	TT	TT	TT	TT	TT	TT	TT	TT	TT	TT	TT	TT	TG	TT	TT	TT	TT	TG	TT	TT	TT	TT	TG	NN	TT	TT	TT	TT
A01	6356201	AA	GG	AA	GG	GG	GG	GG	GG	GG	GG	GG	AA	GG	GG	GG	GG	AA	GA	AA	AA	AA	AA	GG	GG	GG	AA	GG	AA	AA	GG	AA	GG	AA	AA	GA	GG	GA	AA	AA	GG	GG	AA	AA	AA	AA	AA	GG	GG
A01	6675312	CC	AA	CC	CC	AA	AA	AA	AA	AA	AA	AA	CC	AA	AA	CC	AA	CC	CA	CC	CC	CC	CC	AA	AA	AA	CC	AA	CC	CC	AA	CC	AA	CC	CC	CA	AA	CA	CC	CC	AA	AA	CC	CC	NN	CC	CC	AA	AA
A01	6913387	CC	TT	CC	CC	TT	TT	TT	TT	TT	TT	TT	CC	TT	TT	CC	TT	CC	CT	CC	CC	CC	CC	TT	TT	TT	CC	TT	CC	CC	TT	CC	TT	CC	CC	CT	TT	CT	CC	CC	TT	TT	CC	CC	NN	CC	CC	TT	TT
A01	7026010	GG	AA	GG	GG	AA	AA	AA	AA	AA	AA	AA	GG	AA	AA	GG	AA	GG	GA	AA	GG	AA	GG	AA	AA	AA	AA	AA	GG	AA	AA	GG	AA	GG	AA	AA	AA	AA	GG	GG	AA	AA	GG	GG	NN	GG	AA	AA	AA
A01	7390732	TT	TT	TT	TT	TT	TT	TT	TT	TT	TT	TT	TT	TT	TT	TT	TT	TT	TT	TT	TT	TT	TT	TT	TT	TT	TT	CC	TT	TT	TT	TT	TT	TT	TT	TT	CC	TC	TT	TT	TT	TT	TT	TT	NN	TT	TT	CC	TT
A01	7566595	TT	TT	TT	TT	TT	NN	TT	TT	NN	TT	TT	TT	TT	TT	TT	TT	TT	TT	TT	TT	TT	TT	TT	TT	TT	TT	CC	TT	TT	TT	TT	NN	TT	TT	TT	CC	TC	TT	TT	TT	TT	TT	TT	NN	TT	TT	CC	TT
A01	7609984	AA	GG	AA	AA	GG	GG	GG	GG	GG	GG	GG	GG	GG	GG	AA	GG	AA	AG	GG	AA	GG	AA	GG	GG	AA	GG	AA	AA	GG	GG	AA	GG	AA	GG	GG	AA	AG	AA	AA	GG	GG	AA	AA	GG	AA	GG	AA	GG
A01	7681532	GG	AA	GG	GG	AA	AA	AA	AA	AA	AA	AA	AA	AA	AA	GG	AA	GG	GA	AA	GG	AA	GG	AA	AA	GG	AA	GG	GG	AA	AA	GG	AA	GG	AA	AA	GG	GA	GG	GG	AA	AA	GG	GG	NN	GG	AA	GG	AA
A01	8015331	GG	AA	GG	GG	AA	AA	AA	AA	AA	AA	AA	AA	AA	AA	AA	AA	AA	AA	AA	GG	AA	GG	AA	AA	GG	GG	GG	GG	AA	AA	GG	GA	AA	AA	AA	GG	GG	GG	GG	AA	AA	GG	GG	NN	GG	AA	GG	AA
A01	8187881	AA	GG	AA	AA	GG	GG	GG	GG	GG	GG	GG	GG	GG	GG	GG	GG	GG	GG	GG	AA	GG	AA	GG	GG	AA	AA	AA	AA	GG	GG	AA	GG	GG	GG	GG	AA	AG	AA	AA	GG	GG	AA	AA	NN	AA	GG	AA	GG
A01	8899414	AA	AA	AA	AA	AA	AA	AA	AA	AA	AA	AA	AA	AA	AA	AA	AA	AA	AA	AA	AA	AA	AA	AA	AA	AA	AA	AA	AA	AA	AA	AA	AA	AA	AA	AA	AA	AG	AA	AA	AA	AA	AA	AA	NN	AA	AA	AA	AA
A01	9043901	GG	GG	GG	GG	GG	GG	GG	GG	GG	GG	GG	GG	GG	GG	GG	GG	GG	GG	GG	GG	GG	GG	GG	GG	GG	GG	GG	GG	GG	GG	GG	GG	GG	GG	GG	GG	GA	GG	GG	GG	GG	GG	GG	NN	GG	GG	GG	GG
A01	9094627	AA	AA	AA	AA	AA	AA	AA	AA	AA	AA	AA	AA	AA	AA	AA	AA	AA	AA	AA	AA	AA	AA	AA	AA	AA	AA	AA	AA	AA	AA	AA	AA	AA	AA	AA	AA	AG	AA	AA	AA	AA	AA	AA	AA	AA	AA	AA	AA
A01	9737830	AA	AA	AA	AA	AA	AA	AA	AA	AA	AA	AA	AA	AA	AA	AA	AA	AA	AA	AA	AA	AA	AA	AA	AA	AA	AA	AA	AA	AA	AA	AA	AA	AA	AA	AA	AA	AG	AA	AA	AA	AA	AA	AA	NN	AA	AA	AA	AA
A01	9809304	TT	CC	TT	TT	CC	CC	CC	CC	CC	CC	CC	CC	CC	CC	CC	CC	CC	CC	CC	TT	CC	CC	CC	CC	TT	TT	CC	CC	CC	CC	TT	CC	CC	CC	CC	CC	CT	TT	TT	TT	CC	TT	TT	NN	TT	CC	CC	CC
A01	9820565	CC	TT	CC	CC	TT	TT	TT	TT	TT	TT	TT	TT	TT	TT	TT	TT	TT	TT	TT	CC	TT	TT	TT	TT	CC	CC	TT	TT	TT	TT	CC	TT	TT	TT	TT	TT	TC	CC	CC	CC	TT	CC	CC	NN	CC	TT	TT	TT
A01	9932709	GG	AA	GG	GG	AA	AA	AA	AA	AA	AA	AA	AA	AA	AA	AA	AA	AA	AA	AA	GG	AA	AA	AA	AA	GG	GG	AA	AA	AA	AA	GG	AA	AA	AA	AA	AA	AG	GG	GG	GG	AA	AA	GG	NN	GG	AA	AA	AA
A01	10039816	GC	GC	GC	GC	GC	GC	GC	GC	GC	GC	GC	GC	GC	GC	GC	GC	GC	GC	GC	GC	GC	GC	GC	GC	GC	GC	GC	GC	GC	GC	GC	GC	GC	GC	GC	GC	GC	GC	GC	GC	GC	GC	GC	GG	GC	GC	GC	GC
A01	10845639	CC	CC	CC	CC	CC	CC	CC	CC	CC	CC	CC	CC	CC	CC	CC	CC	CC	CC	CC	CC	CC	CC	CC	CC	CC	CC	CC	CC	CC	CC	CC	CC	CC	CC	CC	CC	CC	CC	CC	CC	CC	CC	CC	CC	CC	CC	CC	CC
A01	10885121	AA	AA	AA	AA	AA	AA	AA	AA	AA	AA	AA	AA	AA	AA	AA	AA	AA	AA	AA	AA	AA	AA	AA	AA	AA	AA	AA	AA	AA	AA	AA	AA	AA	AA	AA	AA	AA	AA	AA	AA	AA	AA	AA	AA	AA	AA	AA	AA
A01	10956392	TT	TT	TT	TT	TT	TT	TT	TT	TT	TT	TT	TT	TT	TT	TT	TT	TT	TT	TT	TT	TT	TT	TT	TT	TT	TT	TT	TT	TT	TT	TT	TT	TT	TT	TT	TT	TT	TT	TT	TT	TT	TT	TT	NN	TT	TT	TT	TT
A01	11123833	CC	TT	CC	CC	TT	TT	TT	TT	TT	TT	TT	TT	TT	TT	TT	TT	TT	TT	TT	CT	TT	TT	TT	TT	CC	CC	CC	TT	TT	TT	CC	TT	TT	CC	TT	CC	CT	CC	CC	CC	TT	TT	CC	NN	CC	TT	CC	TT
A01	11339222	GG	AA	AA	GG	AA	AA	AA	AA	AA	AA	AA	AA	AA	AA	AA	AA	AA	AA	AA	GG	AA	AG	AA	AA	AG	GG	AA	AA	AA	AA	GG	AA	AA	GG	AA	AA	AG	GG	GG	AA	AA	AA	GG	NN	GG	AA	AA	AA
A01	11454784	AA	AA	AA	AA	AA	AA	AA	AA	AA	AA	AA	AA	AA	AA	AA	AA	AA	AA	AA	AA	AA	AA	AA	AA	AA	AA	AA	AA	AA	AA	AA	AA	AA	AA	AA	AA	AA	AA	AA	AA	AA	AA	AA	NN	AA	AA	AA	AA
A01	11576904	CC	TT	TT	CC	TT	TT	TT	TT	TC	TT	TT	TT	TT	TT	TT	TT	TT	TT	CC	CC	TT	CC	TT	TT	CC	CC	TT	TT	TT	TT	CC	TT	TT	CC	TT	TT	CC	CC	CC	TT	TT	TT	CC	NN	CC	TT	TT	TT
A01	11585127	GG	AA	AA	GG	AA	AA	AA	AA	AG	AA	AA	AA	AA	AA	AA	AA	AA	AA	GG	GG	AA	GG	AA	AA	GG	GG	AA	AA	AA	AA	GG	AA	AA	GG	AA	AA	GG	GG	GG	AA	AA	AA	GG	GG	GG	AA	AA	AA
A01	11649734	GG	GG	GG	GG	GG	GG	GG	GG	GG	GG	GG	GG	GG	GG	GG	GG	GG	GG	GG	GG	GG	GG	GG	GG	GG	GG	GG	GG	GG	GG	GG	GG	GG	GG	GG	GG	GG	GG	GG	GG	GG	GG	GG	NN	GG	GG	GG	GG
A01	11697101	GG	GG	GG	GG	GG	GG	GG	GG	GG	GG	GG	GG	GG	GG	GG	GG	GG	GG	GG	GG	GG	GG	GG	GG	GG	GG	GG	GG	GG	GG	GG	GG	GG	GG	GG	GG	GG	GG	GG	GG	GG	GG	GG	NN	GG	GG	GG	GG
A01	11865504	AA	CC	CC	AA	CC	CC	CC	CC	CA	CC	CC	CC	CC	CC	CC	CC	CC	CC	AA	AA	CC	AA	CC	CC	AA	AA	CC	CC	CC	CC	AA	CC	CC	AA	CC	CC	AA	AA	AA	CC	CC	CC	AA	AA	AA	CC	CC	CC
A01	12037935	CC	TT	TT	CC	TT	TT	TT	TT	CT	TT	TT	TT	TT	TT	TT	TT	TT	TT	CC	CC	TT	CC	TT	TT	CC	CC	TT	TT	TT	TT	CC	TT	TT	CC	TT	TT	CC	CC	CC	TT	TT	TT	CC	NN	CC	TT	TT	TT
A01	12078965	AA	GG	GG	AA	GG	GG	GG	GG	AG	GG	GG	GG	GG	GG	GG	GG	GG	GG	AA	AA	GG	AA	GG	GG	AA	AA	GG	GG	GG	GG	AA	GG	GG	AA	GG	GG	AA	AA	AA	GG	GG	GG	AA	NN	AA	GG	GG	GG
A01	12164325	AA	GG	GG	AA	GG	GG	GG	GG	AG	GG	GG	GG	GG	GG	GG	GG	GG	GG	AA	GG	GG	AA	GG	GG	AA	AA	GG	GG	GG	GG	AA	GG	GG	AA	GG	GG	AA	AA	AA	GG	GG	GG	AA	NN	AA	GG	GG	GG
A01	12566894	GG	AA	AA	GG	AA	AA	AA	AA	GA	AA	AA	AA	AA	AA	AA	AA	AA	AA	GG	AA	AA	AA	AA	AA	GG	GG	AA	AA	AA	AA	GG	AA	AA	AA	AA	AA	GA	GG	GG	AA	AA	AA	GG	NN	GG	AA	AA	AA
A01	13148372	AA	GG	GG	AA	GG	GG	GG	GG	AG	GG	GG	GG	GG	GG	GG	GG	GG	GG	AA	GG	GG	GG	GG	GG	AA	AA	GG	GG	GG	GG	AA	GG	GG	GG	GG	GG	AG	AA	AA	GG	GG	GG	AA	NN	AA	GG	GG	GG
A01	13398575	TT	AA	AA	TT	AA	AA	AA	AA	TA	AA	AA	AA	AA	AA	AA	AA	AA	AA	TT	AA	AA	AA	AA	AA	TT	TT	AA	AA	AA	AA	TT	AA	AA	AA	AA	AA	TA	TT	TT	AA	AA	AA	TT	NN	TT	AA	AA	AA
A01	13556598	AA	GG	GG	AA	GG	GG	GG	GG	AG	GG	GG	GG	GG	GG	GG	GG	GG	GG	AA	GG	GG	GG	GG	GG	AA	AA	GG	GG	GG	GG	AA	GG	GG	GG	GG	GG	AG	AA	AA	GG	GG	GG	AA	NN	AA	GG	GG	GG
A01	13669686	GG	AA	AA	GG	AA	AA	AA	AA	GA	AA	AA	GA	AA	AA	AA	AA	AA	AA	GG	AA	AA	AA	AA	AA	GG	GG	AA	AA	AA	AA	GG	AA	AA	AA	AA	AA	GA	GG	GG	AA	AA	AA	GG	NN	GG	AA	AA	AA
A01	13687902	GG	AA	AA	GG	AA	AA	AA	AA	GA	AA	AA	AA	AA	AA	AA	AA	AA	AA	GG	AA	AA	AA	AA	AA	GG	GG	AA	AA	AA	AA	GG	AA	AA	AA	AA	AA	GA	GG	GG	AA	AA	AA	GG	NN	GG	AA	AA	AA
A01	13836574	CC	TT	TT	CC	TT	TT	TT	TT	CT	TT	TT	TT	TT	TT	TT	TT	TT	TT	CC	TT	TT	TT	TT	TT	CC	CC	TT	TT	CC	TT	CC	TT	TT	TT	TT	TT	CT	CC	CC	TT	TT	TT	CC	NN	CC	TT	TT	TT
A01	14034650	AA	GG	GG	AA	GG	GG	GG	GG	AG	GG	GG	GG	GG	GG	GG	GG	GG	GG	AA	GG	GG	GG	GG	GG	AA	AA	GG	GG	AA	GG	AA	GG	GG	GG	GG	GG	AG	AA	AA	GG	GG	GG	AA	NN	AA	GG	GG	GG
A01	14045197	GG	AA	AA	GG	AA	AA	AA	AA	GA	AA	AA	AA	AA	AA	AA	AA	AA	AA	GG	AA	AA	AA	AA	AA	GG	GG	AA	AA	GG	AA	GG	AA	AA	AA	AA	AA	GA	GG	GG	AA	AA	AA	GG	NN	GG	AA	AA	AA
A01	14122728	AA	CC	CC	AA	CC	CC	CC	CC	AC	CC	CC	CC	CC	CC	CC	CC	CC	CC	AA	AC	CC	AA	CC	CC	AA	AA	CC	CC	AA	CC	AA	CC	CC	AA	CC	CC	AA	AA	AA	CC	CC	CC	AA	NN	AA	CC	CC	CC
A01	14169120	GG	AA	AA	GG	AA	AA	AA	AA	GA	AA	AA	AA	AA	AA	AA	AA	AA	AA	GG	GA	AA	GG	AA	AA	GG	GG	AA	AA	GG	AA	GG	AA	AA	GG	AA	AA	GG	GG	GG	AA	AA	GG	GG	NN	GG	AA	AA	AA
A01	14173164	CC	TT	TT	CC	TT	TT	TT	TT	CT	TT	TT	TT	TT	TT	TT	TT	TT	TT	CC	CT	TT	CC	TT	TT	CC	CC	TT	TT	CC	TT	CC	TT	TT	CC	TT	TT	CC	CC	CC	TT	TT	CC	CC	NN	CC	TT	TT	TT
A01	14292512	CC	GG	GG	CC	GG	GG	GG	GG	CG	GG	GG	GG	GG	GG	GG	GG	GG	GG	CC	CG	GG	CC	GG	GG	CC	CC	GG	GG	CC	GG	CC	GG	GG	CC	GG	GG	CC	CC	CC	GG	GG	CC	CC	NN	CC	GG	GG	GG
A01	14497617	TT	CC	CC	TT	CC	CC	CC	CC	TC	CC	CC	CC	CC	CC	CC	CC	CC	CC	TT	TC	TT	TT	CC	CC	TT	TT	TC	CC	TT	CC	TT	CC	CC	TT	CC	TC	TT	TT	TT	CC	CC	TT	TT	NN	TT	TT	CC	CC
A01	14734583	AC	CC	CC	AC	CC	CC	CC	CC	AC	CC	CC	CC	CC	CC	CC	CC	CC	CC	AC	AC	AC	AC	CC	CC	AC	AC	AC	CC	AC	CC	AC	CC	CC	AC	CC	CC	AC	AC	AC	CC	CC	AC	AC	NN	AC	AC	CC	CC
A01	14887485	AA	GG	AG	AA	AG	GG	GG	AG	AG	GG	GG	AG	GG	GG	GG	GG	GG	GG	AA	NN	AA	AG	GG	NN	AA	AA	AG	GG	AA	GG	AA	GG	GG	AA	GG	GG	AA	AA	AA	GG	GG	AA	AA	NN	AA	AA	GG	GG
A01	15011608	CC	TT	TT	CC	TT	TT	TT	TT	CT	TT	TT	TT	TT	TT	TT	TT	TT	TT	CC	CT	CC	CC	TT	TT	CC	CC	CT	TT	CC	TT	CC	TT	TT	CC	TT	TT	CC	CC	CC	TT	TT	CC	CC	NN	CC	CC	TT	TT
A01	15186020	AA	GG	GG	AA	GG	GG	GG	GG	AG	GG	GG	GG	GG	GG	GG	GG	GG	GG	AA	AG	AA	AA	GG	GG	AA	AA	AG	GG	AA	GG	AA	GG	GG	AA	GG	GG	AA	AA	AA	GG	GG	AA	AA	NN	AA	AA	GG	GG
A01	15516421	CC	TT	TT	CC	TT	TT	TT	TT	CT	TT	TT	TT	TT	TT	TT	TT	TT	TT	CC	CT	CC	CC	TT	TT	CC	CC	CT	TT	CC	TT	CC	TT	TT	CC	TT	TT	CC	CC	CC	TT	TT	CC	CC	TT	CC	CC	TT	TT
A01	15634584	GG	AA	AA	GG	AA	AA	AA	AA	GA	AA	AA	AA	AA	AA	AA	AA	AA	AA	GG	GA	GG	GA	AA	AA	GG	GG	AA	AA	GG	AA	GG	AA	AA	GG	AA	AA	GG	GG	GG	AA	AA	GG	GG	NN	GG	GG	AA	AA
A01	15760925	GG	AA	AA	GG	AA	AA	AA	AA	GA	AA	GA	AA	AA	AA	AA	AA	AA	AA	GG	GA	GG	GG	AA	AA	GG	GG	AA	AA	GG	AA	GG	AA	AA	GG	AA	AA	GG	GG	GG	AA	AA	GG	GG	NN	GG	GG	AA	AA
A01	15824679	AA	GG	GG	AA	GG	GG	GG	GG	AG	GG	GG	GG	GG	GG	GG	GG	GG	GG	AA	AG	AA	AA	GG	GG	AA	AA	GG	GG	AA	GG	AA	GG	GG	AA	GG	GG	AA	AA	AA	GG	GG	AA	AA	NN	AA	AA	GG	GG
A01	15890678	CC	AA	AA	CC	AA	AA	AA	AA	CA	AA	AA	AA	AA	AA	AA	AA	AA	AA	CC	CA	CC	CC	AA	AA	CC	CC	AA	AA	CC	AA	CC	AA	AA	CC	AA	AA	CC	CC	CC	AA	AA	CC	CC	AA	CC	CC	AA	AA
A01	16003540	GG	AA	AA	GG	AA	AA	AA	AA	GA	AA	AA	AA	AA	AA	AA	AA	AA	AA	GG	GA	GG	GG	AA	AA	GG	GG	AA	AA	GG	AA	GG	AA	AA	GG	AA	AA	GG	GG	GG	AA	AA	GG	GG	NN	GG	GG	AA	AA
A01	16120098	TT	CC	CC	TT	CC	CC	CC	CC	TC	CC	CC	CC	CC	CC	CC	CC	CC	CC	TT	TC	TT	TT	CC	CC	TT	TT	CC	CC	TT	CC	TT	CC	CC	TT	CC	CC	TT	TT	TT	CC	CC	TT	TT	NN	TT	TT	CC	TC
A01	16235925	TT	GG	GG	TT	GG	GG	GG	GG	TG	GG	GG	GG	GG	GG	GG	GG	GG	GG	TT	TG	TT	TT	GG	GG	TT	TT	GG	GG	TT	GG	TT	GG	GG	TT	GG	GG	TT	TT	TT	GG	GG	TT	TT	NN	TT	TT	GG	GG
A01	16300908	GG	AA	AA	GG	AA	AA	AA	AA	GA	AA	AA	AA	AA	AA	AA	AA	AA	AA	GG	GA	GG	GG	AA	AA	GG	GG	AA	AA	GG	AA	GG	AA	AA	GG	AA	AA	GG	GG	GG	AA	AA	GG	GG	AA	GG	GG	AA	AA
A01	16374922	AA	GG	GG	AA	GG	GG	GG	GG	AG	GG	GG	GG	GG	GG	GG	GG	GG	GG	AA	AG	AA	AA	AG	GG	AA	AA	GG	GG	AA	GG	AA	GG	GG	AA	GG	GG	AA	AA	AA	GG	GG	AA	AA	NN	AA	AA	GG	GG
A01	16516466	CC	TT	TT	CC	TT	TT	TT	TT	TC	TT	TT	TT	TT	TT	TT	TT	TT	TT	CC	TC	CC	CC	TT	TT	CC	CC	TT	TT	CC	TT	CC	TT	TT	CC	TT	TT	CC	CC	CC	TT	TT	CC	CC	NN	CC	CC	TT	TT
A01	16529399	GG	TT	TT	GG	TT	TT	TT	TT	TG	TT	TT	TT	TT	TT	TT	TT	TT	TT	GG	TG	GG	GG	TT	TT	GG	GG	TT	TT	GG	TT	GG	TT	TT	GG	TT	TT	GG	GG	GG	TT	TT	GG	GG	NN	GG	GG	TT	TT
A01	16646466	CC	AA	AC	CC	AA	AA	AA	AA	AC	AA	AA	AA	AA	NN	AC	AA	AA	AA	CC	AC	CC	AC	AC	AA	CC	CC	AC	AC	CC	AA	CC	AC	AC	CC	AA	AA	CC	CC	CC	AA	AC	CC	CC	CC	CC	CC	AC	AA
A01	17251266	GG	GG	GG	TT	GG	GT	GG	GG	GT	GG	GG	GG	GG	GG	GG	GG	GG	GG	TT	GT	TT	TT	GG	GG	TT	TT	GG	GG	TT	GG	TT	GG	GG	TT	GG	GG	GT	GG	TT	GG	GG	TT	GG	NN	TT	TT	GG	GG
A01	18315482	AA	AA	AA	GG	AA	AA	AA	AA	AG	AA	AA	AA	AA	AA	AA	AA	AA	AA	GG	AG	GG	GG	AA	AA	GG	GG	AA	AA	GG	AA	GG	AA	AA	GG	AA	AA	AG	AA	GG	AA	AA	GG	AA	NN	GG	GG	AA	AA
A01	18871381	TT	TT	TT	CC	TT	TT	TT	TT	TC	TT	TT	TT	TT	TT	TT	TT	TT	TT	CC	TC	CC	CC	TT	TT	CC	CC	TT	TT	CC	TT	CC	TT	TT	TT	TT	TT	TC	TT	CC	TT	TT	CC	TT	NN	CC	CC	TT	TT
A01	18981727	CC	CC	CC	TT	CC	CC	CC	CC	CT	CC	CC	CC	CC	CC	CC	CC	CC	CC	TT	CT	TT	TT	CC	CC	TT	TT	CC	CC	TT	CC	TT	CC	CC	CC	CC	CC	CT	CC	TT	CC	CC	TT	CC	NN	TT	TT	CC	CC
A01	19098709	CC	CC	CC	AA	CC	CC	CC	CC	CA	CC	CC	CC	CC	CC	CC	CC	CC	CC	AA	CA	AA	AA	CC	CC	AA	AA	CC	CC	AA	CC	AA	CC	CC	CC	CC	CC	CA	CC	AA	CC	CC	AA	CC	AA	AA	AA	CC	CC
A01	19188611	GG	GG	GG	AA	GG	GG	GG	GG	GA	GG	GG	GG	GG	GG	GG	GG	GG	GG	AA	GA	AA	AA	GG	GG	AA	AA	GG	GG	AA	AA	AA	GG	GG	GG	GG	GG	GA	GG	AA	GG	GG	AA	GG	NN	AA	AA	GG	GG
A01	19224534	GG	GG	GG	AA	GG	GG	GG	GG	GA	GG	GG	GG	GG	GG	GG	GG	GG	GG	AA	GA	AA	AA	GG	GG	AA	AA	GG	GG	AA	AA	AA	GG	GG	GG	GG	GG	GA	GG	AA	GG	GG	AA	GG	NN	AA	AA	GG	GG
A01	19337011	GG	GG	GG	AA	GG	GG	GG	GG	GA	GG	GG	GG	GG	GG	GG	GG	GG	GG	AA	GA	AA	AA	GG	GG	AA	AA	GG	GG	AA	AA	AA	GG	GG	GG	GG	GG	GA	GG	AA	GG	GG	AA	GG	NN	AA	AA	GG	GG
A01	19710087	CC	CC	CC	CC	CC	CC	CC	CC	CC	CC	CC	CC	CC	CC	CC	CC	CC	CC	CC	CC	CC	CC	CC	CC	CC	CC	CC	CC	CC	NN	CC	CC	CC	CC	CC	CC	CC	CC	CC	CC	CC	CC	CC	NN	CC	CC	CC	CC
A01	19984257	AA	AA	AA	CC	AA	AA	AA	AA	AC	NN	AA	AA	AA	AA	AA	AA	AA	AA	CC	AC	CC	CC	AA	AA	CC	CC	AA	AA	CC	NN	CC	AA	AA	AC	AA	AA	AC	AA	CC	AA	AA	CC	AA	NN	CC	CC	AA	AA
A01	20114084	TT	TT	TT	CC	TT	TT	TT	TT	TC	TT	TT	TT	TT	TT	TT	TT	TT	TT	CC	TC	CC	CC	TT	TT	CC	CC	TT	TT	CC	NN	CC	TT	TT	TC	TT	TT	TC	TT	CC	TT	TT	CC	TT	NN	CC	CC	TT	TT
A01	20233696	GG	GG	GG	AA	GG	GG	GG	GG	GA	GG	GG	GG	GG	GG	GG	GG	GG	GG	AA	GA	AA	GA	GG	GG	AA	AA	GG	GG	AA	AA	AA	GG	GG	GG	GG	GG	GA	GG	AA	GG	GG	AA	GG	NN	AA	AA	GG	GG
A01	20345805	GG	GG	GG	AA	GG	GG	GG	GG	GA	GG	GG	GG	GG	GG	GG	GG	GG	GG	AA	GA	AA	AA	GG	GG	AA	AA	GG	GG	AA	AA	AA	GG	GG	GG	GG	GG	GA	GG	AA	GG	GG	AA	GG	NN	AA	AA	GG	GG
A01	20456114	CC	CC	CC	TT	CC	CC	CC	CC	CT	CC	CC	CC	CC	CC	CC	CC	CC	CC	TT	CT	TT	TT	CC	CC	TT	TT	CC	CC	TT	TT	TT	CC	CC	CC	CC	CC	CT	CC	TT	CC	CC	TT	CC	NN	TT	TT	CC	CC
A01	20553718	CC	CC	CC	TT	CC	CC	CC	CC	CT	CC	CC	CC	CC	CC	CC	CC	CC	CC	TT	CT	TT	TT	CC	CC	TT	TT	CC	CC	TT	TT	TT	CC	CC	CC	CC	CC	CT	CC	TT	CC	CC	TT	CC	NN	TT	TT	CC	CC
A01	20757446	AA	AA	AA	AA	AA	AA	AA	AA	AA	AA	AA	AA	AA	AA	AA	AA	AA	AA	AA	AA	AA	AA	AA	AA	AA	AA	AA	AA	AA	AA	AA	AA	AA	AA	AA	AA	AA	AA	AA	AA	AA	AA	AA	AA	AA	AA	AA	AA
A01	20885949	TT	TT	TT	TT	TT	TT	TT	TT	TT	TT	TT	TT	TT	TT	TT	TT	TT	TT	TT	TT	TT	TT	TT	TT	TT	TT	TT	TT	TT	TT	TT	TT	TT	TT	TT	TT	TT	TT	TT	TT	TT	TT	TT	TT	TT	TT	TT	TT
A01	21057704	TT	TT	TT	CC	TT	TT	TT	TT	TC	TT	TT	TT	TT	NN	TT	TT	TT	TT	CC	TC	CC	CC	TT	TT	CC	CC	TT	TT	CC	CC	CC	TT	TT	TT	TT	TT	TC	TT	CC	TT	TT	CC	TT	NN	CC	CC	TT	TT
A01	21140485	AA	AA	AA	GG	AA	AA	AA	AA	AG	AA	AA	AA	AA	AA	AA	AA	AA	AA	GG	AG	GG	GG	AA	AA	GG	GG	AA	AA	GG	GG	GG	AA	AA	AA	AA	AA	AG	AA	GG	AA	AA	GG	AA	NN	GG	GG	AA	AA
A01	21168115	GG	GG	GG	AA	GG	GG	GG	GG	GA	GG	GG	GG	GG	GG	GG	GG	GG	GG	AA	GA	AA	AA	GG	GG	GA	AA	GG	GG	AA	AA	AA	GG	GG	GG	GG	GG	GA	GG	AA	GG	GG	AA	GG	NN	GA	AA	GG	GG
A01	21217427	CC	CC	CC	CC	CC	CC	CC	CC	CC	CC	CC	CC	CC	CC	CC	CC	CC	CC	CC	CC	CC	CC	CC	CC	CC	CC	CC	CC	CC	CC	CC	CC	CC	CC	CC	CC	CC	CC	CC	CC	CC	CC	CC	NN	CC	CC	CC	CC
A01	21324935	GG	GG	GG	GG	GG	GG	GG	GG	GG	GG	GG	GG	GG	GG	GG	GG	GG	GG	GG	GG	GG	GG	GG	GG	GG	GG	GG	GG	GG	GG	GG	GG	GG	GG	GG	GG	GG	GG	GG	GG	GG	GG	GG	GG	GG	GG	GG	GG
A01	21467597	CC	CC	CC	CC	CC	CC	CC	CC	CC	CC	CC	CC	CC	CC	CC	CC	CC	CC	CC	CC	CC	CC	CC	CC	CC	CC	CC	CC	CC	CC	CC	CC	CC	CC	CC	CC	CC	CC	CC	CC	CC	CC	CC	NN	CC	CC	CC	CC
A01	21586758	TT	TT	TT	TT	TT	TT	TT	TT	TT	TT	TT	TT	TT	TT	TT	TT	TT	TT	TT	TT	TT	TT	TT	TT	TT	TT	TT	TT	TT	TT	TT	TT	TT	TT	TT	TT	TT	TT	TT	TT	TT	TT	TT	NN	TT	TT	TT	TT
A01	21643181	GG	GG	GG	GG	GG	GG	GG	GG	GG	GG	GG	GG	GG	GG	GG	GG	GG	GG	GG	GG	GG	GG	GG	GG	GG	GG	GG	GG	GG	GG	GG	GG	GG	GG	GG	GG	GG	GG	GG	GG	GG	GG	GG	NN	GG	GG	GG	GG
A01	22278836	CC	CC	CC	CC	CC	CC	CC	CC	CC	CC	CC	CC	CC	CC	CC	CC	CC	CC	CC	CC	CC	CC	CC	CC	CC	CC	CC	CC	CC	CC	CC	CC	CC	CC	CC	CC	CC	CC	CC	CC	CC	CC	CC	NN	CC	CC	CC	CC
A01	27349078	AA	AA	AA	AA	AA	AA	AA	AA	AA	AA	AA	AA	AA	AA	AA	AA	AA	AA	AA	AA	AA	AA	AA	AA	AA	AA	AA	AA	AA	AA	AA	AA	AA	AA	AA	AA	AA	AA	AA	AA	AA	AA	AA	NN	AA	AA	AA	AA
A01	32553765	CC	CC	CC	CC	CC	CC	CC	CC	CC	CC	CC	CC	CC	CC	CC	CC	CC	CC	CC	CC	CC	CC	CC	CC	CC	CC	CC	CC	CC	CC	CC	CC	CC	CC	CC	CC	CC	CC	CC	CC	CC	CC	CC	NN	CC	CC	CC	CC
A01	33268200	GG	GG	GG	GG	GG	GG	GG	GG	GG	GG	GG	GG	GG	GG	GG	GG	GG	GG	GG	GG	GG	GG	GG	GG	GG	GG	GG	GG	GG	GG	GG	GG	GG	GG	GG	GG	GG	GG	GG	GG	GG	GG	GG	NN	GG	GG	GG	GG
A01	38093374	CC	CC	CC	CC	CC	CC	CC	CC	CC	CC	CC	CC	CC	CC	CC	CC	CC	CC	CC	CC	CC	CC	CC	CC	CC	CC	CC	CC	CC	CC	CC	CC	CC	CC	CC	CC	CC	CC	CC	CC	CC	CC	CC	NN	CC	CC	CC	CC
A01	38777600	GG	GG	GG	GG	GG	GG	GG	GG	GG	GG	GG	GG	GG	GG	GG	GG	GG	GG	GG	GG	GG	GG	GG	GG	GG	GG	GG	GG	GG	GG	GG	GG	GG	GG	GG	GG	GG	GG	GG	GG	GG	GG	GG	NN	GG	GG	GG	GG
A01	39138990	GG	GG	GG	GG	GG	GG	GG	GG	GG	GG	GG	GG	GG	GG	GG	GG	GG	GG	GG	GG	GG	GG	GG	GG	GG	GG	GG	GG	GG	GG	GG	GG	GG	GG	GG	GG	GG	GG	GG	GG	GG	GG	GG	NN	GG	GG	GG	GG
A01	39911778	TT	TT	TT	TT	TT	TT	TT	TT	TT	TT	TT	TT	TT	TT	TT	TT	TT	TT	TT	TT	TT	TT	TT	TT	TT	TT	TT	TT	TT	TT	TT	TT	TT	TT	TT	TT	TT	TT	TT	TT	TT	TT	TT	NN	TT	TT	TT	TT
A01	40464091	TC	TC	TC	TC	TC	TC	TC	TC	TC	TC	TC	TC	TC	TT	TC	TC	TC	TC	TC	TC	TC	TC	TT	TC	TC	TC	TC	TC	TC	TC	TC	TC	TC	TC	TC	TC	TC	TC	TC	TC	TC	TC	TC	NN	TC	TC	TC	TC
A01	40995571	CC	CC	CC	CC	CC	CC	CC	CC	CC	CC	CC	CC	CC	CC	CC	CC	CC	CC	CC	CC	CC	CC	CC	CC	CC	CC	CC	CC	CC	CC	CC	CC	CC	CC	CC	CC	CC	CC	CC	CC	CC	CC	CC	NN	CC	CC	CC	CC
A01	41748827	AA	AA	AA	AA	AA	AA	AA	AA	AA	AA	AA	AA	AA	AA	AA	AA	AA	AA	AA	AA	AA	AA	AA	AA	AA	AA	AA	AA	AA	AA	AA	AA	AA	AA	AA	AA	AA	AA	AA	AA	AA	AA	AA	NN	AA	AA	AA	AA
A01	41830521	CC	CC	CC	CC	CC	CC	CC	CC	CC	CC	CC	CC	CC	NN	CC	CC	CC	CC	CC	CC	CC	CC	CC	CC	CC	CC	CC	CC	CC	CC	CC	NN	CC	CC	CC	CC	CC	CC	CC	CC	CC	CC	CC	NN	CC	CC	CC	CC
A01	43234016	CC	NN	CC	CC	CC	CC	CC	NN	CT	CC	CC	CC	CC	CC	CC	CC	CC	CC	TT	CC	CC	CC	CC	CC	CC	CC	CC	CC	CC	CC	CC	NN	CC	CC	CC	CC	CC	CC	CC	CC	CC	CC	CC	NN	CC	CC	CC	CC
A01	44627921	GG	GG	GG	GG	GG	GG	GG	GG	GG	GG	GG	GG	GG	GG	AA	GG	GG	GG	GG	GA	AA	AA	GG	GG	GG	GG	GA	GG	GG	AA	GG	GG	GG	GG	GG	GG	GG	GG	GG	GG	GG	GG	GG	NN	GG	AA	GG	GG
A01	45697800	AA	AA	AA	AA	AA	AA	AA	AA	AG	AA	AA	AA	AA	AA	AA	AA	AA	AA	GG	AA	AA	AA	AA	AA	AA	AA	AA	AA	AA	AA	AA	AA	AA	AA	AA	AA	AA	AA	AA	AA	AA	AA	AA	NN	AA	AA	AA	AA
A01	45972819	GG	GG	GG	GG	GG	GG	GG	GG	GA	GG	GG	GG	GG	GG	GG	GG	GG	GG	AA	GG	GG	GG	GG	GG	GG	GG	GG	GG	GG	GG	GG	GG	GG	GG	GG	GG	GG	GG	GG	GG	GG	GG	GG	NN	GG	GG	GG	GG
A01	48925981	GG	GG	GG	GG	GG	GG	GG	GG	GA	GG	GG	GG	GG	GG	GG	GG	GG	GG	AA	GG	GG	GG	GG	GG	GG	GG	GG	GG	GG	GG	GG	GG	GG	GG	GG	GG	GG	GG	GG	GG	GG	GG	GG	GG	GG	GG	GG	GG
A01	49180537	TT	TT	TT	TT	TT	TT	TT	TT	TC	TT	TT	TT	TT	TT	TT	TT	TT	TT	CC	TT	TT	NN	TT	TT	TT	TT	TT	TT	TT	TT	TT	NN	TT	TT	TT	TT	TT	TT	TT	TT	TT	TT	TT	NN	TT	TT	TT	TT
A01	50883169	TT	TT	TT	TT	TT	TT	TT	TT	TC	TT	TT	TT	TT	TT	TT	TT	TT	TT	CC	TT	TT	TT	TT	TT	TT	TT	TT	TT	TT	TT	TT	TT	TT	TT	TT	TT	TT	TT	TT	TT	TT	TT	TT	NN	TT	TT	TT	TT
A01	51006155	TT	TT	TT	TT	TT	TT	TT	TT	TT	TT	TT	TT	TT	TT	TT	TT	TT	TT	TT	TT	TT	TG	TT	TT	TT	TT	TT	TT	TT	TT	TT	TT	TT	TT	TT	TT	TT	TT	TT	TT	TT	TT	TT	NN	TT	TT	TT	TT
A01	53495705	AA	AA	AA	AA	AA	AA	AA	AA	AG	AA	AA	AA	AA	AA	AA	AA	AA	AA	AG	AA	AA	AA	AA	AA	AA	AA	AA	AA	AA	AA	AA	AA	AA	AA	AA	AA	AA	AA	AA	AA	AA	AA	AA	NN	AA	AA	AA	AA
A01	54017284	AA	AA	AA	AA	AA	AA	AA	AG	AG	AA	AA	AA	AA	AA	AA	AA	AA	AA	GG	AA	AA	AA	AA	AA	AA	AA	AA	AA	AA	AA	AA	AA	AA	AA	AA	AA	AA	AA	AA	AA	AA	AA	AA	NN	AA	AA	AA	AA
A01	55062232	TT	TT	TT	TT	TT	TT	TT	TT	TC	TT	TT	TT	TT	TT	TT	TT	TT	TT	CC	TT	TT	TT	TT	TT	TT	TT	TT	TT	TT	TT	TT	TT	TT	TT	TT	TT	TT	TT	TT	TT	TT	TT	TT	NN	TT	TT	TT	TT
A01	55302103	AA	AA	AA	AA	AA	AA	AA	AA	AG	AA	AA	AA	AA	AA	AA	AA	AA	AA	GG	AA	AA	AA	AA	AA	AA	AA	AA	AA	AA	AA	AA	AA	AA	AA	AA	AA	AA	AA	AA	AA	AA	AA	AA	NN	AA	AA	AA	AA
A01	55516973	GG	GG	GG	GG	GG	GG	GG	GG	GT	GG	GG	GG	GG	GG	GG	GG	GG	GG	TT	GG	GG	GG	GG	GG	GG	GG	GG	GG	GG	GG	GG	GG	GG	GG	GG	GG	GG	GG	GG	GG	GG	GG	GG	NN	GG	GG	GG	GG
A01	55646269	GG	GG	GG	GG	GG	GG	GG	GG	GC	GG	GG	GG	GG	GG	GG	GG	GG	GG	CC	GG	GG	GG	GG	GG	GG	GG	GG	GG	GG	GG	GG	GG	GG	GG	GG	GG	GG	GG	GG	GG	GG	GG	GG	NN	GG	GG	GG	GG
A01	56012168	TT	TT	TT	TT	TT	TT	TT	TT	TC	TT	TT	TT	TT	TT	TT	TT	TT	TT	CC	TT	TT	TT	TT	TT	TT	TT	TT	TT	TT	TT	TT	TT	TT	TT	TT	TT	TT	TT	TT	TT	TT	TT	TT	NN	TT	TT	TT	TT
A01	56062421	GA	GA	GA	GA	GA	GA	GA	GA	GA	GA	GA	GA	GA	GA	GA	GA	GA	GA	GA	GA	GA	GG	GA	GA	GA	GA	GA	GA	GA	GA	GA	GA	GA	GA	GA	GA	GA	GA	GA	GA	GA	GA	GA	NN	GA	GA	GA	GA
A01	57455519	GT	GT	GT	GT	GT	GT	GT	GT	GT	GT	GT	GT	GT	GT	GT	GT	GT	GT	TT	GT	GT	GT	GT	GT	GT	GT	GT	GT	GT	GT	GT	GT	GT	GT	GT	GT	GT	GT	GT	GT	GT	GT	GT	TT	GT	GT	GT	GT
A01	57784901	AA	AA	AA	AA	AA	AA	AA	AA	AG	AA	AA	AA	AA	AA	AA	AA	AA	AA	GG	AA	AA	AA	AA	AA	AA	AA	AA	AA	AA	AA	AA	AA	AA	AA	AA	AA	AA	AA	AA	AA	AA	AA	AA	NN	AA	AA	AA	AA
A01	59439073	GG	GG	GG	GG	GG	GG	GG	GG	GA	GG	GG	GG	GG	GG	GG	GG	GG	GG	GA	GG	GG	GG	GG	GG	GG	GG	GG	GG	GG	GG	GG	GG	GG	GG	GG	GG	GG	GG	GG	GG	GG	GG	GG	NN	GG	GG	GG	GG
A01	60948513	TT	TT	TT	TT	TT	TT	TT	TT	TG	TT	TT	TT	TT	TT	TT	TT	TT	TT	GG	TT	TT	TT	TT	TT	TT	TT	TT	TT	TT	TT	TT	TT	TT	TT	TT	TT	TT	TT	TT	TT	TT	TT	TT	NN	TT	TT	TT	TT
A01	61719693	AA	AA	AA	AA	AA	AA	AA	AA	AT	AA	AA	AA	AA	AA	AA	AA	AA	AA	TT	AA	AA	AA	AA	AA	AA	AA	AA	AA	AA	AA	AA	AA	AA	AA	AA	AA	AA	AA	AA	AA	AA	AA	AA	NN	AA	AA	AA	AA
A01	62500149	CC	CC	CC	CC	CC	CC	CC	CC	CT	CC	CC	CC	CC	CC	CC	CC	CC	CC	TT	CC	CC	CC	CC	CC	CC	CC	CC	CC	CC	CC	CC	CC	CC	CC	CC	CC	CC	CC	CC	CC	CC	CC	CC	NN	CC	CC	CC	CC
A01	63036262	AA	AA	AA	AA	AA	AA	AA	AA	AC	AA	AA	AA	AA	AA	AA	AA	AA	AA	CC	AA	AA	AA	AA	AA	AA	AA	AA	AA	AA	AA	AA	AA	AA	AA	AA	AA	AA	AA	AA	AA	AA	AA	AA	NN	AA	AA	AA	AA
A01	63387811	GG	GG	GG	GG	GG	GG	GG	GG	GT	GG	GG	GG	GG	GG	GG	GG	GG	GG	TT	GG	GG	GG	GG	GG	GG	GG	GG	GG	GG	GG	GG	GG	GG	GG	GG	GG	GG	GG	GG	GG	GG	GG	GG	NN	GG	GG	GG	GG
A01	63685926	CC	CC	CC	CC	CC	CC	CC	CC	CG	CC	CC	CC	CC	CC	CC	CC	CC	CC	GG	CC	CC	CC	CC	CC	CC	CC	CC	CC	CC	CC	CC	CC	CC	CC	CC	CC	CC	CC	CC	CC	CC	CC	CC	NN	CC	CC	CC	CC
A01	63925707	CC	CC	CC	CC	CC	CC	CC	CC	CT	CC	CC	CC	CC	CC	CC	CC	CC	CC	TT	CC	CC	CC	CC	CC	CC	CC	CC	CC	CC	CC	CC	CC	CC	CC	CC	CC	CC	CC	CC	CC	CC	CC	CC	NN	CC	CC	CC	CC
A01	64765822	GG	GG	GG	GG	GG	GG	GG	GG	GA	GG	GG	GG	GG	GG	GG	GG	GG	GG	AA	GG	GG	GG	GG	GG	GG	GG	GG	GG	GG	GG	GG	GG	GG	GG	GG	GG	GG	GG	GG	GG	GG	GG	GG	NN	GG	GG	GG	GG
A01	65464081	GG	GG	GG	GG	GG	GG	GG	GG	GA	GG	GG	GG	GG	GG	GG	GG	GG	GG	AA	GG	GG	GG	GG	GG	GG	GG	GG	GG	GG	GG	GG	GG	GG	GG	GG	GG	GG	GG	GG	GG	GG	GG	GG	NN	GG	GG	GG	GG
A01	66202939	GG	GG	GG	GG	GG	GG	GG	GG	GA	GG	GG	GG	GG	GG	GG	GG	GG	GG	AA	GG	GG	GG	GG	GG	GG	GG	GG	GG	GG	GG	GG	GG	GG	GG	GG	GG	GG	GG	GG	GG	GG	GG	GG	NN	GG	GG	GG	GG
A01	66358049	CC	CC	CC	CC	CC	CC	CC	CC	CT	CC	CC	CC	CC	CC	CC	CC	CC	CC	CT	CC	CC	CC	CC	CC	CC	CC	CC	CC	CC	CC	CC	CC	CC	CC	CC	CC	CC	CC	CC	CC	CC	CC	CC	NN	CC	CC	CC	CC
A01	66791593	CC	CC	CC	CC	CC	CC	CC	CC	CT	CC	CC	CC	CC	CC	CC	CC	CC	CC	TT	CC	CC	CC	CC	CC	CC	CC	CC	CC	CC	CC	CC	CC	CC	CC	CC	CC	CC	CC	CC	CC	CC	CC	CC	NN	CC	CC	CC	CC
A01	67004650	GG	GG	GG	GG	GG	GG	GG	GG	GA	GG	GG	GG	GG	GG	GG	GG	GG	GG	AA	GG	GG	GG	GG	GG	GG	GG	GG	GG	GG	GG	GG	GG	GG	GG	GG	GG	GG	GG	GG	GG	GG	GG	GG	NN	GG	GG	GG	GG
A01	68297843	TT	TT	TT	TT	TT	TT	TT	TT	TG	TT	TT	TT	TT	TT	TT	TT	TT	TT	GG	TT	TT	TT	TT	TT	TT	TT	TT	TT	TT	TT	TT	TT	TT	TT	TT	TT	TT	TT	TT	TT	TT	TT	TT	NN	TT	TT	TT	TT
A01	69400014	CC	CC	CC	CC	CC	CC	CC	CC	CT	CC	CC	CC	CC	CC	CC	CC	CC	CC	TT	CC	CC	CC	CC	CC	CC	CC	CC	CC	CC	CC	CC	CC	CC	CC	CC	CC	CC	CC	CC	CC	CC	CC	CC	NN	CC	CC	CC	CC
A01	70492855	AA	AA	AA	AA	AA	AA	AA	AA	AG	AA	AA	AA	AA	AA	AA	AA	AA	AA	GG	AA	AA	AA	AA	AA	AA	AA	AA	AA	AA	AA	AA	AA	AA	AA	AA	AA	AA	AA	AA	AA	AA	AA	AA	NN	AA	AA	AA	AA
A01	70949688	GG	GG	GG	GG	GG	GG	GG	GG	GA	GG	GG	GG	GG	GG	GG	GG	GG	GG	AA	GG	GG	GG	GG	GG	GG	GG	GG	GG	GG	GG	GG	GG	GG	GG	GG	GG	GG	NN	GG	GG	GG	GG	GG	NN	GG	GG	GG	GG
A01	71269009	TT	TT	TT	TT	TT	TT	TT	TT	TG	TT	TT	TT	TT	TT	TT	TT	TT	TT	GG	TT	TT	TT	TT	TT	TT	TT	TT	TT	TT	TT	TT	TT	TT	TT	TT	TT	TT	TT	TT	TT	TT	TT	TT	NN	TT	TT	TT	TT
A01	71491374	TT	TT	TT	TT	TT	TT	TT	TT	TA	TT	TT	TT	TT	TT	TT	TT	TT	TT	AA	TT	TT	TT	TT	TT	TT	TT	TT	TT	TT	TT	TT	TT	TT	TT	TT	TT	TT	TT	TT	TT	TT	TT	TT	NN	TT	TT	TT	TT
A01	71964236	CC	CC	CC	CC	CC	CC	CC	CC	CT	CC	CC	CC	CC	CC	CC	CC	CC	CC	TT	CC	CC	CC	CC	CC	CC	CC	CC	CC	CC	CC	CC	CC	CC	CC	CC	CC	CC	CC	CC	CC	CC	CC	CC	NN	CC	CC	CC	CC
A01	72125982	AA	AA	AA	AA	AA	AA	AA	AA	AG	AA	AA	AA	AA	AA	AA	AA	AA	AA	GG	AA	AA	AA	AA	AA	AA	AA	AA	AA	AA	AA	AA	AA	AA	AA	AA	AA	AA	AA	AA	AA	AA	AA	AA	NN	AA	AA	AA	AA
A01	72351555	CC	CC	CC	CC	CC	CC	CC	CC	CT	CC	CC	CC	CC	CC	CC	CC	CC	CC	CT	CC	CC	CC	CC	CC	CC	CC	CC	CC	CC	CC	CC	CC	CC	CC	CC	CC	CC	CC	CC	CC	CC	CC	CC	NN	CC	CC	CC	CC
A01	72552764	CC	CC	CC	CC	CC	CC	CC	CC	CT	CC	CC	CC	CC	CC	CC	CC	CC	CC	TT	CC	CC	CC	CC	CC	CC	CC	CC	CC	CC	CC	CC	CC	CC	CC	CC	CC	CC	CC	CC	CC	CC	CC	CC	NN	CC	CC	CC	CC
A01	74024522	CC	CC	CC	CC	CC	CC	CC	CC	CT	CC	CC	CC	CC	CC	CC	CC	CC	CC	TT	CC	CC	CC	CC	CC	CC	CC	CC	CC	CC	CC	CC	CC	CC	CC	CC	CC	CC	CC	CC	CC	CC	CC	CC	NN	CC	CC	CC	CC
A01	74780475	CC	CC	CC	CC	CC	CC	CC	CC	CA	CC	CC	CC	CC	CC	CC	CC	CC	CC	CA	CC	CC	CC	CC	CC	CC	CC	CC	CC	CC	CC	CC	CC	CC	CC	CC	CC	CC	CC	CC	CC	CC	CC	CC	NN	CC	CC	CC	CC
A01	75045891	TC	TC	TC	TC	TC	TC	TC	TC	TC	TC	TC	TC	TC	TC	TC	TC	TC	TC	CC	TC	TC	TC	TC	TC	TC	TC	TC	TC	TC	TC	TC	TC	TC	TC	TC	TC	TC	TC	TC	TC	TC	TC	TC	NN	TC	TC	TC	TC
A01	75101601	TC	TC	TC	TC	TC	TC	TC	TC	TC	TC	TC	TC	TC	TC	TC	TC	TC	TC	TC	TC	TC	TC	TC	TC	TC	TC	TC	TC	TC	TC	CC	CC	TC	TC	TC	TC	TC	TC	CC	TC	TC	CC	TC	CC	CC	TC	TC	TC
A01	75267551	AA	NN	NN	AA	AA	NN	AA	AA	AA	AA	NN	NN	NN	NN	NN	NN	AA	NN	GG	NN	NN	NN	NN	AA	NN	AG	AA	NN	GG	AA	GG	GG	NN	AA	AA	AA	GG	NN	GG	NN	AA	GG	NN	NN	GG	NN	AA	AA
A01	75498045	TT	TT	TT	TT	TT	TT	TT	TT	TT	TT	TT	TT	TT	TT	TT	TT	TT	TT	TT	CC	TT	CC	TT	TT	TT	TT	TT	TT	TT	TT	TT	TT	TT	TT	TT	TT	TT	TT	TT	TT	TT	TT	TT	NN	TT	TT	TT	TT
A01	75612562	TT	TT	TT	TT	TT	TT	TT	TT	TT	TT	TT	TT	TT	TT	TT	TT	TT	TT	TT	CC	TT	CC	TT	TT	TT	TT	TT	TT	TT	TT	TT	TT	TT	TT	TT	TT	TT	TT	TT	TT	TT	TT	TT	NN	TT	TT	TT	TT
A01	75795236	GG	GG	GG	GG	GG	GG	GG	GG	GG	GG	GG	GG	GG	GG	GG	GG	GG	GG	GG	CC	GG	CC	GG	GG	GG	GG	GG	GG	GG	GG	GG	GG	GG	GG	GG	GG	GG	GG	GG	GG	GG	GG	GG	GG	GG	GG	GG	GG
A01	75909280	GG	GG	GG	GG	GG	GG	GG	GG	GG	GG	GG	GG	GG	GG	GG	GG	GG	GG	GG	AA	GG	AA	GG	GG	GG	GG	GG	GG	GG	GG	GG	GG	GG	GG	GG	GG	GG	GG	GG	GG	GG	GG	GG	NN	GG	GG	GG	GG
A01	76085262	GG	GG	GG	GG	GG	GG	GG	GG	GG	GG	GG	GG	GG	GG	GG	GG	GG	GG	GG	AA	GG	AG	GG	GG	GG	GG	GG	GG	GG	GG	GG	GG	GG	GG	GG	GG	GG	GG	GG	GG	GG	GG	GG	GG	GG	GG	GG	GG
A01	76211083	TT	TT	TT	TT	TT	TT	TT	TT	TT	TT	TT	TT	TT	TT	TT	TT	TT	TT	TT	AA	TT	AA	TT	TT	TT	TT	TT	TT	TT	TT	TT	TT	TT	TT	TT	TT	TT	TT	TT	TT	TT	TT	TT	TT	TT	TT	TT	TT
A01	76332764	AA	AA	AA	AA	AA	AA	AA	AA	AA	AA	AA	AA	AA	AA	AA	AA	AA	AA	AA	GG	AA	GG	AA	AA	AA	AA	AA	AA	AA	AA	AA	AA	AA	AA	AA	AA	AA	AA	AA	AA	AA	AA	AA	NN	AA	AA	AA	AA
A01	76471315	CC	CC	CC	CC	CC	CC	CC	CC	CC	CC	CC	CC	CC	CC	CC	CC	CC	CC	CC	TT	CC	TT	CC	CC	CC	CC	CC	CC	CC	CC	CC	CC	CC	CC	CC	CC	CC	CC	CC	CC	CC	CC	CC	CC	CC	CC	CC	CC
A01	76589079	CC	CC	CC	CC	CC	CC	CC	CC	CC	CC	CC	CC	CC	CC	CC	CC	CC	CC	CC	GG	CC	GG	CC	CC	CC	CC	CC	CC	CC	CC	CC	CC	CC	CC	CC	CC	CC	CC	CC	CC	CC	CC	CC	NN	CC	CC	CC	CC
A01	76756891	GG	GG	GG	GG	GG	GG	GG	GG	GG	GG	GG	GG	GG	GG	GG	GG	GG	GG	GG	AA	GG	AA	GG	GG	GG	GG	GG	GG	GG	GG	GG	GG	GG	GG	GG	GG	GG	GG	GG	GG	GG	GG	GG	NN	GG	GG	GG	GG
A01	76872833	AA	AA	AA	AA	AA	AA	AA	AA	AA	AA	AA	NN	GA	AA	AA	AA	AA	AA	AA	GG	AA	NN	AA	AA	AA	AA	AA	AA	GA	AA	AA	AA	AA	AA	AA	AA	GA	AA	AA	AA	GA	AA	AA	NN	GA	AA	AA	AA
A01	76910192	GG	GG	GG	GG	GG	GG	GG	GG	GG	GG	GG	GG	GG	GG	GG	GG	GG	GG	GG	AA	GG	AA	GG	GG	GG	GG	GG	GG	GG	GG	GG	GG	GG	GG	GG	GG	GG	GG	GG	GG	GG	GG	GG	GG	GG	GG	GG	GG
A01	77016410	AA	AA	AA	AA	AA	AA	AA	AA	AA	AA	AA	AA	AA	AA	AA	AA	AA	AA	AA	GG	AA	GG	AA	AA	AA	AA	AA	AA	AA	AA	AA	AA	AA	AA	AA	AA	AA	AA	AA	AA	AA	AA	AA	NN	AA	AA	AA	AA
A01	77135186	GG	GG	GG	GG	GG	GG	GG	GG	GG	GG	GG	GG	GG	GG	GG	GG	GG	GG	GG	AA	GG	AA	GG	GG	GG	GG	GG	GG	GG	GG	GG	GG	GG	GG	GG	GG	GG	GG	GG	GG	GG	GG	GG	NN	GG	GG	GG	GG
A01	77373300	CC	CC	CC	CC	CC	CC	CC	CC	CC	CC	CC	CC	CC	CC	CC	CC	CC	CC	CC	TT	CC	TT	CC	CC	CC	CC	CC	CC	CC	CC	CC	TC	CC	CC	CC	CC	CC	CC	CC	CC	CC	CC	CC	NN	CC	CC	CC	CC
A01	77518064	CC	CC	CC	CC	CC	CC	CC	CC	CC	CC	CC	CC	CC	CC	CC	CC	CC	CC	CC	GG	CC	GG	CC	CC	CC	CC	CC	CC	CC	CC	CC	CC	CC	CC	CC	CC	CC	CC	CC	CC	CC	CC	CC	NN	CC	CC	CC	CC
A01	77635624	GG	GG	GG	GG	GG	GG	GG	GG	GG	GG	GG	GG	GG	GG	GG	GG	GG	GG	GG	AA	GG	AA	GG	GG	GG	GG	GG	GG	GG	GG	GG	GG	GG	GG	GG	GG	GG	GG	GG	GG	GG	GG	GG	NN	GG	GG	GG	GG
A01	77793014	CC	CC	CC	CC	CC	CC	CC	CC	CC	CC	CC	CC	CC	CC	CC	CC	CC	CC	CC	AA	CC	NN	CC	CC	CC	CC	CC	CC	CC	AC	CC	CC	CC	CC	CC	CC	CC	CC	AC	CC	CC	AC	CC	NN	NN	AC	AC	CC
A01	77873921	AG	AG	AG	GG	AG	AG	AG	AG	AG	AG	GG	AG	AG	AG	AG	GG	GG	AG	AG	AA	AG	AA	AG	AG	AG	AG	AG	AG	GG	AG	AG	GG	AG	AG	AG	GG	AG	AG	AG	AG	AG	AG	GG	GG	GG	GG	AG	AG
A01	77913898	CC	CC	CC	CC	CC	CC	CC	CC	CC	CC	CC	CC	CC	CC	CC	CC	CC	CC	CC	TT	CC	TT	TC	CC	CC	CC	CC	CC	CC	CC	CC	CC	CC	CC	CC	CC	CC	CC	CC	CC	CC	CC	CC	NN	CC	CC	CC	CC
A01	78034393	GG	GG	GG	GG	GG	GG	GG	GG	GG	GG	GG	GG	GG	GG	GG	GG	GG	GG	GG	AA	GG	AG	GG	GG	GG	GG	GG	GG	GG	GG	GG	GG	GG	GG	GG	GG	GG	GG	GG	GG	GG	GG	GG	NN	GG	GG	GG	GG
A01	78168858	CC	CC	CC	CC	CC	CC	CC	CC	CC	CC	CC	CC	CC	CC	CC	CC	CC	CC	CC	TT	CC	TT	CC	CC	CC	CC	CC	CC	CC	CC	CC	CC	CC	CC	CC	CC	CC	CC	CC	CC	CC	CC	CC	NN	CC	CC	CC	CC
A01	78169965	GG	GG	GG	GG	GG	GG	GG	GG	GG	GG	GG	GG	GG	AG	GG	GG	GG	GG	GG	AA	GG	AA	GG	GG	GG	GG	GG	GG	GG	GG	GG	GG	GG	GG	GG	GG	GG	GG	GG	GG	GG	GG	GG	NN	GG	GG	GG	GG
A01	78297459	TT	TT	TT	TT	TT	TT	TT	TT	TT	TT	TT	TT	TT	TT	TT	TT	TT	TT	TT	CC	TT	CC	TT	TT	TT	TT	TT	TT	TT	TT	TT	TT	TT	TT	TT	TT	TT	TT	TT	TT	TT	TT	TT	NN	TT	TT	TT	TT
A01	78438648	AA	AA	AA	AA	AA	AA	AA	AA	AA	AA	AA	AA	AA	AA	AA	AA	AA	AA	AA	GG	AA	GG	AA	AA	GA	AA	AA	AA	AA	AA	AA	AA	AA	AA	AA	AA	AA	AA	AA	AA	AA	AA	AA	NN	AA	AA	AA	AA
A01	78562857	AA	AA	AA	AA	AA	AA	AA	AA	AA	AA	AA	AA	AA	AA	AA	AA	AA	AA	AA	GG	AA	GG	AA	AA	AA	AA	GA	AA	AA	AA	AA	AA	AA	AA	AA	AA	AA	AA	AA	AA	AA	AA	AA	NN	AA	AA	AA	AA
A01	78701913	GG	GG	GG	GG	GG	GG	GG	GG	GG	GG	GG	GG	GG	GG	GG	GG	GG	GG	GG	AA	GG	AA	GG	GG	GG	GG	GG	GG	GG	GG	GG	GG	GG	GG	GG	GG	GG	GG	GG	GG	GG	GG	GG	GG	GG	GG	GG	GG
A01	78814382	TT	TT	TT	TT	TT	TT	TT	TT	TT	TT	TT	TT	TT	TT	TT	TT	TT	TT	TT	CC	TT	CC	TT	TT	TT	TT	TT	TT	TT	TT	TT	TT	TT	TT	TT	TT	TT	TT	TT	TT	TT	TT	TT	NN	TT	TT	TT	TT
A01	79089942	TT	TT	TT	TT	TT	TT	TT	TT	TT	TT	TT	TT	TT	TT	TT	TT	TT	TT	TT	AA	TT	AA	TT	TT	TT	TT	TT	TT	TT	TT	TT	TT	TT	TT	TT	TT	TT	TT	TT	TT	TT	TT	TT	TT	TT	TT	TT	TT
A01	79114548	CC	CC	TC	CC	CC	CC	CC	CC	CC	CC	CC	CC	CC	CC	CC	CC	CC	CC	CC	TT	CC	TT	CC	CC	CC	CC	CC	CC	CC	CC	CC	CC	CC	CC	CC	CC	CC	CC	CC	CC	CC	CC	CC	NN	CC	CC	CC	CC
A01	79318680	TT	TT	TT	TT	TT	TT	TT	TT	TT	TT	TT	TT	TT	TT	TT	TT	CT	TT	TT	CC	TT	CC	TT	TT	TT	TT	TT	TT	TT	TT	TT	TT	TT	TT	TT	TT	TT	TT	TT	TT	TT	TT	TT	NN	TT	TT	TT	TT
A01	79458081	GT	TT	TT	GT	TT	TT	TT	GT	GT	GT	TT	GT	NN	TT	GT	NN	GT	GT	TT	GG	NN	GG	NN	GT	GT	TT	NN	TT	GT	GT	GT	NN	NN	TT	NN	GT	GT	GT	GT	GT	GT	TT	GT	AA	TT	GT	TT	NN
A01	79586442	CC	CC	CC	CC	CC	CC	CC	CC	CC	CC	CC	CC	CC	CC	CC	CC	CC	CC	CC	TT	CC	TT	CC	CC	CC	CC	CC	CC	CC	CC	CC	CC	CC	CC	CC	CC	CC	CC	CC	CC	CC	CC	CC	NN	CC	CC	CC	CC
A01	79813565	AA	AA	AA	AA	AA	AA	AA	AA	AA	AA	AA	AA	AA	AA	AA	AA	AA	AA	AA	GG	AA	GG	AA	AA	AA	AA	AA	AA	AA	AA	AA	AA	AA	AA	AA	AA	AA	AA	AA	AA	AA	AA	AA	AA	AA	AA	AA	AA
A01	80004685	TT	TT	TT	TT	TT	TT	TT	TT	TT	TT	TT	TT	TT	TT	TT	TT	TT	TT	TT	AA	TT	AA	TT	TT	TT	TT	TT	TT	TT	TT	TT	TT	TT	TT	TT	TT	TT	TT	TT	TT	TT	TT	TT	NN	TT	TT	TT	TT
A01	80057498	CC	CC	CC	CC	CC	CC	CC	CC	CC	CC	CC	CC	CC	CC	CC	CC	CC	CC	CC	TT	CC	TT	CC	CC	CC	CC	CC	CC	CC	CC	CC	CC	CC	CC	CC	CC	CC	CC	CC	CC	CC	CC	CC	NN	CC	CC	CC	CC
A01	80142258	CC	CC	CC	CC	CC	CC	CC	CC	CC	CC	CC	CC	CC	CC	CC	CC	CC	CC	CC	GG	CC	GG	CC	CC	CC	CC	CC	CC	CC	CC	CC	CC	CC	CC	CC	CC	CC	CC	CC	CC	CC	CC	CC	NN	CC	CC	CC	CC
A01	80329652	TT	TT	TT	TT	TT	TT	TT	TT	TT	TT	TT	TT	TT	TT	TT	TT	TT	TT	TT	CC	TT	CC	TT	TT	TT	TT	TT	TT	TT	TT	TT	TT	TT	TT	TT	TT	TT	TT	TT	TT	TT	TT	TT	TT	TT	TT	TT	TT
A01	80566043	CA	CA	CA	CA	CA	CA	CA	CA	CA	CA	CA	CA	CA	CA	CA	CA	CA	CA	CA	CC	CA	CC	CA	CA	CA	CA	CA	CA	CA	CA	CA	CA	CA	CA	CA	CA	CA	CA	CA	CA	CA	CA	CA	NN	CA	CA	CA	CA
A01	80681857	CT	CT	CT	CT	CT	CT	CT	CT	CT	TT	CT	TT	TT	TT	CT	CT	CT	CT	CT	CC	TT	CC	TT	CT	TT	CT	TT	TT	TT	TT	TT	TT	TT	CT	CT	CT	CT	CT	CT	CT	CT	CT	CT	NN	CT	CT	CT	CT
A01	80689653	TT	TT	TT	TT	TT	TT	TT	TT	TT	TT	TT	TT	TT	TT	TT	TT	TT	TT	TT	GG	TT	GG	TT	TT	TT	TT	TT	TT	TT	TT	TT	TT	TT	TT	TT	TT	TT	TT	TT	TT	TT	TT	TT	NN	TT	TT	TT	TT
A01	80911827	CC	CC	CC	CC	CC	CC	CC	CC	CC	CC	CC	CC	CC	CC	CC	CC	CC	CC	CC	TC	CC	TC	CC	CC	CC	CC	CC	CC	CC	CC	CC	CC	CC	CC	CC	CC	CC	CC	CC	CC	CC	CC	CC	CC	CC	CC	CC	CC
A01	81032871	AA	AA	AA	AA	AA	AA	AA	AA	AA	AA	AA	AA	AA	AA	AA	AA	AA	AA	AA	GG	AA	GG	AA	AA	AA	AA	AA	AA	AA	AA	AA	AA	AA	AA	AA	AA	AA	AA	AA	AA	AA	AA	AA	NN	AA	AA	AA	AA
A01	81143976	AG	GG	GG	GG	GG	AG	AG	AG	AG	AG	GG	AG	GG	GG	GG	AG	GG	AG	GG	AA	GG	AA	GG	GG	GG	AG	GG	AG	AG	GG	AG	AG	AG	GG	GG	AG	GG	GG	GG	GG	AG	GG	GG	NN	AG	GG	AG	GG
A01	81337980	GG	GG	GG	GG	GG	GG	GG	GG	GG	AG	GG	GG	GG	AG	GG	GG	GG	GG	GG	AA	GG	AA	GG	GG	GG	GG	GG	GG	GG	GG	GG	GG	GG	GG	GG	GG	GG	GG	GG	GG	GG	GG	GG	NN	GG	GG	GG	GG
A01	81428681	AA	AA	AA	AA	AA	GA	AA	AA	GA	GA	AA	AA	AA	AA	AA	GA	GA	AA	AA	GG	GA	GG	GA	AA	GA	AA	AA	AA	AA	GA	AA	AA	AA	AA	AA	GA	AA	AA	AA	AA	AA	AA	AA	NN	GA	AA	AA	AA
A01	81463131	GG	GG	GG	GG	GG	GG	GG	GG	GG	GG	GG	GG	GG	GG	GG	GG	GG	GG	GG	AA	GG	AA	GG	GG	GG	GG	GG	GG	GG	GG	GG	GG	GG	GG	GG	GG	GG	GG	GG	GG	GG	GG	GG	GG	GG	GG	GG	GG
A01	81583728	GG	GG	GG	GG	GG	GG	GG	GG	GG	GG	GG	GG	GG	GG	GG	GG	GG	GG	GG	TT	GG	TT	GG	GG	GG	GG	GG	GG	GG	GG	GG	GG	GG	GG	GG	GG	GG	GG	GG	GG	GG	GG	GG	NN	GG	GG	GG	GG
A01	81736486	CC	CC	CC	CC	CC	CC	CC	CC	CC	CC	CC	CC	CC	CC	CC	CC	CC	CC	CC	GG	CC	GG	CC	CC	CC	CC	CC	CC	CC	CC	CC	CC	CC	CC	CC	CC	CC	CC	CC	CC	CC	CC	CC	CC	CC	CC	CC	CC
A01	81846852	GG	GG	GG	GG	GG	GG	GG	GG	GG	GG	GG	GG	GG	GG	GG	GG	GG	GG	GG	AA	GG	AA	GG	GG	GG	GG	GG	GG	GG	GG	GG	GG	GG	GG	GG	GG	GG	GG	GG	GG	GG	GG	GG	NN	GG	GG	GG	GG
A01	81972093	TT	TT	TT	TT	TT	TT	TT	TT	TT	TT	TT	TT	TT	TT	TT	TT	TT	TT	TT	CC	TT	CC	TT	TT	TT	TT	TT	TT	TT	TT	TT	TT	TT	TT	TT	TT	TT	TT	TT	TT	TT	TT	TT	NN	TT	TT	TT	TT
A01	82174286	CC	CC	CC	CC	CC	CC	CC	CC	CC	CC	CC	CC	CC	CC	CC	CC	CC	CC	CC	TT	CC	TC	CC	CC	CC	CC	CC	CC	CC	CC	CC	CC	CC	CC	CC	CC	CC	CC	CC	CC	CC	CC	CC	NN	CC	CC	CC	CC
A01	82289623	AA	AA	AA	AA	AA	AA	AA	AA	AA	AA	AA	AA	AA	AA	AA	AA	AA	AA	AA	GG	AA	GG	AA	AA	AA	AA	AA	AA	AA	AA	AA	AA	AA	AA	AA	AA	AA	AA	AA	AA	AA	AA	AA	NN	AA	AA	AA	AA
A01	82370283	CC	CC	CC	CC	CC	CC	CC	CC	CC	CC	CC	CC	CC	CC	CC	CC	CC	CC	CC	AA	CC	AA	CC	CC	CC	CC	CC	CC	CC	CC	CC	CC	CC	CC	CC	CC	CC	CC	CC	CC	CC	CC	CC	NN	CC	CC	CC	CC
A01	82400399	CC	CC	CC	CC	CC	CC	CC	CC	CC	CC	CC	CC	CC	CC	CC	CC	CC	CC	CC	TT	CC	TT	CC	CC	CC	CC	CC	CC	CC	CC	CC	CC	CC	CC	CC	CC	CC	CC	CC	CC	CC	CC	CC	NN	CC	CC	CC	CC
A01	82529156	GG	GG	GG	GG	GG	GG	GG	GG	GG	GG	GG	GG	GG	GG	GG	GG	GG	GG	GG	AA	GG	AA	GG	GG	AG	GG	GG	GG	GG	GG	GG	GG	GG	GG	GG	GG	GG	GG	GG	GG	GG	GG	GG	GG	GG	GG	GG	GG
A01	82643191	AA	AA	AA	AA	AA	AA	AA	AA	AA	AA	AA	AA	AA	AA	AA	AA	AA	AA	AA	GG	AA	GG	AA	AA	AA	AA	AA	AA	AA	AA	AA	AA	AA	AA	AA	AA	AA	AA	AA	AA	AA	AA	AA	NN	AA	AA	AA	AA
A01	82783662	AA	AA	AA	AA	AA	AA	AA	AA	AA	AA	AA	AA	AA	AA	AA	AA	AA	AA	AA	TT	AA	TT	AA	AA	AA	AA	AA	AA	AA	AA	AA	AA	AA	AA	AA	AA	AA	AA	AA	AA	AA	AA	AA	NN	AA	AA	AA	AA
A01	82902961	TT	TT	TT	TT	TT	TT	TT	TT	TT	TT	TT	TT	TT	TT	TT	TT	TT	TT	TT	GG	TT	GG	TT	TT	TT	TT	TT	TT	TT	TT	TT	TT	TT	TT	TT	TT	TT	TT	TT	TT	TT	TT	TT	NN	TT	TT	TT	TT
A01	83025226	GG	GG	GG	GG	GG	GG	GG	GG	GG	GG	GG	GG	GG	GG	GG	GG	GG	GG	GG	AA	GG	AA	GG	GG	GG	GG	GG	GG	GG	GG	GG	GG	GG	GG	GG	GG	GG	GG	GG	GG	GG	GG	GG	GG	GG	GG	GG	GG
A01	83247016	GG	GG	GG	GG	GG	GG	GG	GG	GG	GG	GG	GG	GG	GG	GG	GG	GG	GG	GG	AA	GG	AA	GG	GG	GG	GG	GG	GG	GG	GG	GG	GG	GG	GG	GG	GG	GG	GG	GG	GG	GG	GG	GG	NN	GG	GG	GG	GG
A01	83357119	GG	GG	GG	GG	GG	GG	GG	GG	GG	GG	GG	GG	GG	GG	GG	GG	GG	GG	GG	AA	GG	AA	GG	GG	GG	GG	GG	GG	GG	GG	GG	GG	GG	GG	GG	GG	GG	GG	GG	GG	GG	GG	GG	GG	GG	GG	GG	GG
A01	83372200	AA	AA	AA	AA	AA	AA	AA	AA	AA	AA	AA	AA	GA	AA	AA	AA	AA	AA	AA	GG	AA	GA	AA	AA	AA	AA	AA	AA	AA	AA	AA	AA	AA	AA	AA	AA	AA	AA	AA	AA	AA	AA	AA	NN	AA	AA	AA	AA
A01	83467326	TT	TT	TT	TT	TT	TT	TT	TT	TT	TT	TT	TT	TT	TT	TT	TT	TT	TT	TT	GG	TT	GG	TT	TT	TT	TT	TT	TT	TT	TT	TT	TT	TT	TT	TT	TT	TT	TT	TT	TT	TT	TT	TT	NN	TT	TT	TT	TT
A01	83588812	TT	TT	TT	TT	TT	TT	TT	TT	TT	TT	CT	TT	TT	TT	TT	TT	TT	TT	TT	CC	TT	CC	TT	TT	TT	TT	TT	TT	TT	TT	TT	TT	TT	TT	TT	TT	TT	TT	TT	TT	TT	TT	TT	NN	TT	TT	TT	TT
A01	83722925	GG	GG	GG	GG	GG	GG	GG	GG	GG	GG	GG	GG	GG	AG	GG	GG	GG	GG	GG	AA	GG	AA	GG	GG	GG	GG	GG	GG	GG	GG	GG	GG	AG	GG	GG	GG	GG	GG	GG	GG	GG	GG	GG	NN	GG	GG	GG	GG
A01	83824426	CC	CC	CC	CC	CC	CC	CC	TC	TC	CC	CC	TC	CC	CC	CC	CC	CC	CC	TC	TT	TC	TT	CC	CC	CC	CC	CC	CC	CC	CC	CC	CC	CC	CC	CC	CC	CC	TC	CC	CC	CC	CC	CC	NN	CC	CC	CC	CC
A01	83994836	AA	AA	AA	AA	AA	AA	AA	AA	AA	AA	AA	AA	AA	AA	AA	AA	AA	AA	AA	GG	AA	GG	AA	AA	AA	AA	AA	AA	AA	AA	AA	AA	AA	AA	AA	AA	AA	AA	AA	AA	AA	AA	AA	NN	AA	AA	AA	AA
A01	84250240	AA	AA	AA	AA	AA	AA	AA	AA	AA	AA	AA	AA	AA	AA	AA	AA	AA	AA	GA	GG	AA	GG	AA	AA	AA	AA	AA	AA	AA	AA	AA	AA	AA	AA	AA	AA	AA	AA	AA	AA	AA	AA	AA	NN	AA	AA	AA	AA
A01	84360922	CC	CC	CC	CC	CC	CC	CC	CC	CC	CC	CC	CC	CC	CC	CC	CC	CC	CC	CC	TT	CC	TT	CC	CC	CC	CC	CC	CC	CC	CC	CC	CC	CC	CC	CC	CC	CC	CC	CC	CC	CC	CC	CC	NN	CC	CC	CC	CC
A01	84471175	AA	AA	AA	AA	AA	AA	AA	AA	AA	AA	AA	AA	AA	AA	AA	AA	AA	AA	AA	GG	AA	GG	AA	AA	AA	AA	AA	AA	AA	AA	AA	AA	GA	AA	AA	AA	AA	GA	AA	AA	AA	AA	AA	NN	AA	AA	AA	AA
A01	84615455	ATTATTGTT	ATTATTGTT	ATTATTGTT	ATTATTGTT	ATTATTGTT	AT	ATTATTGTT	ATTATTGTT	ATTATTGTT	ATTATTGTT	ATTATTGTT	ATTATTGTT	ATTATTGTT	ATTATTGTT	ATTTTTTTTTATTGTTTTTTTTT	ATTATTGTT	ATTATTGTT	ATTATTGTT	ATTATTGTT	ATTTTTTTTTATTGTTTTTTTTTT	AT	ATTATTGTTT	ATTATTGTT	ATTATTGTT	ATTATTGTT	ATTATTGTT	ATTATTGTT	ATTATTGTT	ATTATTGTT	ATTATTGTT	ATTATTGTT	ATTATTGTT	ATTATTGTT	AT	ATTATTGTT	ATTATTGTT	ATTATTGTT	ATTATTGTT	ATTATTGTT	ATTATTGTT	ATTATTGTT	ATTATTGTT	ATTATTGTT	TT	ATTATTGTT	ATTATTGTT	ATTATTGTT	ATTATTGTT
A01	84733236	TT	TT	TT	TT	TT	TT	TT	TT	TT	TT	TT	TT	TT	TT	TT	TT	TT	TT	TT	AA	TT	AA	TT	TT	TT	TT	TT	TT	TT	TT	TT	TT	TT	TT	TT	TT	TT	TT	TT	TT	TT	TT	TT	TT	TT	TT	TT	TT
A01	84794243	AA	AA	AA	AA	AA	AA	AA	AA	AA	AA	AA	AA	AA	AA	AA	AA	AA	AA	AA	GG	AA	GG	AA	AA	AA	AA	AA	AA	AA	AA	AA	AA	AA	AA	AA	AA	AA	AA	AA	AA	AA	AA	AA	NN	AA	AA	AA	AA
A01	84838137	CC	CC	CC	CC	CC	CC	CC	CC	CC	CC	CC	CC	CC	CC	CC	CC	CC	CC	CC	TT	CC	TT	CC	CC	CC	CC	CC	CC	CC	CC	CC	CC	CC	CC	CC	CC	CC	CC	CC	CC	CC	CC	CC	NN	CC	CC	CC	CC
A01	84846382	AA	AA	AA	AA	AA	AA	AA	AA	AA	AA	AA	AA	AA	AA	AA	AA	AA	AA	AA	CC	AA	CC	AA	AA	AA	AA	AA	AA	AA	AA	AA	AA	AA	AA	AA	AA	AA	AA	AA	AA	AA	AA	AA	NN	AA	AA	AA	AA
A01	84987074	GG	GG	GG	GG	GG	GG	GG	GG	GG	GG	GG	GG	GG	GG	GG	GG	GG	GG	GG	AA	GG	AA	GG	GG	GG	GG	GG	GG	GG	GG	GG	GG	GG	GG	GG	GG	GG	GG	GG	GG	GG	GG	GG	NN	GG	GG	GG	GG
A01	85115452	CC	CC	CC	CC	CC	CC	CC	CC	CC	CC	CC	CC	CC	CC	CC	CC	CC	CC	CC	TT	CC	TT	CC	CC	CC	CC	CC	CC	CC	CC	CC	CC	CC	CC	CC	CC	CC	CC	CC	CC	CC	CC	CC	NN	CC	CC	CC	CC
A01	85239130	GG	GG	GG	GG	GG	GG	GG	GG	GG	GG	GG	GG	GG	GG	GG	GG	GG	GG	GG	AA	GG	AA	GG	GG	GG	GG	GG	GG	GG	GG	GG	GG	GG	GG	GG	GG	GG	GG	GG	GG	GG	GG	GG	NN	GG	GG	GG	GG
A01	85351120	CC	CC	CC	CC	CC	CC	CC	CC	CC	CC	CC	CC	CC	CC	CC	CC	CC	CC	CC	TT	CC	TT	CC	CC	CC	CC	CC	CC	CC	CC	CC	CC	CC	CC	CC	CC	CC	CC	CC	CC	CC	CC	CC	NN	CC	CC	CC	CC
A01	85466210	TT	TT	TT	TT	TT	TT	TT	TT	TT	TT	TT	TT	TT	TT	TT	TT	TT	TT	TT	GG	TT	GG	TT	TT	TT	TT	TT	TT	TT	TT	TT	TT	TT	TT	TT	TT	TT	TT	TT	TT	TT	TT	TT	NN	TT	TT	TT	TT
A01	85583108	GA	GA	GA	GA	GA	GA	GA	GA	GA	GA	GA	GA	GA	GA	GA	GA	GA	GA	GA	GG	GA	GG	GA	GA	GA	GA	GA	GA	GA	GA	GA	GA	GA	GA	GA	GA	GA	GA	GA	GA	GA	GA	GA	NN	GA	GA	GA	GA
A01	85635372	AA	AA	AA	AA	AA	AA	AA	AA	AA	AA	AA	AA	AA	AA	AA	AA	AA	AA	AA	GG	AA	GG	AA	AA	AA	AA	AA	AA	AA	AA	AA	AA	AA	AA	AA	AA	AA	AA	AA	AA	AA	AA	AA	NN	AA	AA	AA	AA
A01	85703220	AA	AA	AA	AA	AA	AA	AA	AA	AA	AA	AA	AA	AA	AA	AA	AA	AA	AA	AA	GG	AA	GG	AA	AA	AA	AA	AA	AA	AA	AA	AA	AA	AA	AA	AA	AA	AA	AA	AA	AA	AA	AA	AA	NN	AA	AA	AA	AA
A01	85826434	AA	AA	AA	AA	AA	AA	AA	AA	AA	AA	AA	AA	AA	AA	AA	AA	AA	AA	AA	TT	AA	TT	AA	AA	AA	AA	AA	AA	AA	AA	AA	AA	AA	AA	AA	AA	AA	AA	AA	AA	AA	AA	AA	NN	AA	AA	AA	AA
A01	85967617	GG	GG	GG	GG	GG	GG	GG	GG	GG	GG	GG	GG	GG	GG	GG	GG	GG	GG	GG	AA	GG	AA	GG	GG	GG	GG	GG	GG	GG	GG	GG	GG	GG	GG	GG	GG	GG	GG	GG	GG	GG	GG	GG	GG	GG	GG	GG	GG
A01	86119540	AA	AA	AA	AA	AA	AA	AA	AA	AA	AA	AA	AA	AA	AA	AA	AA	AA	AA	AA	GG	AA	GG	AA	AA	AA	AA	AA	AA	AA	AA	AA	AA	AA	AA	AA	AA	AA	AA	AA	AA	AA	AA	AA	NN	AA	AA	AA	AA
A01	86120515	TT	TT	TT	TT	TT	TT	TT	TT	TT	TT	TT	TT	TT	TT	TT	TT	TT	TT	TT	AA	TT	AA	TT	TT	TT	TT	TT	TT	TT	TT	TT	TT	TT	TT	TT	TT	TT	TT	TT	TT	TT	TT	TT	NN	TT	TT	TT	TT
A01	86244857	CC	CC	CC	CC	CC	CC	CC	CC	CC	CC	CC	CC	CC	CC	CC	CC	CC	CC	CC	TT	CC	TT	CC	CC	CC	CC	CC	CC	CC	CC	CC	CC	CC	CC	CC	CC	CC	CC	CC	CC	CC	CC	CC	NN	TC	CC	CC	CC
A01	86363489	CC	CC	CC	CC	CC	CC	CC	CC	CC	CC	CC	CC	CC	CC	CC	CC	CC	CC	CC	GG	CC	GG	CC	CC	CC	CC	CC	CC	CC	CC	CC	CC	CC	CC	CC	CC	CC	CC	CC	CC	CC	CC	CC	NN	CC	CC	CC	CC
A01	86512353	CC	CC	CC	CC	CC	CC	CC	CC	CC	CC	CC	CC	CC	CC	CC	CC	CC	CC	CC	TT	CC	TT	CC	CC	CC	CC	CC	CC	CC	CC	CC	CC	CC	CC	CC	CC	CC	CC	CC	CC	CC	CC	CC	NN	CC	CC	CC	CC
A01	86607789	AA	AA	AA	AA	AA	GA	AA	AA	AA	AA	AA	AA	AA	AA	AA	AA	AA	GA	AA	GG	AA	GG	AA	AA	AA	AA	AA	AA	AA	AA	GA	AA	AA	GA	AA	GA	AA	AA	GA	AA	AA	GA	GA	NN	AA	GA	AA	GA
A01	86622913	TT	TT	TT	TT	TT	TT	TT	TT	TT	TT	TT	TT	TT	TT	TT	TT	TT	TT	TT	CC	TT	CC	TT	TT	TT	TT	TT	TT	TT	TT	TT	TT	TT	TT	TT	TT	TT	TT	TT	TT	TT	TT	TT	NN	TT	TT	TT	TT
A01	86904737	TT	TT	TT	TT	TT	TT	TT	TT	TT	TT	TT	TT	TT	TT	TT	TT	TT	TT	TT	CC	TT	CC	TT	TT	TT	CC	TT	TT	CC	TT	CC	CC	TT	TT	TT	TT	CC	TT	CC	TT	TT	CC	TT	NN	CC	TT	TT	TT
A01	87004051	CC	CC	CC	CC	CC	CC	CC	CC	CC	CC	CC	CC	CC	CC	CC	CC	CC	CC	CC	TT	CC	TT	CC	CC	CC	TT	CC	CC	TT	CC	TT	TT	CC	CC	CC	CC	TT	CC	TT	CC	CC	TT	CC	NN	TT	CC	CC	CC
A01	87266384	GG	GG	GG	GG	GG	GG	GG	GG	GG	GG	GG	GG	GG	GG	GG	GG	GG	GG	GG	TT	GG	TT	TG	GG	GG	TT	GG	GG	TT	GG	TT	TT	GG	GG	GG	GG	TT	GG	TT	GG	GG	TT	GG	NN	TT	GG	GG	GG
A01	87608170	AG	AG	GG	GG	GG	AG	AG	AG	GG	GG	AG	GG	GG	GG	GG	AG	AG	GG	GG	AA	GG	AA	AG	GG	GG	AA	AG	GG	AA	GG	AA	AA	GG	GG	AG	GG	AA	GG	AA	GG	GG	AA	GG	NN	AA	GG	AG	AG
A01	87972630	GG	GG	GG	GG	GG	GG	GG	GG	GG	GG	GG	GG	GG	GG	GG	AG	GG	GG	GG	AA	GG	AA	GG	GG	GG	AA	GG	GG	AA	GG	AA	AA	GG	GG	GG	GG	AA	GG	AA	GG	GG	AA	GG	NN	AA	GG	GG	GG
A01	88587653	TT	TT	TT	TT	TT	TT	TT	TT	TT	TT	TT	TT	TT	TT	TT	TT	TT	TT	CC	TT	TT	TT	TT	TT	TT	TT	TT	TT	TT	TT	TT	TT	TT	TT	TT	TT	TT	TT	TT	TT	TT	TT	TT	NN	TT	TT	TT	TT
A01	89009700	AA	AA	AA	AA	AA	AA	AA	AA	AA	AA	AA	AA	AA	AA	AA	AA	AA	AA	AA	AA	AA	AA	AA	AA	AA	AA	AA	AA	AA	AA	GG	GG	AA	AA	AA	AA	GG	AA	GG	AA	AA	GG	AA	NN	GG	AA	AA	AA
A01	90005321	GG	GG	GG	GG	GG	GG	GG	GG	GG	GG	GG	GG	GG	GG	GG	GG	GG	GG	AA	GG	GG	GG	GG	GG	GG	GG	GG	GG	GG	GG	GG	GG	GG	GG	GG	GG	GG	GG	GG	GG	GG	GG	GG	NN	GG	GG	GG	GG
A01	91249570	CC	CC	CC	CC	CC	CC	CC	CC	CC	CC	CC	CC	CC	CC	CC	CC	CC	CC	TT	CC	CC	CC	CC	CC	CC	CC	CC	CC	CC	CC	CC	CC	CC	CC	CC	CC	CC	CC	CC	CC	CC	CC	CC	NN	CC	CC	CC	CC
A01	91502944	CC	CC	CC	CC	CC	CC	CC	CC	CC	CC	CC	CC	CC	NN	CC	CC	CC	CC	AA	CC	CC	CC	CC	CC	CC	CC	CC	CC	CC	CC	CC	CC	CC	CC	CC	CC	CC	CC	CC	CC	CC	CC	CC	NN	CC	CC	CC	CC
A01	92240455	GG	GG	GG	GG	GG	GG	GG	GG	GG	GG	GG	GG	GG	GG	GG	GG	GG	GG	GG	GG	GG	GG	GG	GG	GG	GG	GG	GG	GG	GG	GG	GG	GG	GG	GG	GG	GG	GG	GG	GG	GG	GG	GG	NN	GG	GG	GG	GG
A01	92401474	GG	AA	AA	AA	AA	AA	AA	AA	AA	AA	AA	AA	AA	GG	AA	AA	AA	AA	AA	AA	AA	AA	AA	AA	AA	AA	AA	AA	AA	AA	GG	GG	AA	AA	AA	AA	GG	GG	AA	AA	AA	GG	AA	NN	GG	AA	AA	AA
A01	92614447	GG	AA	AA	AA	AA	AA	AA	AA	AA	AA	AA	AA	AA	GG	AA	AA	AA	AA	AA	AA	AA	AA	AA	AA	AA	AA	AA	AA	AA	AA	GG	GG	AA	AA	AA	AA	GG	GG	AA	AA	AA	AG	AA	NN	GG	AA	AA	AA
A01	92884984	GG	GG	GG	GG	GG	GG	GG	GG	GG	GG	GG	GG	GG	GG	GG	GG	GG	GG	GG	GG	GG	GG	GG	GG	GG	GG	GG	GG	GG	GG	GG	GG	GG	GG	GG	GG	GG	GG	GG	GG	GG	GG	GG	NN	GG	GG	GG	GG
A01	93745707	GG	GG	GG	GG	GG	GG	GG	GG	GG	GG	GG	GG	GG	GG	GG	GG	GG	GG	GG	GG	GG	GG	GG	GG	GG	GG	GG	GG	GG	GG	GG	GG	GG	GG	GG	GG	GG	GG	GG	GG	GG	GG	GG	NN	GG	GG	GG	GG
A01	94303284	TT	GG	GG	TT	GG	GG	GG	GG	GT	GG	GG	TT	GG	TT	GG	GG	GG	GG	GG	GG	GG	GG	GG	GG	GG	GG	GG	GG	GG	GG	TT	TT	GG	GG	GG	GG	TT	TT	TT	GG	GG	TT	GG	NN	GG	GG	GG	GG
A01	94415329	AA	GG	GG	AA	GG	GG	GG	GG	GA	GG	GG	AA	GG	AA	GG	GG	GG	GG	GG	GG	GG	GG	GG	GG	GG	GG	GG	GG	GG	GG	AA	AA	GG	GG	GG	GG	AA	AA	AA	GG	GG	AA	GG	NN	GG	GG	GG	GG
A01	94468019	GG	AA	AA	GG	AA	AA	AA	AA	AG	AA	AA	GG	AA	GG	AA	AA	AA	AA	AA	AA	AA	AA	AA	AA	AA	AA	AA	AA	AA	AA	GG	GG	AA	AA	AA	AA	GG	GG	GG	AA	AA	GG	AA	NN	AA	AA	AA	AA
A01	94533290	AA	GG	GG	AA	NN	GG	GG	NN	GG	NN	GG	AA	NN	NN	NN	NN	NN	NN	NN	GG	GG	GG	NN	NN	NN	NN	NN	GG	GG	GG	AA	AA	NN	GG	GG	GG	AA	AA	AA	GG	GG	AA	GG	NN	GG	NN	GG	NN
A01	94534568	TT	CC	CC	TT	CC	CC	CC	CC	CT	CC	CC	TT	CC	TT	CC	CC	CC	CC	CC	CC	CC	CC	CC	CC	CC	CC	CC	CC	CC	CC	TT	TT	CC	CC	CC	CC	TT	TT	CC	CC	CC	TT	CC	NN	CC	CC	CC	CC
A01	94643326	CC	TT	TT	CC	TT	TT	TT	TT	TC	TT	TT	CC	TT	CC	TT	TT	TT	TT	TT	TT	TT	TT	TT	TT	TT	TT	TT	TT	TT	TT	CC	CC	TT	TT	TT	TT	CC	CC	CC	TT	TT	CC	TT	NN	TT	TT	TT	TT
A01	94753450	GG	TT	TT	GG	TT	TT	TT	TT	TG	TT	TT	GG	TT	GG	TT	TT	TT	TT	TT	TT	TT	TT	TT	TT	TT	TT	TT	TT	TT	TT	GG	GG	TT	TT	TT	TT	GG	GG	GG	TT	TT	GG	TT	NN	TT	TT	TT	TT
A01	94869245	TT	CC	CC	TT	CC	CC	CC	CC	CT	CC	CC	TT	CC	TT	CC	CC	CC	CC	CC	CC	CC	CC	CC	CC	CC	CC	CC	CC	CC	CC	TT	TT	CC	CC	CC	CC	TT	TT	TT	CC	CC	TT	CC	NN	CC	CC	CC	CC
A01	95011320	AA	GG	GG	AA	GG	GG	GG	GG	AA	GG	GG	AA	AA	AA	GG	GG	GG	GG	GG	GG	GG	GG	GG	GG	GG	GG	GG	GG	GG	AA	AA	GG	GG	GG	GG	GG	AA	AA	AA	GG	GG	AA	GG	NN	GG	AA	GG	GG
A01	95218820	GG	GG	GG	GG	GG	GG	GG	GG	GG	GG	GG	GG	GG	GG	GG	GG	GG	GG	GG	GG	GG	GG	GG	GG	GG	GG	GG	GG	GG	GG	GG	GG	GG	GG	GG	GG	GA	GG	AA	GG	GG	GG	GG	NN	GG	GG	GG	GG
A01	95448565	CC	CC	CC	CC	CC	CC	CC	CC	CC	CC	CC	CC	CC	CC	CC	CC	CC	CC	CC	CC	CC	CC	CC	CC	CC	CC	CC	CC	CC	CC	CC	CC	CC	CC	CC	CC	CC	CC	CC	CC	CC	CC	CC	NN	CC	CC	CC	CC
A01	95704707	CC	TT	TT	CC	TT	TT	TT	TT	TC	CC	CC	CC	CC	CC	TT	TT	TT	TT	TT	TT	TT	TT	TT	TT	TT	TT	TT	TT	TT	CC	CC	TT	TT	TT	TT	TT	TC	CC	TT	TT	TT	CC	TT	NN	TT	CC	TT	CC
A01	95782446	NN	AA	AA	NN	AA	AA	AA	AA	NN	NN	NN	NN	NN	NN	AA	AA	AA	AA	AA	AA	AA	AA	AA	AA	AA	AA	AA	AA	AA	AA	NN	AA	AA	AA	AA	AA	AA	NN	AA	AA	AA	NN	AA	NN	AA	NN	AA	NN
A01	95904505	GG	AA	AA	GG	AA	AA	AA	AA	GG	GG	AG	GG	GG	GG	AA	AA	AA	AA	AA	AA	AA	AA	AA	AA	AA	AA	AA	AA	AA	GG	GG	AA	AA	AA	AA	AA	AG	GG	AA	AA	AA	GG	AA	NN	AA	GG	AG	GG
A01	96211170	AA	AA	GG	AA	GG	GG	GG	GG	AA	AA	AA	AA	AA	GA	GG	GG	GG	GG	GG	GG	GG	GG	GG	GG	GG	GG	GG	GG	GG	AA	AA	GG	GG	GG	GG	GG	GA	AA	GG	GG	GG	AA	GG	NN	GG	AA	GG	AA
A01	96310264	AA	AA	CA	AA	CA	CC	CA	CA	AA	AA	AA	AA	AA	AA	CC	CA	CC	CA	CA	CA	CC	CA	CA	CA	CC	CA	CC	CA	CC	CA	AA	CA	CA	CC	CA	CC	CA	AA	CA	CC	CA	AA	CC	NN	CA	AA	CC	AA
A01	96368879	TT	TT	GG	TT	GG	GG	GG	GG	TT	TT	TT	TT	TT	TT	GG	GG	GG	GG	GG	GG	GG	NN	GG	GG	GG	GG	GG	GG	GG	GT	TT	GG	GG	GG	GG	GG	GT	TT	GG	GG	GG	TT	GG	NN	GG	TT	GG	TT
A01	96407452	AA	AA	GG	AA	NN	GG	GG	GG	AA	AA	AA	AA	AA	NN	GG	NN	GG	GG	NN	GG	GG	GG	NN	NN	GG	GG	GG	GG	GG	GA	AA	GG	GG	GG	GG	GG	NN	AA	GG	NN	GG	AA	GG	NN	NN	AA	GG	AA
A01	96794073	CC	CC	AC	CC	AC	AC	AC	AC	CC	CC	CC	CC	CC	CC	AC	AC	AC	AC	AC	AC	AC	AC	AC	AC	AC	AC	AC	AC	AC	AC	CC	AC	AC	AC	AC	AC	AC	CC	AC	AC	AC	CC	AC	NN	AC	CC	AC	CC
A01	96975628	CC	CC	GG	CC	GG	GG	GG	GG	CC	CC	CC	CC	CC	CC	GG	GG	GG	GG	GG	GG	GG	GG	GG	GG	GG	GG	GG	GG	GG	CG	CC	GG	GG	GG	GG	GG	CG	CC	CC	GG	GG	CC	GG	CG	GG	CC	GG	CC
A01	97003780	GG	GG	AA	GG	AA	AA	AA	AA	GG	GG	GG	AA	GG	GG	AA	AA	AA	AA	AA	AA	AA	AA	AA	AA	AA	AA	AA	AA	AA	AG	GG	AA	AA	AA	AA	AA	AG	GG	AA	AA	AA	GG	AA	NN	AA	GG	AA	GG
A01	97069996	GG	GG	GG	GG	AA	AA	GG	GG	GG	GG	GG	GG	GG	GG	GG	GG	GG	GG	GG	AG	GG	GG	AA	GG	GG	GG	GG	GG	GG	GG	GG	AA	GG	GG	GG	GG	AG	GG	GG	GG	GG	GG	GG	GG	GG	GG	GG	GG
A01	97369640	CC	CC	CC	CC	TT	TT	CC	CC	CC	CC	TC	CC	CC	CC	CC	CC	CC	CC	CC	TC	CC	CC	TT	CC	CC	CC	CC	CC	CC	CC	CC	TT	CC	CC	CC	CC	TC	CC	CC	CC	CC	CC	CC	NN	CC	CC	CC	CC
A01	97416235	CC	CC	TT	CC	CC	CC	TT	TT	CC	CC	CC	TT	CC	CC	TT	CT	CT	TT	CT	CT	TT	TT	CC	TT	CC	TT	TT	TT	TT	CT	CC	CC	TT	TT	TT	TT	CC	CC	CC	TT	TT	CC	CT	NN	TT	CC	TT	CC
A01	97416896	TT	TT	TT	TT	AA	AA	TT	TT	TT	TT	TT	TT	TT	TT	TT	TT	TT	TT	TT	AT	TT	TT	AA	TT	TT	TT	TT	TT	TT	TT	TT	AA	TT	TT	TT	TT	AT	TT	AA	TT	TT	TT	TT	NN	TT	TT	TT	TT
A01	97527667	CC	CC	CC	CC	TT	TT	CC	CC	CC	CC	CC	CC	CC	TC	CC	CC	CC	CC	CC	TC	CC	CC	TT	CC	CC	CC	CC	CC	CC	CC	CC	TT	CC	CC	CC	CC	CC	CC	CC	CC	CC	CC	CC	NN	CC	CC	CC	CC
A01	97555166	CC	CC	CC	CC	TT	TT	CC	CC	CC	CC	CC	CC	CC	CC	CC	CC	CC	CC	CC	TC	CC	CC	TT	CC	CC	CC	CC	CC	CC	CC	CC	TT	CC	CC	CC	CC	CC	CC	CC	CC	CC	CC	CC	CC	CC	CC	CC	CC
A01	97586850	AA	GA	GG	AA	GG	GG	GG	GG	AA	AA	AA	GG	AA	AA	GG	GG	GG	GG	GG	GG	GG	GG	GG	GG	AA	GG	GG	GG	GG	GA	AA	GG	GG	GG	GG	GG	GA	AA	GG	GG	GG	AA	GG	AA	GG	AA	GG	AA
A01	97626239	GG	GG	GG	GG	AA	AA	GG	GG	GG	GG	GG	GG	GG	GG	GG	GG	GG	GG	GG	AG	GG	GG	AA	GG	GG	GG	GG	GG	GG	GG	GG	AA	GG	GG	GG	GG	AG	GG	AA	GG	GG	GG	GG	NN	GG	GG	GG	GG
A01	97642117	NN	NN	CC	NN	TT	TT	CC	CC	NN	NN	NN	CC	NN	NN	CC	CC	CC	CC	CC	TC	CC	CC	TT	CC	NN	CC	CC	CC	CC	CC	CC	TT	CC	CC	CC	CC	TT	NN	TT	CC	CC	NN	CC	NN	CC	NN	CC	NN
A01	97759343	CC	CC	TT	CC	TT	TT	TT	TT	CC	CC	CC	TT	CC	CC	TT	TT	TT	TT	TT	TT	TT	TT	TT	TT	CC	TT	TT	TT	TT	TT	CC	TT	TT	TT	TT	TT	CC	CC	CC	TT	TT	CC	TT	TT	CC	CC	TT	CC
A01	97892451	AA	AA	AA	AA	AA	AA	AA	AA	AA	AA	AA	AA	AA	AA	AA	AA	AA	AA	AA	AA	AA	AA	AA	AA	AA	AA	AA	AA	AA	AA	AA	AA	AA	AA	AA	AA	AA	AA	AA	AA	AA	AA	AA	NN	AA	AA	AA	AA
A01	97898292	TT	TT	TT	TT	TT	TT	TT	TT	TT	TT	TT	TT	TT	TT	TT	TT	TT	TT	TT	TT	TT	TT	TT	TT	TT	TT	TT	TT	TT	TT	TT	TT	TT	TT	TT	TT	TT	TT	TT	TT	TT	TT	TT	NN	TT	TT	TT	TT
A01	98040877	GG	GG	AG	GG	AG	AG	GG	GG	GG	GG	GG	GG	GG	GG	GG	GG	AA	GG	GG	AG	GG	AG	AG	GG	GG	GG	GG	GG	GG	GG	GG	AG	GG	GG	GG	GG	GG	GG	GG	GG	GG	AG	GG	NN	GG	GG	GG	GG
A01	98265642	AA	AA	GG	AA	GG	GG	AA	AA	AA	AA	AA	AA	AA	AA	AA	AA	AA	AA	AA	AG	AA	GG	GG	AA	AA	AA	AA	AA	AA	AA	AA	AG	AA	AA	AA	AA	GG	AA	GG	AA	AA	GG	AA	NN	AA	AA	AA	AA
A01	98378925	CC	CC	CC	TT	CC	CC	CC	TT	CC	CC	CC	TT	TT	CC	TT	TT	CC	TT	TT	TC	TT	CC	CC	TT	CC	TT	TT	TT	TT	TT	TT	TC	TT	TT	TT	TT	CC	CC	TT	TT	TT	CC	TT	NN	CC	CC	TT	CC
A01	98480518	TT	TT	TT	TT	TT	TT	TT	TT	TT	TT	TT	TT	TT	TT	TT	TT	TT	TT	TT	TT	TT	TT	TT	TT	TT	TT	TT	TT	TT	TT	TT	TT	TT	TT	TT	TT	TT	TT	TT	TT	TT	TT	TT	NN	TT	TT	TT	TT
A01	98508185	TT	TT	TT	TT	CC	CC	TT	TT	TT	TT	TT	TT	TT	TT	TT	TT	TT	TT	TT	TT	TT	TT	CC	TT	TT	TT	TT	TT	TT	TT	TT	TC	TT	TT	TT	TT	TT	TT	TT	TT	TT	TT	TT	NN	TT	TT	TT	TT
A01	98534245	TT	TT	TT	TT	CC	TT	TT	TT	TT	TT	TT	TT	TT	TT	TT	TT	TT	TT	TT	TT	TT	TT	CC	TT	TT	TT	TT	TT	TT	TT	TT	TC	TT	TT	TT	TT	TT	TT	TT	TT	TT	TT	TT	NN	TT	TT	TT	TT
A01	98704683	TT	TT	CC	CC	CC	CC	TT	CC	TT	TT	TT	CC	CC	TT	CC	NN	TT	CC	CC	CC	CC	CC	CC	CC	TT	TT	CC	CC	CC	CC	CC	CC	CC	CC	CC	CC	TT	CT	CC	CC	CC	CC	CC	NN	CC	TT	CC	TT
A01	98869090	GG	TT	GG	GG	GG	GG	TT	GG	TT	TT	TT	GG	GG	GG	GG	GG	GG	GG	GG	GT	GG	GG	GG	GG	TT	GG	GT	GG	GG	GG	TT	GG	GG	TT	GG	TT	TT	GG	GG	TT	GG	GG	GG	NN	TT	TT	TT	TT
A01	98884195	GG	GG	GG	GG	GG	GG	TT	GG	TT	TT	TT	GG	GG	GG	GG	GG	GG	GG	GG	GT	GG	GG	GG	GG	TT	GG	GT	GG	GG	GG	TT	GG	GG	TT	GG	TT	TT	GG	GG	TT	GG	GG	GG	NN	TT	TT	TT	TT
A01	98975986	CC	TT	CC	TT	TT	TT	TT	TT	TT	TT	TT	TT	TT	CC	TT	TT	CC	TT	TT	CT	TT	CC	CC	TT	TT	TT	TT	TT	TT	TT	TT	CC	TT	TT	TT	TT	TT	CC	CC	TT	TT	CC	TT	TT	TT	TT	TT	TT
A01	99016703	GG	GG	GG	GG	GG	GG	TT	GG	TT	TT	TT	GG	GG	GG	GG	GG	GG	GG	TT	GT	GG	GG	GG	GG	TT	GG	GT	GG	GG	GG	TT	GG	GG	TT	GG	TT	TT	GG	GG	TT	GG	GG	GG	NN	TT	TT	TT	TT
A01	99231808	AA	AA	AA	AA	AA	AA	AA	AA	GG	GG	GG	AA	AA	AA	AA	AA	AA	AA	AA	GG	AA	AA	GG	AA	GG	AA	AG	AA	AA	AA	GG	GG	GG	GG	AA	GG	GG	AA	AA	GG	AA	AA	AA	NN	GG	GG	GG	GG
A01	99337644	AA	AA	AA	AA	AA	AA	AA	AA	GG	GG	GG	AA	AA	AA	AA	AA	AA	AA	AA	GG	AA	AA	AA	AA	GG	AA	AG	AA	AA	AA	GG	GG	GG	GG	AA	GG	GG	AA	AA	GG	AA	AA	AA	GG	GG	GG	GG	GG
A01	99346055	AA	AA	AA	AA	AA	AA	AA	AA	CC	CC	CC	AA	AA	AA	AA	AA	AA	AA	AA	CC	AA	AA	AA	AA	CC	AA	AC	AA	AA	AA	CC	CC	AC	CC	AA	CC	CC	AA	AA	CC	AA	AA	AA	NN	CC	CC	CC	CC
A01	99346300	TT	TT	TT	TT	TT	TT	TT	TT	CC	CC	CC	TT	TT	TT	TT	TT	TT	TT	TT	CC	TT	TT	TT	TT	CC	TT	TC	TT	TT	TT	CC	CC	CC	CC	TT	CC	CC	TT	TT	CC	TT	TT	TT	CC	CC	CC	CC	TC
A01	99533431	GG	GG	GG	GG	GG	GG	GG	AA	AA	AA	AA	GG	GG	GG	GG	AA	GG	GG	AA	AA	GG	GG	GG	GG	AA	GG	GA	GG	GG	GG	AA	AA	AA	AA	GG	AA	AA	GG	GG	AA	GG	GG	GG	AA	AA	AA	AA	AA
A01	99572213	GG	GG	GG	GG	GG	GG	GG	TT	TT	TT	TT	GG	GG	GG	GG	TT	GG	GG	TT	TT	GG	GG	GG	GG	TT	GG	GT	GG	GG	GG	TT	TT	TT	TT	GG	TT	TT	GG	GG	TT	GG	GG	GG	NN	TT	TT	TT	TT
A01	99627615	GG	GG	GG	GG	GG	GG	GG	GG	GG	GG	GG	GG	GG	GG	GG	GG	GG	GG	GG	GG	GG	GG	GG	GG	GG	GG	GG	GG	GG	GG	GG	GG	GG	GG	GG	GG	GG	GG	GG	GG	GG	GG	GG	NN	GG	GG	GG	GG
A01	99687604	AA	AA	AA	AA	AA	AA	AA	AA	AA	AA	AA	AA	AA	AA	AA	AA	AA	AA	GG	AA	AA	AA	AA	AA	AA	AA	AG	AA	AA	AA	AA	AA	AA	GG	AA	GG	GG	AA	AA	AA	AA	AA	AA	NN	AA	AA	AA	AA
A01	99723824	TT	TT	TT	TT	TT	TT	TT	TT	TT	TT	TT	TT	TT	TT	TT	TT	TT	TT	CC	TT	TT	TT	TT	TT	TT	TT	TC	TT	TT	TT	TT	TT	TT	CC	TT	CC	CC	TT	TT	TT	TT	TT	TT	NN	TT	TT	TT	TT
A01	99813685	TT	TT	TT	TT	TT	TT	TT	TT	TT	TT	TT	TT	TT	TT	TT	TT	TT	TT	CC	TT	TT	TT	TT	TT	TT	TT	TC	TT	TT	TT	TT	TT	TT	CC	TT	CC	CC	TT	TT	TT	TT	TT	TT	NN	TT	TT	TT	TT
A02	101779	CC	CC	CC	CC	CC	CC	CC	CC	CC	CC	CC	CC	CC	CC	CC	CC	CC	CC	CC	CC	CC	CC	CC	CC	CC	CC	CC	CC	CC	CC	CC	CC	CC	CC	CC	CC	CC	CC	CC	CC	CC	CC	CC	CC	CC	CC	CC	CC
A02	398745	GG	GG	GG	GG	GG	GG	GG	GG	GG	GG	GG	GG	GG	GG	GG	GG	GG	GG	GG	GG	GG	GG	GG	TT	GG	TT	GG	GG	TT	GG	TT	GG	GG	TT	GG	GG	GG	GG	GG	GG	TT	TT	GG	GG	GG	GG	TT	GG
A02	514728	AA	AA	TT	TT	AA	TT	TT	AA	AT	TT	TT	AA	TT	TT	TT	AA	TT	AA	AA	TT	TT	TT	TT	TT	AA	TT	TT	TT	TT	TT	TT	TT	TT	TT	TT	AA	TT	AA	AA	AA	TT	TT	AT	NN	TT	TT	TT	TT
A02	591683	TT	TT	CC	CC	TT	CC	CC	TT	CT	CC	CC	TT	CC	CC	CC	TT	CC	TT	TT	CC	CC	CC	CC	TT	TT	TT	CC	CC	TT	CC	TT	CC	CC	TT	CT	TT	CC	TT	TT	TT	TT	TT	CT	CT	CC	CC	TT	CC
A02	656313	CC	CC	TT	TT	CC	TT	TT	CC	TC	TT	TT	CC	TT	CC	TT	CC	TT	CC	CC	TT	TT	TT	TT	CC	TT	CC	TT	TT	CC	TT	CC	TT	TT	CC	TC	CC	TT	CC	CC	CC	CC	CC	TC	NN	TT	TT	CC	TT
A02	701203	CC	CC	TT	TT	CC	TT	TT	CC	CT	TT	TT	CC	TT	CC	TT	CC	TT	CC	CC	TT	TT	TT	TT	CC	TT	CC	TT	TT	CC	TT	CC	TT	TT	CC	CT	CC	TT	CC	CC	CC	CC	CC	CT	TT	TT	TT	CC	TT
A02	704411	CC	CC	TT	TT	CC	TT	TT	CC	TC	TT	TT	CC	TT	CC	TT	CC	TT	CC	CC	TT	TT	TT	TT	CC	TT	CC	TT	TT	CC	TT	CC	TT	TT	CC	TC	CC	TT	CC	CC	CC	CC	CC	TC	NN	TT	TT	CC	TT
A02	772147	AA	AA	GG	GG	AA	GG	GG	GA	GA	GG	GG	AA	GG	AA	GG	AA	GG	AA	AA	GG	GG	GG	GG	AA	GG	AA	GG	GG	AA	GG	AA	GG	GG	AA	GA	AA	GG	AA	AA	AA	AA	AA	GA	NN	GG	GG	AA	GG
A02	877413	TT	TT	CC	CC	TT	CC	CC	TT	CT	CC	CC	TT	CC	CT	CC	TT	CC	TT	TT	CC	CC	CC	CC	TT	CC	TT	CC	CC	TT	CC	TT	CC	CC	TT	CT	TT	CC	TT	TT	TT	TT	TT	CT	NN	CC	CC	TT	CC
A02	882365	CC	CC	TT	TT	CC	TT	TT	CC	TC	TT	TT	CC	TT	CC	TT	CC	TT	CC	CC	TT	TT	TT	TT	CC	TT	CC	TT	TT	CC	TT	CC	TT	TT	CC	TC	CC	TT	CC	CC	CC	CC	CC	TC	NN	TT	TT	CC	TT
A02	898501	CC	CC	TT	TT	CC	TT	TT	CC	TC	TT	TT	CC	TT	CC	TT	CC	TT	CC	CC	TT	TT	TT	TT	CC	TT	CC	TT	TT	CC	TT	CC	TT	TT	CC	TC	CC	TT	CC	CC	CC	CC	CC	TC	NN	TT	TT	CC	TT
A02	929027	CC	CC	TT	TT	CC	TT	TT	CC	TC	TT	TT	CC	TT	CC	TT	CC	TT	CC	CC	TT	TT	TT	TT	CC	TT	CC	TT	TT	CC	TT	CC	TT	TT	CC	TC	CC	TT	CC	CC	CC	CC	CC	TC	NN	TT	TT	CC	TT
A02	1000200	GG	GG	AA	GG	GG	AA	AA	GG	AG	AA	AA	GG	AA	AA	AA	GG	AA	GG	GG	AA	AA	AA	AA	AG	AA	GG	AA	AA	GG	AA	GG	AA	AA	GG	AG	GG	AA	GG	GG	GG	GG	GG	AG	NN	AA	GG	GG	AA
A02	1105129	GG	GG	GG	GG	GG	GG	GG	GG	GG	GG	GG	GG	GG	GG	GG	GG	GG	GG	GG	GG	GG	GG	GG	GG	GG	GG	GG	GG	GG	GG	GG	GG	GG	GG	AG	GG	AG	GG	AA	GG	GG	GG	GG	NN	GG	GG	GG	GG
A02	1254691	AA	AA	AA	AA	AA	AA	AA	AA	AA	AA	AA	AA	AA	AA	AA	AA	AA	AA	AA	AA	AA	AA	AA	AA	AA	AA	AA	AA	AA	AA	AA	AA	AA	AA	CA	AA	CA	AA	CC	AA	AA	AA	AA	NN	AA	AA	AA	AA
A02	1477554	TT	TT	CC	TT	TT	CC	CC	TT	CC	CC	CC	TT	CC	CC	CC	TT	CC	TT	CC	TC	CC	CC	CC	CC	CC	CC	CC	CC	CC	CC	CC	CC	CC	CC	TT	TT	TT	TT	TT	TT	CC	CC	TC	NN	CC	CC	CC	CC
A02	1493256	AA	AA	GG	AA	AA	GG	GG	AA	GG	GG	GG	AA	GG	GG	GG	AA	GG	AA	GG	AG	GG	GG	GG	GG	GG	GG	GG	GG	GG	GG	GG	GG	GG	GG	AA	AA	AA	AA	AA	AA	GG	GG	AG	GG	GG	GG	GG	GG
A02	1595502	GG	GG	GG	GG	GG	GG	GG	GG	GG	GG	AG	GG	GG	GG	GG	GG	GG	GG	GG	AG	GG	GG	GG	GG	GG	GG	GG	GG	GG	GG	GG	GG	GG	GG	AA	GG	AG	GG	AA	GG	GG	GG	GG	AG	GG	GG	GG	GG
A02	1643739	CC	CC	CC	CC	CC	CC	CC	CC	CC	CC	CC	CC	CC	CC	CC	CC	CC	CC	CC	TC	CC	CC	CC	CC	CC	CC	CC	CC	CC	CC	CC	CC	CC	CC	TT	CC	TC	CC	TT	CC	CC	CC	CC	NN	CC	CC	CC	CC
A02	1725645	GG	GG	AA	GG	GG	AA	AA	GG	AA	GG	GG	GG	AA	AA	AA	GG	AA	GG	GG	GA	AA	AA	AA	AA	AA	AA	AA	AA	AA	AA	GG	AA	AA	AA	GG	GG	GG	GG	GG	GG	AA	AA	GG	NN	AA	AA	AA	AA
A02	1831007	AA	AA	AA	AA	AA	GG	GG	AA	GG	AA	AA	AA	GG	GG	GG	AA	GG	AA	AA	AG	GG	GG	AG	GG	GG	GG	GG	GG	GG	GG	AA	GG	GG	GG	AA	AA	AA	AA	AA	AA	GG	GG	AA	NN	GG	GG	GG	GG
A02	1893843	CC	CC	CC	CC	CC	TT	TT	CC	TT	CC	CC	CC	TT	TT	TT	CC	TT	CC	CC	CT	TT	TT	TT	TT	TT	TT	TT	TT	TT	TT	CC	TT	TT	TT	CC	CC	CC	CC	CC	CC	TT	TT	CC	NN	TT	TT	TT	TT
A02	2031715	AA	AA	AA	AA	AA	AA	AA	AA	AA	CC	CC	AA	AA	AA	AA	AA	AA	AA	AA	AC	AA	AA	AA	AA	AA	AA	AA	AA	AA	AA	AA	AA	AA	AA	CC	AA	AC	AA	CC	AA	AA	AA	AA	NN	AA	AA	AA	AA
A02	2093668	CC	CC	CC	CC	CC	CC	CC	CC	CC	CC	CC	CC	CC	CC	CC	CC	CC	CC	CC	CC	CC	CC	CC	CC	CC	AA	CC	CC	AA	CC	CC	CC	CC	AA	CC	CC	CC	CC	CC	CC	AA	AA	CC	NN	CC	AA	CC	CC
A02	2386108	GT	GT	GT	GT	GT	GT	GT	GT	GT	GT	GT	GT	GT	GT	GT	GT	GT	GT	GT	GT	GT	GT	GT	GT	GT	TT	GT	GT	TT	GT	GT	GT	GT	TT	TT	GT	GT	GT	GT	GT	TT	TT	GT	NN	GT	GT	GT	GT
A02	2494313	TT	TT	TT	TT	TT	TT	TT	TT	TT	TT	TT	TT	TT	TT	TT	TT	TT	TT	TT	TC	TT	TT	TT	TT	TT	CC	TT	TT	CC	TT	TT	TT	TT	CC	CC	TT	TT	TT	TT	TT	CC	CC	TT	TC	TT	TT	TT	TT
A02	2563466	AA	AA	AA	AA	AA	AA	AA	AA	AA	AA	AA	AA	AA	AA	AA	AA	AA	AA	AA	AG	AA	AA	AA	AA	AA	GG	AA	AA	GG	AA	AA	AA	AA	GG	GG	AA	AA	AA	AA	AA	GG	GG	AA	NN	AA	AA	AA	AA
A02	2617850	AA	AA	AA	AA	AA	AA	AA	AA	AA	AA	AA	AA	AA	AA	AA	AA	AA	AA	AA	AG	AA	AA	AA	AA	AA	GG	AA	AA	GG	AA	AA	AA	AA	GG	GG	AA	AA	AA	AA	AA	GG	GG	AA	NN	AA	AA	AA	AA
A02	3022270	AA	AA	AA	AA	AA	AA	AA	AA	AA	AA	AA	AA	AA	AA	AA	AA	AA	AA	AA	AT	AA	AA	AA	AA	AA	AA	AA	AA	AA	AA	AA	AA	AA	AA	AA	AA	AA	AA	AA	AA	AA	AA	AA	NN	AA	AA	AA	AA
A02	3056234	TT	TT	TT	TT	TT	TT	TT	TT	TT	TT	TT	TT	TT	TT	TT	TT	TT	TT	TT	TT	TT	TT	TT	TT	TT	TT	TT	TT	TT	TT	TT	TT	TT	TT	TT	TT	TT	TT	TT	TT	TT	TT	TT	TT	TT	TT	TT	TT
A02	3177713	CC	CC	CC	TT	TT	CC	CC	TT	TT	TT	TT	CC	CC	CC	CC	TT	CC	CC	CC	TT	CC	CC	CC	CC	CC	CC	TT	CC	CC	CT	CC	CC	CC	CC	CC	TT	TT	TT	CC	TT	TT	CC	CC	TT	TT	TT	TT	CC
A02	3190550	TT	TT	TT	GG	GG	TT	TT	GG	GG	GG	GG	TT	TT	TT	TT	GG	TT	TT	TT	GG	TT	TT	TT	TT	TT	TT	GG	TT	TT	TG	TT	TT	TT	TT	TT	GG	GG	GG	TT	GG	GG	TT	TT	NN	GG	GG	GG	TT
A02	3371736	GG	GG	AA	AA	AA	GG	GG	AA	AA	AA	AG	GG	GG	GG	GG	AA	GG	GG	GG	AA	GG	GG	GG	GG	GG	GG	AA	GG	GG	AG	GG	GG	GG	GG	GG	AA	AG	AA	GG	AA	AA	GG	GG	NN	AA	AA	AA	GG
A02	3439503	TT	GG	GG	GG	GG	GG	GG	GG	GG	GT	TT	TT	GG	TT	GG	GG	GG	GG	TT	GG	GG	GG	GG	GG	GG	TT	GG	GG	TT	GG	GG	GG	GG	TT	TT	GG	GG	GG	GG	GG	GG	TT	TT	NN	GG	GG	GG	GG
A02	3477825	AA	GG	GG	GG	GG	GG	GG	GG	GG	GA	AA	AA	GG	AA	GG	GG	GG	GG	AA	GG	GG	GG	GG	GG	GG	AA	GG	GG	AA	GG	GG	GG	GG	AA	AA	GG	GG	GG	GG	GG	GG	AA	AA	NN	GG	GG	GG	GG
A02	3529339	CC	CC	CC	CC	CC	CC	CC	CC	CC	CT	TT	CC	CC	CC	CC	CC	CC	CC	CC	CC	CC	CC	CC	CC	CC	CC	CC	CC	CC	CC	CC	CC	CC	CC	CC	CC	CC	CC	CC	CC	CC	CC	CC	NN	CC	CC	CC	CC
A02	3581902	AA	TT	TT	TT	TT	TT	TT	TT	TT	TA	AA	AA	TT	AA	TT	TT	TT	TT	TT	TT	TT	TT	TT	TT	TT	TT	TT	TT	TT	TT	TT	TT	TT	TT	TT	TT	TT	TT	TT	TT	TT	TT	AA	NN	TT	TT	TT	TT
A02	3582321	AA	GG	GG	GG	GG	GG	GG	GG	GG	GA	AA	AA	GG	GA	GG	GG	GG	GG	GG	GG	GG	GG	GG	GG	GG	GG	GG	GG	GG	GG	GG	GG	GG	GG	GG	GG	GG	GG	GG	GG	GG	GG	AA	NN	GG	GG	GG	GG
A02	3698997	GG	AA	AA	AA	GG	AA	AA	GG	AA	AG	GG	AG	AA	AG	AA	AG	AA	AA	AA	AA	AA	AA	AA	AA	AA	AA	AA	AA	AA	AA	AA	AA	AA	AA	AA	AA	AA	AA	AA	AA	GG	AA	AG	AG	AA	AA	AA	AA
A02	3699133	TC	TT	TT	TT	CC	TT	TT	CC	TT	TC	TC	TC	TT	TC	TT	TC	TT	TT	TT	TT	TT	TT	TT	TT	TT	TT	TT	TT	TT	TT	TT	TT	TT	TT	TT	TT	TT	TT	TT	TT	CC	TT	TC	TC	TT	TT	TT	TT
A02	3816285	AA	GG	GG	GG	GG	GG	GG	AA	GG	AA	AA	AA	GG	AA	GG	AA	GG	GG	AA	GA	GG	GG	GG	GG	GG	GG	GG	GG	GG	GG	AA	GG	GG	GG	GG	GA	GG	GG	GG	AA	AA	GG	AA	NN	GG	GG	GG	GG
A02	3961177	CC	TT	TT	TT	TT	TT	CC	CC	TT	CC	CC	CC	TT	TC	TT	CC	TT	TT	CC	TC	TT	TT	TT	TT	TT	TT	TT	TT	TT	TT	CC	TT	TT	TT	TT	TC	TT	TT	TT	CC	CC	TT	CC	NN	TT	TT	TT	TT
A02	4170055	AA	GG	GG	GG	GG	GG	AA	AA	GG	GG	AA	AA	GG	AA	GG	AA	GG	GG	GG	GA	GG	GG	GG	GG	GG	GG	GG	GG	GG	GG	AA	GG	GG	GG	GG	GA	GG	GG	GG	AA	AA	GG	AA	NN	GG	GG	GG	GG
A02	4321339	CT	CC	CC	CC	CC	CC	CT	TT	CC	CT	CT	CT	CC	CT	CC	TT	CC	CC	CC	CT	CC	CC	CC	CC	CC	CT	CC	CC	CT	CC	CT	CC	CC	CT	CT	CT	CT	CC	CC	CT	CT	CT	CT	NN	CC	CC	CC	CC
A02	4421647	AA	GG	GG	GG	GG	GG	AA	AA	GG	GG	GG	AA	GG	AA	GG	AA	GG	GG	GG	GA	GG	GG	GG	GG	GG	GG	GG	GG	GG	GG	GA	GG	GG	GG	GG	GA	GG	GG	GG	AA	AA	GG	AA	NN	GG	GG	GG	GG
A02	4461107	TT	AA	AA	AA	AA	AA	AT	TT	AA	AA	AA	TT	AA	AT	AA	TT	AA	AA	AA	AT	AA	AA	AA	AA	AA	AA	AA	AA	AA	AA	TT	AA	AA	AA	AA	AT	AA	AA	AA	TT	TT	AA	TT	NN	AA	AA	AA	AA
A02	4485684	CC	TT	TT	TT	TT	TT	CC	CC	TT	TT	TT	CC	TT	TC	TT	CC	TT	TT	TT	TC	TT	TT	TT	TT	TT	TT	TT	TT	TT	TT	CC	TT	TT	TT	TT	TC	TT	TT	TT	CC	CC	TT	CC	TT	TT	TT	TT	TT
A02	4540461	CC	AA	AA	AA	AA	AA	CC	CC	AA	AA	AA	CC	AA	AC	AA	CC	AA	AA	AA	AC	AA	AA	AA	AA	AA	AA	AA	AA	AA	AA	CC	AA	AA	AA	AA	AC	AA	AA	AA	CC	CC	AA	CC	NN	AA	AA	AA	AA
A02	4859049	GG	GG	GG	GG	GG	GG	AA	GG	GG	GA	AA	GG	GG	GG	GG	GG	GG	GG	GG	GA	GG	GG	GG	GG	GG	AA	GG	GG	AA	GG	AA	GG	GG	AA	GG	GA	GG	GG	AA	AA	GG	GA	GG	NN	GG	GG	GG	GG
A02	5098428	TT	TT	TT	TT	TT	TT	TT	TT	TT	TC	CC	TT	TT	TT	TT	TT	TT	TT	TT	TT	TT	TT	TT	TT	TT	CC	TT	TT	CC	TT	CC	TT	TT	CC	TT	TT	TT	TT	CC	TT	TT	TC	TT	NN	TT	TT	TT	TT
A02	5230827	AA	AA	AA	AA	AA	AA	AA	AA	GG	AA	AA	AA	AA	AA	AA	AA	AA	AA	AA	AA	AA	AA	AA	AA	AA	AA	GG	AA	AA	AA	AA	AA	AA	AA	AA	AG	AA	AA	AA	AA	AA	AA	AA	NN	AA	GG	GG	AA
A02	5362437	CC	CC	CC	CC	CC	CC	CC	CC	CC	CC	CC	CC	CC	CC	CC	CC	CC	CC	CC	CC	CC	CC	CC	CC	CC	CC	CC	CC	CC	CC	CC	CC	CC	CC	CC	CC	CC	CC	CC	CC	CC	CC	CC	NN	CC	CC	CC	CC
A02	5916695	AA	AA	AA	AA	AA	AA	TT	AA	AA	AA	AA	AA	AA	AA	AA	AA	AA	AA	AA	AT	AA	AA	AA	AA	AA	TT	AA	AA	TT	AA	AT	AA	AA	AA	AA	AT	AA	AA	AA	AA	AA	AT	AA	NN	AA	AA	AA	AA
A02	6025567	AA	AA	TT	AA	AA	AA	TT	AA	AA	AA	AA	AA	AA	AA	AA	AA	AA	AA	AA	AT	AA	TT	AA	AA	AA	TT	AA	AA	TT	AA	TT	AA	AA	AA	AA	AT	AT	AA	AA	AA	AA	TT	AA	NN	AA	AA	AA	AA
A02	6054925	CC	CC	TT	CC	CC	CC	TT	CC	CC	CC	CC	CC	CC	CC	CC	CC	CC	CC	CC	CT	CC	TT	CC	CC	CC	TT	CC	CC	CT	CC	TT	CC	CC	CC	CC	CT	CT	CC	CC	CC	CC	TT	CC	NN	CC	CC	CC	CC
A02	6137589	AA	AA	TT	AA	AA	AA	TT	AA	AA	AA	AA	AA	AA	AA	AA	AA	AA	AA	AA	AT	AA	TT	AA	AA	AA	TT	AA	AA	TT	AA	TT	AA	AA	AA	AA	AT	AT	AA	AA	AA	AA	TT	AA	NN	AA	AA	AA	AA
A02	6189106	GG	GG	GA	GG	GG	GG	GG	GG	GG	GG	GG	GG	GG	GG	GG	GG	GG	GG	GG	GG	GG	AA	GG	GG	GG	GG	GG	GG	GG	GG	GG	GG	GG	GG	GG	GG	GA	GG	GG	GG	GG	GA	GG	NN	GG	GG	GG	GG
A02	6216834	TT	TT	TT	TT	TT	TT	CC	TT	TT	TT	TT	TT	TT	TT	TT	TT	TT	TT	TT	TC	TT	TT	TT	TT	TT	CC	TT	TT	CC	TT	CC	TT	TT	TT	TT	TC	TT	TT	TT	TT	TT	TC	TT	NN	TT	TT	TT	TT
A02	6269128	AA	AA	AA	AA	AA	AA	GG	AA	AA	AA	AA	AA	AA	AA	AA	AA	AA	AA	AA	AG	AA	AA	AA	AA	AA	GG	AA	AA	GG	AA	GG	AA	AA	AA	AA	AG	AA	AA	AA	AA	AA	AG	AA	NN	AA	AA	AA	AA
A02	6525724	AA	AA	AA	AA	AA	AA	GG	AA	AA	AA	AA	AA	AA	AA	AA	AA	AA	AA	AA	AG	AA	AA	AA	AA	AA	GG	AA	AA	GG	AA	GG	AA	AA	AA	GG	GG	AA	AA	AA	AA	AA	AG	AA	NN	AA	AA	AA	AA
A02	6621344	AA	AA	AA	AA	AA	AA	AA	AA	AA	AA	AA	AA	AA	AA	AA	AA	AA	AA	AA	AA	AA	AA	AA	AA	AA	AA	AA	AA	AA	AA	AA	AA	AA	AA	AA	AA	AA	AA	AA	AA	AA	AA	AA	NN	AA	AA	AA	AA
A02	6621791	GG	GG	GG	GG	GG	GT	TT	GG	GG	GG	GG	GG	GG	GG	GT	GG	GG	GG	TT	GT	GG	GG	GG	GG	GG	TT	GG	GG	TT	GG	TT	GG	GG	GG	TT	TT	GG	GG	GG	GG	GG	GT	GG	NN	GG	GG	GG	GG
A02	6748639	AA	AA	GG	AA	AA	AA	GG	AA	AA	AA	AA	AA	AA	AA	AA	AA	AA	AA	GG	GG	AA	GG	AA	AA	AA	GG	AA	AA	GG	AA	GG	AA	AA	AA	AA	GG	AG	AA	AA	AA	AA	GG	AA	NN	AA	AA	AA	AA
A02	6848721	GG	AA	GG	GG	GG	GG	AA	GG	GG	GG	GG	GG	GG	GG	GG	GG	GG	GG	AA	AA	GG	AA	GG	GG	GG	AA	GG	GG	AA	GG	AA	GG	GG	GG	GG	AA	GG	GG	GG	GG	GG	AA	GG	NN	GG	GG	GG	GG
A02	7005991	AA	AA	AA	AA	AA	AA	AA	AA	AA	AA	AA	AA	AA	AA	AA	AA	AA	AA	AA	AA	AA	AA	AA	AA	AA	AA	AA	AA	AA	AA	AA	AA	AA	AA	GG	AA	AA	AA	AA	AA	AA	AA	AA	NN	AA	AA	AA	AA
A02	7009536	AA	AA	AA	AA	AA	AA	AA	AA	AA	AA	AA	AA	AA	AA	AA	AA	AA	AA	AA	AA	AA	AA	AA	AA	AA	AA	AA	AA	AA	AA	AA	AA	AA	AA	CC	AA	AA	AA	AA	AA	AA	AA	AA	NN	AA	AA	AA	AA
A02	7029533	GG	GG	GG	GG	GG	GG	GG	GG	GG	GG	GG	GG	GG	GG	GG	GG	GG	GG	GG	GG	GG	GG	GG	GG	GG	GG	GG	GG	GG	GG	GG	GG	GG	GG	AA	GG	GG	GG	GG	GG	GG	GG	GG	NN	GG	GG	GG	GG
A02	7116026	TT	TT	TT	TT	TT	TT	TT	TT	TT	TT	TT	TT	TT	TT	TT	TT	TT	TT	TT	TT	TT	TT	TT	TT	TT	TT	TT	TT	TT	TT	TT	TT	TT	TT	TT	TT	TT	TT	TT	TT	TT	TT	TT	NN	TT	TT	TT	TT
A02	7230736	AA	AA	AA	AA	AA	AA	AA	AA	AA	AA	AA	AA	AA	AA	AA	AA	AA	AA	AA	AA	AA	AA	AA	AA	AA	AA	AA	AA	AA	AA	AA	AA	AA	AA	CC	AA	AA	AA	AA	AA	AA	AA	AA	NN	AA	AA	AA	AA
A02	7288761	GG	GG	GG	GG	GG	GG	GG	GG	GG	GG	GG	GG	GG	GG	GG	GG	GG	GG	GG	GG	GG	GG	GG	GG	GG	GG	GG	GG	GG	GG	GG	GG	GG	GG	AA	GG	GG	GG	GG	GG	GG	GG	GG	NN	GG	GG	GG	GG
A02	7388663	TT	TT	TT	TT	TT	TT	TT	TT	TT	TT	TT	TT	TT	TT	TT	TT	TT	TT	TT	TT	TT	TT	TT	TT	TT	TT	TT	TT	TT	TT	TT	TT	TT	TT	TT	TT	TT	TT	TT	TT	TT	TT	TT	NN	TT	TT	TT	TT
A02	7504479	CC	CC	CC	CC	CC	CC	CC	CC	CC	CC	CC	CC	CC	CC	CC	CC	CC	CC	CC	CC	CC	CC	CC	CC	CC	CC	CC	CC	CC	CC	CC	CC	CC	CC	CC	CC	CC	CC	CC	CC	CC	CC	CC	NN	CC	CC	CC	CC
A02	7613769	AA	AA	AA	AA	AA	AA	AA	AA	AA	AA	AA	AA	AA	AA	AA	AA	AA	AA	AA	AA	AA	AA	AA	AA	AA	AA	AA	AA	AA	AA	AA	AA	AA	AA	GG	AA	AA	AA	AA	AA	AA	AA	AA	NN	AA	AA	AA	AA
A02	7715548	TT	TT	TT	TT	TT	TT	TT	TT	TT	TT	TT	TT	TT	TT	TT	TT	TT	TT	TT	TT	TT	TT	TT	TT	TT	TT	TT	TT	TT	TT	TT	TT	TT	TT	CC	TT	TT	TT	TT	TT	TT	TT	TT	NN	TT	TT	TT	TT
A02	7763642	CC	CC	CC	CC	CC	CC	CC	CC	CC	CC	CC	CC	CC	CC	CC	CC	CC	CC	CC	CC	CC	CC	CC	CC	CC	CC	CC	CC	CC	CC	CC	CC	CC	CC	CT	CC	CC	CC	CC	CC	CC	CC	CC	NN	CC	CC	CC	CC
A02	7892929	TT	TT	TT	TT	TT	TT	TT	TT	TT	TT	TT	TT	TT	TT	TT	TT	TT	TT	TT	TT	TT	TT	TT	TT	TT	TT	TT	TT	TT	TT	TT	TT	TT	TT	TT	TT	TT	TT	TT	TT	TT	TT	TT	NN	TT	TT	TT	TT
A02	8941913	CC	GG	CC	CC	CC	CC	GG	CC	CC	CC	CC	CC	CC	CC	CC	CC	CC	CC	GG	GG	CC	GG	CC	CC	CC	CC	CC	GG	GG	CC	GG	CC	CC	CC	GG	GG	CC	CC	CC	CC	CC	GG	CC	NN	CC	CC	CC	CC
A02	9936455	AA	AA	AA	AA	AA	AA	AA	AA	AA	AA	AA	AA	AA	AA	AA	AA	AA	AA	AA	AA	AA	AA	AA	AA	AA	AA	AA	AA	AA	AA	AA	AA	AA	AA	AA	AA	AA	AA	AA	AA	AA	AA	AA	NN	AA	AA	AA	AA
A02	10022061	TT	CC	TT	TT	TT	TT	CC	TT	TT	TT	TT	TT	TT	TT	TT	TT	TT	TT	CC	CC	TT	CC	TT	TT	TT	TT	TT	CC	CC	TT	CC	TT	TT	TT	CC	CC	TT	TT	TT	TT	TT	CC	TT	NN	TT	CC	TT	TT
A02	10173791	GG	TT	GG	GG	GG	GG	TT	GG	GG	GG	GG	GG	GG	GG	GG	GG	GG	GG	TT	TT	GG	TT	GG	GG	GG	GG	GG	TT	TT	GG	TT	GG	GG	GG	TT	TT	GG	GG	GG	GG	GG	TT	GG	NN	GG	TT	GG	GG
A02	10419013	AA	GG	AA	AA	AA	AA	GG	AA	AA	AA	AA	AA	AA	AA	AA	AA	AA	AA	GG	GG	AA	GG	AA	AA	AA	AA	AA	GG	GG	AA	GG	AA	AA	AA	GG	GG	AA	AA	AA	AA	AA	GG	AA	NN	AA	GG	AA	AA
A02	10427542	TT	TT	TT	TT	TT	TT	TT	TT	TT	TT	TT	TT	TT	TT	TT	TT	TT	TT	TT	TT	TT	TT	TT	TT	TT	TT	TT	TT	TT	TT	TT	TT	TT	TT	TT	TT	TT	TT	TT	TT	TT	TT	TT	NN	TT	TT	TT	TT
A02	10561206	CC	TT	CC	CC	CC	CC	TT	CC	CC	CC	CC	CC	CC	CC	CC	CC	CC	CC	TT	TT	CC	TT	CC	CC	CC	CC	CC	TT	TT	CC	TT	CC	CC	CC	TT	TT	CC	CC	CC	CC	CC	TT	CC	NN	CC	TT	CC	CC
A02	10825623	AA	AA	AA	AA	AA	AA	AA	AA	AA	AA	AA	AA	AA	AA	AA	AA	AA	AA	AA	AA	AA	AA	AA	AA	AA	AA	AA	AA	AA	AA	AA	AA	AA	AA	AA	AA	AA	AA	AA	AA	AA	AA	AA	NN	AA	AA	AA	AA
A02	11053528	GG	AA	GG	GG	GG	GG	AA	GG	GG	GG	GG	GG	GG	GG	GG	GG	GG	GG	AA	AA	GG	AA	GG	GG	GG	GG	GG	AA	AA	GG	AA	GG	GG	GG	AA	AA	GG	GG	GG	GG	GG	AA	GG	NN	GG	AA	GG	GG
A02	11791220	CC	TT	CC	TT	TT	TT	TT	CC	CT	TT	CT	TT	TT	TT	TT	CC	TT	CC	TT	TT	TT	CT	CT	TT	TT	TT	TT	TT	TT	TT	TT	CC	TT	CC	TT	TT	CT	TT	TT	TT	CC	TT	TT	NN	TT	TT	TT	TT
A02	11909685	CC	CC	CC	GG	GG	GG	CC	CC	CG	GG	GG	GG	GG	GG	GG	CC	GG	CC	CC	CC	GG	CC	CC	GG	GG	GG	CG	CC	CC	GG	CC	CC	GG	CC	CC	CC	CG	GG	GG	GG	CC	CC	GG	NN	GG	CC	GG	GG
A02	12024895	TT	TT	TT	GG	GG	GG	TT	TT	TG	GG	GG	GG	GG	GG	GG	TT	GG	TT	TT	TT	GG	TT	TT	GG	GG	GG	TG	TT	TT	GG	TT	TT	GG	TT	TT	TT	TG	GG	GG	GG	TT	TT	GG	TG	GG	TT	GG	GG
A02	12134058	TT	TT	TT	CC	CC	CC	TT	TT	TC	CC	CC	CC	CC	CC	CC	TT	CC	TT	TT	TT	CC	TT	TT	CC	CC	CC	TC	TT	TT	CC	TT	TT	CC	TT	TT	TT	TC	CC	CC	CC	TT	TT	CC	NN	CC	TT	CC	CC
A02	12236710	TT	TT	TT	GG	GG	GG	TT	TT	TG	GG	GG	GG	GG	GG	GG	TT	GG	TT	TT	TT	GG	TT	TT	GG	GG	GG	TG	TT	TT	GG	TT	TT	GG	TT	TT	TT	TG	GG	GG	GG	TT	TT	GG	GG	GG	TT	GG	GG
A02	12352926	TT	TT	TT	TC	TC	TC	TT	TT	TC	TC	CC	TC	CC	TC	TC	TT	TC	TT	TT	TT	TC	TT	TT	CC	CC	TC	TC	TT	TT	TC	TT	TT	TC	TT	TT	TT	TC	TC	TC	CC	TT	TT	CC	TT	CC	TT	CC	CC
A02	13704749	CC	TT	CC	CC	CC	CC	CT	CC	CC	CC	CC	CC	CC	CC	CC	CC	CC	CC	TT	TT	CC	TT	CC	CC	CC	CC	CT	TT	TT	CC	TT	CC	CC	TT	TT	TT	CC	CC	CC	CC	TT	TT	CC	NN	CC	TT	CC	CC
A02	14683192	CC	CC	CC	CC	CC	CC	CC	CC	CC	CC	CC	CC	CC	CC	CC	CC	CC	CC	CC	CC	CC	CC	CC	CC	CC	CC	CC	CC	CC	CC	CC	CC	CC	CC	CC	CC	CC	CC	CC	CC	CC	CC	CC	NN	CC	CC	CC	CC
A02	15568397	GG	AA	GG	GG	GG	GG	AA	GG	GG	GG	GG	GG	GG	GG	GG	GG	GG	GG	AA	AA	GG	AA	GG	GG	GG	GG	GA	AA	AA	AA	AA	GG	GG	AA	AA	AA	GG	GG	GG	GG	AA	AA	GG	NN	AA	AA	GG	GG
A02	16629617	GG	AA	GG	GG	GG	GG	AA	GG	GG	GG	GG	GG	GG	GG	GG	GG	GG	GG	AA	AA	GG	AA	GG	GG	GG	GG	GA	AA	AA	AA	AA	GG	GG	AA	AA	AA	GG	GG	GG	GG	AA	AA	GG	NN	AA	AA	GG	GG
A02	17176279	CC	TT	CC	CC	CC	CC	CT	CC	CC	CC	CC	CC	CC	CC	CC	CC	CC	CC	CT	CT	CC	TT	CC	CC	CC	CC	CT	TT	CT	CT	CT	CC	CC	TT	CT	CT	CC	CC	CC	CC	CT	TT	CC	NN	TT	CT	CC	CC
A02	18888712	CC	TT	CC	CC	CC	CC	TT	CC	CC	CC	CC	CC	CC	CC	CC	CC	CC	CC	TT	TT	CC	TT	CC	CC	CC	CC	CT	TT	TT	TT	TT	CC	CC	TT	TT	TT	CT	CC	CC	CC	TT	TT	CC	NN	TT	TT	CC	CC
A02	20712761	GG	TT	GG	GG	GG	GG	TT	GG	GG	GG	GG	GG	GG	GG	GG	GG	GG	GG	TT	TT	GG	TT	GG	GG	GG	GG	GT	TT	TT	TT	TT	GG	GG	TT	TT	TT	GT	GG	GG	GG	TT	TT	GG	NN	TT	TT	GG	GG
A02	23808235	GG	AA	GG	GG	GG	GG	AA	GG	GG	GG	GG	GG	GG	GG	GG	GG	GG	GG	AA	AA	GG	AA	GG	GG	GG	GG	GA	AA	AA	AA	AA	GG	GG	AA	AA	AA	GA	GG	GG	GG	AA	AA	GG	NN	AA	AA	GG	GG
A02	25105143	TT	CC	TT	TT	TT	TT	CC	TT	TT	TT	TT	TT	TT	TT	TT	TT	TT	TT	CC	CC	TT	CC	TT	TT	TT	TT	TC	CC	CC	CC	CC	TT	TT	CC	CC	CC	TC	TT	TT	TT	CC	CC	TT	NN	CC	CC	TT	TT
A02	25650215	TT	CC	TT	TT	TT	TT	CC	TT	TT	TT	TT	TT	TT	TT	TT	TT	TT	TT	CC	CC	TT	CC	TT	TT	TT	TT	TC	CC	CC	CC	CC	TT	TT	CC	CC	CC	TC	TT	TT	TT	CC	CC	TT	NN	CC	CC	TT	TT
A02	28336127	GG	AA	GG	GG	GG	GG	AA	GG	GG	GG	GG	GG	GG	NN	GG	GG	GG	GG	AA	AA	GG	AA	GG	GG	GG	GG	GA	AA	AA	AA	AA	GG	GG	AA	AA	AA	GG	GG	GG	GG	AA	AA	GG	NN	AA	AA	GG	GG
A02	30574401	TT	TC	TT	TT	TT	TC	TC	TT	TT	TT	TT	TT	TT	TT	TT	TT	TT	TT	TC	TC	TT	TC	TT	TT	TT	TT	TC	TC	TC	TC	TC	TT	TT	TC	TC	TC	TT	TT	TT	TT	TC	TC	TT	NN	TC	TC	TT	TT
A02	36409082	TT	CC	TT	TT	TT	TT	CC	TT	TT	TT	TT	TT	TT	TT	TT	TT	TT	TT	CC	CC	TT	CC	TT	TT	TT	TT	TC	CC	CC	CC	CC	TT	TT	CC	CC	CC	TC	TT	TT	TT	CC	CC	TT	CC	CC	CC	TT	TT
A02	39493252	GG	AA	GG	GA	AA	AA	AA	GG	GA	AA	AA	AA	AA	AA	AA	GG	AA	GG	AA	AA	AA	AA	GG	AA	AA	AA	AA	AA	AA	AA	AA	GG	AA	AA	AA	AA	AA	AA	AA	AA	AA	AA	GG	AA	AA	AA	AA	AA
A02	40388450	TT	TT	TT	TT	TT	TT	TT	TT	TT	TT	TT	TT	TT	TT	TT	TT	TT	TT	TT	TT	TT	TT	TT	TT	TT	TT	TT	TT	TT	TT	TT	TT	TT	TT	TT	TT	TT	TT	TT	TT	TT	TT	TT	NN	TT	TT	TT	TT
A02	40509616	CC	CC	CC	GG	GG	CG	CC	CC	CG	GG	CG	GG	GG	GG	GG	CC	GG	CC	CC	CC	GG	CC	CC	GG	CC	GG	CG	CC	CC	CC	CC	CC	GG	CC	CC	CC	GG	GG	GG	GG	CC	CC	CC	NN	CC	CC	CG	GG
A02	40611635	TT	CC	TT	TT	TT	TC	CC	TT	TT	TT	TT	TT	TT	TT	TT	TT	TT	TT	CC	CC	TT	CC	TT	TT	CC	TT	TC	CC	CC	CC	CC	TT	TT	CC	CC	CC	TT	TT	TT	TT	CC	CC	TT	NN	CC	CC	TT	TT
A02	40730837	GG	GG	GG	AA	AA	GA	GG	GG	GA	AA	AA	AA	AA	AA	AA	GG	AA	GG	GG	GG	AA	GG	GG	AA	GG	GA	GA	GG	GG	GG	GG	GG	AA	GG	GG	GG	AA	AA	AA	AA	GG	GG	GG	NN	GA	GG	AA	AA
A02	40842952	CC	TT	CC	CC	CC	CT	TT	CC	CC	CC	CC	CC	CC	CC	CC	CC	CC	CC	TT	TT	CC	TT	CC	CC	TT	CC	CT	TT	TT	TT	TT	CC	CC	TT	TT	TT	CC	CC	CC	CC	TT	TT	CC	NN	TT	TT	CC	CC
A02	40967600	GG	TT	GG	GG	GG	GT	TT	GG	GG	GG	GG	GG	GG	GG	GG	GG	GG	GG	TT	TT	GG	TT	GG	GG	TT	GG	GT	TT	TT	TT	TT	GG	GG	TT	TT	TT	GG	GG	GG	GG	TT	TT	GG	NN	TT	TT	GG	GG
A02	40968951	CC	TT	CC	CC	CC	CT	TT	CC	CC	CC	CC	CC	CC	CC	CC	CC	CC	CC	TT	TT	CC	TT	CC	CC	TT	CC	CT	TT	TT	TT	TT	CC	CC	TT	TT	TT	CC	CC	CC	CC	TT	TT	CC	CT	TT	TT	CC	CC
A02	41072372	AA	GG	AA	AA	AA	AG	GG	AA	AA	AA	AA	AA	AA	AA	AA	AA	AA	AA	GG	GG	AA	GG	AA	AA	GG	AA	AG	GG	GG	GG	GG	AA	AA	GG	GG	GG	AA	AA	AA	AA	GG	GG	AA	NN	GG	GG	AA	AA
A02	41106406	GG	GG	GG	AA	AA	GA	GG	GG	GA	AA	AA	AA	AA	AA	AA	GG	AA	GG	GG	GG	AA	GG	GG	AA	GG	AA	GA	GG	GG	GG	GG	GG	AA	GG	GG	GG	AA	AA	AA	AA	GG	GG	GG	NN	GG	GG	AA	AA
A02	41184400	AA	GG	AA	AA	AA	AG	GG	AA	AA	AA	AA	AA	AA	AA	AA	AA	AA	AA	GG	GG	AA	GG	AA	AA	GG	AA	AG	GG	GG	GG	GG	AA	AA	GG	GG	GG	AA	AA	AA	AA	GG	GG	AA	AG	GG	GG	AA	AA
A02	41295970	AA	GG	AA	AA	AA	AG	GG	AA	AA	AA	AA	AA	AA	AA	AA	AA	AA	AA	GG	GG	AA	GG	AA	AA	AG	AA	AG	GG	GG	GG	GG	AA	AA	GG	GG	GG	AA	AA	AA	AA	GG	GG	AA	GG	GG	GG	AA	AA
A02	41397379	AA	GG	AA	AA	AA	AG	GG	AA	AA	AA	AA	AA	AA	AA	AA	AA	AA	AA	GG	GG	AA	GG	AA	AA	AG	AA	AG	GG	GG	GG	GG	AA	AA	GG	GG	GG	AA	AA	AA	AA	GG	GG	AA	NN	GG	GG	AA	AA
A02	41461392	GG	AA	GG	GG	GG	GA	AA	GG	GG	GG	GG	GG	GG	GG	GG	GG	GG	GG	AA	AA	GG	AA	GG	GG	GA	GG	GA	AA	AA	AA	AA	GG	GG	AA	AA	AA	GG	GG	GG	GG	AA	AA	GG	NN	AA	AA	GG	GG
A02	41584988	TT	TT	TT	CC	CC	CT	TT	TT	CT	CC	CC	CC	CC	CC	CC	TT	CC	TT	TT	TT	CC	TT	TT	CC	CT	CC	CT	TT	TT	TT	TT	TT	CC	TT	TT	TT	CC	CC	CC	CC	TT	TT	CT	NN	TT	TT	CC	CC
A02	41609444	CC	CC	CC	TT	TT	TC	CC	CC	TC	TT	TT	TT	TT	TT	TT	CC	TT	CC	CC	CC	TT	CC	CC	TT	TC	TT	TC	CC	CC	CC	CC	CC	TT	CC	CC	CC	TT	TT	TT	TT	CC	CC	TC	NN	CC	CC	TT	TT
A02	42000929	AA	AA	AA	GG	GG	GA	AA	AA	GA	GG	GG	GG	GG	GG	GG	AA	GG	AA	AA	AA	GG	AA	AA	GG	GA	GG	AA	AA	AA	AA	AA	AA	GG	AA	AA	AA	GG	GG	GG	GG	AA	AA	GA	NN	AA	AA	GG	GG
A02	42222233	GG	GG	GG	CC	CC	CG	GG	GG	CG	CC	CC	CC	CC	CC	CC	GG	CC	GG	GG	GG	CC	GG	GG	CC	CG	CC	GG	GG	GG	GG	GG	GG	CC	GG	GG	GG	CC	CC	CC	CC	GG	GG	CG	NN	GG	GG	CC	CC
A02	42357059	AA	AA	AA	GG	GG	GA	AA	AA	GA	GG	GG	GG	GG	GG	GG	AA	GG	AA	AA	AA	GG	AA	AA	GG	GA	GG	AA	AA	AA	AA	AA	AA	GG	AA	AA	AA	GG	GG	GG	GG	AA	AA	GA	AA	AA	AA	GG	GG
A02	42521242	GG	GG	GG	AA	AA	AG	GG	GG	AG	AA	AA	AA	AA	AA	AA	GG	AA	GG	GG	GG	AA	GG	GG	AA	AG	AA	GG	GG	GG	GG	GG	GG	AA	GG	GG	GG	AA	AA	AA	AA	GG	GG	AG	NN	GG	GG	AA	AA
A02	42792993	AG	AG	GG	AA	AA	AG	AG	AG	AG	AA	AA	AA	AA	AA	AA	AG	AA	AG	AG	AG	AA	GG	GG	AA	AG	AA	AG	GG	AG	AG	AG	AG	AA	AG	AG	AG	AA	AA	AA	AA	AG	GG	AG	NN	GG	AG	AA	AA
A02	42910477	CC	CC	CC	AA	AA	AC	CC	CC	AC	AA	AA	AA	AA	AA	AA	CC	AA	CC	CC	CC	AA	CC	CC	AA	AC	AA	CC	CC	CC	CC	CC	CC	AA	CC	CC	CC	AA	AA	AA	AA	CC	CC	AC	AC	CC	CC	AA	AA
A02	43014385	CC	CC	CC	TT	TT	TC	CC	CC	TC	TT	TT	TT	TT	TT	TT	CC	TT	CC	CC	CC	TT	CC	CC	TT	TC	TT	CC	CC	CC	CC	CC	CC	TT	CC	CC	CC	TT	TT	TT	TT	TT	CC	TC	NN	CC	CC	TT	TT
A02	43273762	GG	GG	GG	AA	AA	AG	GG	GG	AG	AA	AA	AA	AA	AA	AA	GG	AA	GG	GG	GG	AA	GG	GG	AA	AG	AA	GG	GG	GG	GG	GG	GG	AA	GG	GG	GG	AA	AA	AA	AA	AA	GG	AG	NN	GG	GG	AA	AA
A02	43431041	GG	GG	GG	AA	AA	AG	GG	GG	AG	AA	AA	AA	AA	AA	AA	GG	AA	GG	GG	GG	AA	GG	GG	AA	AG	AA	GG	GG	GG	GG	GG	GG	AA	GG	GG	GG	AA	AA	AA	AA	AA	GG	AG	NN	GG	GG	AA	AA
A02	43739102	CC	CC	CC	TT	TT	TC	CC	CC	TC	TT	TT	TT	TT	TT	TT	CC	TT	CC	CC	CC	TT	CC	CC	TT	TC	TT	CC	CC	CC	CC	CC	CC	TT	CC	CC	CC	TT	TT	TT	TT	TT	CC	TC	NN	CC	CC	TT	TT
A02	43774643	CC	CC	CC	AA	AA	CA	CC	CC	CA	AA	AA	AA	AA	AA	AA	CC	AA	CC	CC	CC	AA	CC	CC	AA	CA	AA	CC	CC	CC	CC	CC	CC	AA	CC	CC	CC	AA	AA	AA	AA	AA	CC	CA	NN	CC	CC	AA	AA
A02	43855361	AA	AA	AA	GG	GG	GA	AA	AA	GA	GG	GG	GG	GG	GG	GG	AA	GG	AA	AA	AA	GG	AA	AA	GG	GA	GG	AA	AA	AA	AA	AA	AA	GG	AA	AA	AA	GG	GG	GG	GG	GG	AA	GA	AA	AA	AA	GA	GG
A02	44142086	CC	CC	CC	TT	TT	CT	CC	CC	CT	TT	TT	TT	TT	TT	TT	CC	TT	CC	CC	CC	TT	CC	CC	TT	CT	TT	CC	CC	CC	CC	CC	CC	TT	CC	CC	CC	TT	TT	TT	TT	TT	CC	CT	NN	CC	CC	TT	TT
A02	44699210	CC	CC	CC	TT	TT	CT	CC	CC	CT	TT	TT	TT	TT	TT	TT	CC	TT	CC	CC	CC	TT	CC	CC	TT	CT	TT	CC	CC	CC	CC	CC	CC	TT	CC	CC	CC	TT	TT	TT	TT	TT	CC	CT	NN	CC	CC	TT	TT
A02	44827286	TT	TT	TT	CC	CC	TC	TT	TT	TC	CC	CC	CC	CC	CC	CC	TT	CC	TT	TT	TT	CC	TT	TT	CC	TC	CC	TT	TT	TT	TT	TT	TT	CC	TT	TT	TT	CC	CC	CC	CC	CC	TT	TC	NN	TT	TT	CC	CC
A02	44998535	TT	TT	TT	AA	AA	TA	TT	TT	TA	AA	AA	AA	AA	AA	AA	TT	AA	TT	TT	TT	AA	TT	TT	AA	TA	AA	TT	TT	TT	TT	TT	TT	AA	TT	TT	TT	AA	AA	AA	AA	AA	TT	TA	NN	TT	TT	AA	AA
A02	45281596	AA	AA	AA	GG	GG	AG	AA	AA	AG	GG	GG	GG	GG	GG	GG	AA	GG	AA	AA	AA	GG	AA	AA	GG	AG	GG	AA	AA	AA	AA	AA	AA	GG	AA	AA	AA	GG	GG	GG	GG	GG	AA	AG	NN	AA	AA	GG	GG
A02	45349018	TT	TT	TT	CC	CC	TC	TT	TT	TC	CC	CC	CC	CC	CC	CC	TT	CC	TT	TT	TT	CC	TT	TT	TC	TC	CC	TT	TT	TT	TT	TT	TT	CC	TT	TT	TT	CC	CC	CC	CC	CC	TT	TC	NN	TT	TT	CC	CC
A02	45432789	TT	TT	TT	CC	CC	TC	TT	TT	TC	CC	CC	CC	CC	CC	CC	TT	CC	TT	TT	TT	CC	TT	TT	CC	TC	CC	TT	TT	TT	TT	TT	TT	CC	TT	TT	TT	CC	CC	CC	CC	CC	TT	TC	NN	TT	TT	CC	CC
A02	45540805	GG	GG	GG	GT	GT	GT	GG	GG	GT	GT	GT	GT	GT	GT	GT	GG	GT	GG	GG	GG	GT	GG	GG	GT	GT	GT	GG	GG	GG	GG	GG	GG	GT	GG	GG	GG	GT	GT	GT	GT	GT	GG	GT	NN	GG	GG	GT	GT
A02	45647806	AA	AA	AA	GG	GG	AG	AA	AA	AG	GG	GG	GG	GG	GG	GG	AA	GG	AA	AA	AA	GG	AA	AA	GG	AG	GG	AA	AA	AA	AA	AA	AA	GG	AA	AA	AA	GG	GG	GG	GG	GG	AA	AG	NN	AA	AA	GG	GG
A02	45771701	CC	CC	CC	AA	AA	CA	CC	CC	CA	AA	AA	AA	AA	AA	AA	CC	AA	CC	CC	CC	AA	CC	CC	AA	CA	AA	CC	CC	CC	CC	CC	CC	AA	CC	CC	CC	AA	AA	AA	AA	AA	CC	CA	NN	CC	CC	AA	CC
A02	45913250	TT	CT	TT	CC	CC	CC	TT	TT	CT	CC	CC	CC	CC	CC	CC	TT	CC	TT	TT	TT	CC	CT	TT	CC	CT	CC	TT	TT	TT	TT	TT	TT	CC	TT	TT	TT	CC	CC	CC	CC	CC	CT	CT	NN	TT	TT	CC	TT
A02	46133320	CC	NN	NN	TT	TT	TT	NN	CC	CC	TT	NN	TT	NN	TT	TT	NN	TT	CC	CC	CC	TT	NN	CC	TT	CT	TT	NN	CC	NN	CC	CC	NN	NN	CC	CC	CC	TT	TT	TT	TT	TT	CC	NN	NN	NN	CC	TT	CC
A02	46774590	GA	GA	GA	AA	AA	AA	GA	GA	GA	AA	AA	AA	AA	AA	AA	GA	AA	GA	GA	GA	AA	GA	GA	AA	GA	AA	GA	GA	GA	GA	GA	GA	AA	GA	GA	GA	AA	AA	AA	AA	AA	GA	GA	NN	GA	GA	AA	GA
A02	47059593	TT	TT	TT	CC	CC	CC	TT	TT	TC	CC	CC	TT	CC	CC	CC	TT	CC	TT	TT	TT	CC	TT	CC	CC	TC	CC	TT	TT	TT	TT	TT	TT	CC	TT	TT	TT	CC	CC	CC	CC	CC	TT	TC	NN	TT	TT	CC	TT
A02	47611375	AA	AA	AA	GG	GG	GG	AA	AA	AG	GG	GG	AA	GG	GG	GG	AA	GG	AA	AA	AA	GG	AA	GG	GG	AG	GG	AA	AA	AA	AA	AA	AA	GG	AA	AA	AA	GG	GG	GG	GG	GG	AA	AG	NN	AA	AA	GG	AA
A02	47818022	GG	GG	GG	GA	AA	AA	GG	GG	GA	AA	AA	GG	AA	AA	AA	GG	AA	GG	GG	GG	AA	GG	AA	AA	GA	AA	GG	GG	GG	GG	GG	GG	AA	GG	GG	GG	AA	AA	AA	AA	AA	GG	GA	NN	GG	GG	AA	GG
A02	48011131	GG	GG	GG	AA	AA	AA	GG	GG	GA	AA	AA	GG	AA	AA	AA	GG	AA	GG	GG	GG	AA	GG	AA	AA	GA	AA	GG	GG	GG	GG	GG	GG	AA	GG	GG	GG	AA	AA	AA	AA	AA	GG	GA	NN	GG	GG	AA	GG
A02	48176295	AA	AA	AA	AG	GG	GG	AA	AA	AG	GG	GG	AA	GG	GG	GG	NN	GG	AA	AA	AA	GG	AA	GG	AG	AA	GG	AA	AA	AA	AA	AA	AA	GG	AA	AA	AA	GG	GG	AG	GG	GG	AA	AG	NN	AA	AA	GG	NN
A02	48302898	CC	CC	CC	TT	TT	TT	CC	CC	CT	TT	TT	CC	TT	TT	TT	CC	TT	CC	CC	CC	TT	CC	TT	TT	CT	TT	CC	CC	CC	CC	CC	CC	TT	CC	CC	CC	TT	TT	TT	TT	TT	CC	CT	NN	CC	CC	TT	CC
A02	48472200	GG	GG	GG	AA	AA	AA	GG	GG	GA	AA	AA	GG	AA	AA	AA	GG	AA	GG	GG	GG	AA	GG	AA	AA	GA	AA	GG	GG	GG	GG	GG	GG	AA	GG	GG	GG	AA	AA	AA	AA	AA	GG	GA	NN	GG	GG	AA	GG
A02	48992875	AT	AT	AA	NN	NN	GG	AT	AT	AG	NN	NN	NN	NN	GG	NN	AT	NN	AA	AA	AT	GG	AA	AT	GG	AG	NN	AA	AA	AA	AA	AG	AT	NN	AT	AT	AT	NN	GG	NN	NN	NN	AT	AT	NN	AA	AT	NN	AT
A02	49341840	TT	TT	TT	CC	CC	CC	CT	TT	CT	CC	CC	CC	CC	NN	CC	TT	CC	TT	TT	TT	CC	CT	TT	CC	CT	CC	TT	TT	TT	TT	TT	CT	CC	TT	TT	TT	CC	CC	CC	CC	CC	TT	CT	NN	TT	TT	CC	TT
A02	51063022	CC	NN	CC	TT	TT	TT	NN	CC	CC	TT	TT	CC	TT	NN	TT	NN	TT	CC	NN	NN	TT	NN	TT	TT	TT	TT	NN	NN	CC	CC	CC	CC	TT	NN	CC	CC	TT	TT	TT	TT	TT	NN	CT	NN	NN	NN	NN	NN
A02	51114151	GG	GG	GG	AA	AA	AA	GG	GG	GA	AA	AA	GG	AA	AA	AA	GG	AA	GG	GG	GG	AA	GG	AA	AA	GA	AA	GG	GG	GG	GG	GG	GG	AA	GG	GG	GG	AA	AA	AA	AA	AA	GG	GA	AA	GG	GG	AA	GG
A02	51230982	AA	AC	AA	CC	CC	CC	AC	AA	AC	CC	CC	AA	CC	CC	CC	AA	CC	AA	AC	AC	CC	AA	CC	CC	AC	CC	AA	AC	AC	AA	AA	AA	AC	AC	AC	AA	CC	CC	CC	CC	CC	AA	AC	NN	AA	AA	CC	AC
A02	51502229	CC	CC	CC	TT	TT	TT	CC	CC	CT	TT	TT	CC	TT	TT	TT	CC	TT	CC	CC	CC	TT	CC	TT	TT	CT	TT	CC	CC	CC	CC	CC	CC	TT	CC	CC	CC	TT	TT	TT	TT	TT	CC	CT	NN	CC	CC	TT	CC
A02	51660603	CC	CC	CC	TT	TT	TT	CC	CC	CT	TT	TT	CC	TT	TT	TT	CC	TT	CC	CC	CC	TT	CC	TT	TT	CT	TT	CC	CC	CC	CC	CC	CC	TT	CC	CC	CC	TT	TT	TT	TT	TT	CC	CT	NN	CC	CC	TT	CC
A02	51855661	GG	GG	GG	TT	TT	TT	GG	GG	GT	TT	TT	GG	TT	TT	TT	GG	TT	GG	GG	GG	TT	GG	TT	TT	GT	TT	GG	GG	GG	GG	GG	GG	TT	GG	GG	GG	TT	TT	TT	TT	TT	GG	GT	NN	GG	GG	TT	GG
A02	52015021	AA	AA	AA	TT	TT	TT	AA	AA	AT	TT	TT	AA	TT	TT	TT	AA	TT	AA	AA	AA	TT	AA	TT	TT	AT	TT	AA	AA	AA	AA	AA	AA	TT	AA	AA	AA	TT	TT	TT	TT	TT	AA	AT	NN	AA	AA	TT	AA
A02	52416527	AA	AA	AA	GG	GG	GG	AA	AA	AG	GG	GG	AA	GG	GG	GG	AA	GG	AA	AA	AA	GG	AA	GG	GG	AG	GG	AA	AA	AA	AA	AA	AA	GG	AA	AA	AA	GG	GG	GG	GG	GG	AA	AG	NN	AA	AA	GG	AA
A02	53797292	AA	AA	AA	GG	GG	GG	AA	AA	AG	GG	GG	AA	GG	GG	GG	AA	GG	AA	AA	AA	GG	AA	GG	GG	AG	GG	AA	AA	AA	AA	AA	AA	GG	AA	AA	AA	GG	GG	GG	GG	GG	AA	AG	GG	AA	AA	GG	AA
A02	54239523	GG	GG	GG	AA	AA	AA	GG	GG	GA	AA	AA	GG	AA	AA	AA	GG	AA	GG	GG	GG	AA	GG	AA	AA	GA	AA	GG	GG	GG	GG	GG	GG	AA	GG	GG	GG	AA	AA	AA	AA	AA	GG	GA	NN	GG	GG	AA	GG
A02	54445879	CC	CC	CC	GG	GG	GG	CC	CC	CG	GG	NN	CC	GG	GG	GG	CC	GG	CC	CC	CC	GG	CC	GG	GG	CG	GG	CC	CC	CC	CC	CC	CC	GG	CC	CC	CC	GG	GG	NN	GG	GG	CC	CG	GG	CC	CC	GG	CC
A02	55179658	GG	GG	GG	AA	AA	AA	GG	GA	GA	AA	AA	AA	AA	AA	AA	GG	GA	GG	GG	GG	AA	GG	GG	AA	GA	AA	GG	GG	GG	GG	GG	GG	AA	GG	GG	GG	AA	AA	AA	AA	AA	GG	GA	NN	GG	NN	AA	GG
A02	55327319	AA	AA	AA	GG	GG	GG	AA	AA	AG	GG	GG	GG	GG	GG	GG	AA	GG	AA	AA	AA	GG	AA	AA	AG	AG	GG	AA	AA	AA	AA	AA	AA	GG	AA	AA	AA	GG	GG	GG	GG	GG	AA	AG	NN	AA	AA	GG	AA
A02	55509003	CC	CC	CC	TT	TT	TT	CC	CC	CT	TT	TT	CC	TT	TT	TT	CC	TT	CC	CC	CC	TT	CC	TT	TT	CT	TT	CC	CC	CC	CC	CC	CC	TT	CC	CC	CC	TT	TT	TT	TT	TT	CC	CT	NN	CC	CC	TT	CC
A02	55796558	AA	AA	AA	GG	GG	GG	AA	AA	AG	GG	GG	AA	GG	GG	GG	AA	GG	AA	AA	AA	GG	AA	GG	GG	AG	GG	AA	AA	AA	AA	AA	AA	GG	AA	AA	AA	GG	AG	GG	GG	GG	AA	AG	NN	AA	AA	GG	AA
A02	55918468	AG	AG	AG	NN	NN	NN	AG	AA	NN	NN	NN	AG	NN	NN	TT	AA	AT	AG	AG	AG	NN	AG	NN	NN	AT	NN	AG	AG	AG	AG	AG	AG	NN	AG	AG	AG	TT	NN	NN	NN	NN	AG	AT	NN	AG	AG	NN	AA
A02	56097641	CC	CC	CC	AA	AA	AA	CC	CC	CA	AA	CA	CC	AA	AA	AA	CC	AA	CC	CC	CC	AA	CC	AA	AA	CA	AA	CC	CC	CC	CC	CC	CC	AA	CC	CC	CC	AA	AA	AA	AA	AA	CC	CA	NN	CC	CC	AA	CC
A02	56251594	TT	TT	TT	CC	CC	CC	TT	TT	TC	CC	CC	TT	CC	CC	CC	TT	CC	TT	TT	TT	CC	TT	CC	CC	TC	CC	TT	TT	TT	TT	TT	TT	CC	TT	TT	TT	CC	CC	CC	CC	CC	TT	TC	NN	TT	TT	CC	TT
A02	56528411	CC	NN	CC	GG	NN	GG	CC	NN	CG	GG	GG	NN	GG	GG	GG	CC	GG	CC	NN	CC	GG	NN	GG	GG	GG	GG	CC	CC	CC	CC	CC	NN	GG	CC	CC	CC	GG	GG	GG	GG	GG	CC	CG	NN	NN	CC	GG	CC
A02	57154279	CT	CT	CT	TT	TT	TT	CT	CT	CT	TT	TT	TT	TT	TT	TT	CT	TT	CT	CT	CT	TT	CT	CT	TT	CT	TT	CT	CT	CT	CT	CT	CT	TT	CT	CT	CT	TT	TT	TT	TT	TT	CT	CT	NN	CT	CT	TT	CT
A02	57360338	GG	GG	GG	AA	AA	AA	GG	GG	GA	AA	AA	AA	AA	AA	AA	GG	AA	GG	GG	GG	AA	GG	GG	AA	GA	AA	GG	GG	GG	GG	GG	GG	AA	GG	GG	GG	AA	AA	AA	AA	AA	GG	GA	NN	GG	GG	AA	GG
A02	58481837	GG	GG	GG	AA	AA	AA	GG	GG	GA	AA	AA	AA	AA	AA	AA	GG	AA	GG	GG	GG	AA	GG	GG	AA	GA	AA	GG	GG	GG	GG	GG	GG	AA	GG	GG	GG	AA	AA	AA	AA	AA	GG	GA	NN	GG	GG	AA	GG
A02	58653327	GG	GG	GG	TT	TT	TT	GG	GG	GT	TT	TT	TT	TT	TT	TT	GG	TT	GG	GG	GG	TT	GG	GG	TT	GT	TT	GG	GG	GG	GG	GG	GG	TT	GG	GG	GG	TT	TT	TT	TT	TT	GG	GT	NN	GG	GG	TT	GG
A02	58901722	GG	GG	GG	GG	GG	GG	GG	GG	GG	GG	GG	GG	GG	GG	GG	GG	GG	GG	GG	GG	GG	GG	GG	GG	GG	GG	GG	GG	GG	GG	GG	GG	GG	GG	GG	GG	GG	GG	GG	GG	GG	GG	GG	NN	GG	GG	GG	GG
A02	59065538	TT	TT	TT	CC	CC	CC	TT	TT	TC	CC	CC	TT	CC	CC	CC	TT	CC	TT	TT	TT	CC	TT	CC	CC	TC	CC	TT	TT	TT	TT	TT	TT	CC	TT	TT	TT	CC	CC	CC	CC	CC	TT	TC	NN	TT	TT	CC	TT
A02	59821852	GG	GG	GG	AA	AA	AA	GG	GG	GA	AA	AA	GG	AA	AA	AA	GG	AA	GG	GG	GG	AA	GG	AA	AA	GA	AA	GG	GG	GG	GG	GG	GG	AA	GG	GG	GG	AA	AA	AA	AA	AA	GG	GA	NN	GG	GG	AA	GG
A02	59869074	AA	AA	AA	GG	GG	GG	AA	AA	AG	GG	GG	AA	GG	GG	GG	AA	GG	AA	AA	AA	GG	AA	GG	GG	AG	GG	AA	AA	AA	AA	AA	AA	GG	AA	AA	AA	GG	GG	GG	GG	GG	AA	AG	NN	AA	AA	GG	AA
A02	60233726	CC	CC	CC	GG	GG	GG	CC	CC	CG	GG	GG	CC	GG	GG	GG	CC	GG	CC	CC	CC	GG	CC	GG	GG	CG	GG	CC	CC	CC	CC	CC	CC	GG	CC	CC	CC	GG	GG	GG	GG	GG	CC	CG	NN	CC	CC	GG	CC
A02	60403957	GG	GG	GG	AA	AA	AA	GG	GG	GA	AA	AA	GG	AA	AA	AA	GG	AA	GG	GG	GG	AA	GG	AA	AA	GA	AA	GG	GG	GG	GG	GG	GG	AA	GG	GG	GG	AA	AA	AA	AA	AA	GG	GA	NN	GG	GG	AA	GG
A02	60728946	AA	AA	AA	GG	GG	GG	AA	AA	GA	GG	GG	AA	GG	GG	GG	AA	GG	AA	AA	AA	GG	AA	GG	GG	GA	GG	AA	AA	AA	AA	AA	AA	GG	AA	AA	AA	GG	GG	GG	GG	GG	AA	GA	NN	AA	AA	GG	AA
A02	60833981	GG	GG	GG	TT	TT	TT	GG	GG	GT	TT	TT	GG	TT	TT	TT	GG	TT	GG	GG	GG	TT	GG	TT	TT	GT	TT	GG	GG	GG	GG	GG	GG	TT	GG	GG	GG	TT	TT	TT	TT	TT	GG	GT	TT	GG	GG	TT	GG
A02	60869991	GG	GG	GG	AA	AA	AA	GG	GG	GA	AA	AA	GG	AA	AA	AA	GG	AA	GG	GG	GG	AA	GG	AA	AA	GA	AA	GG	GG	GG	GG	GG	GG	AA	GG	GG	GG	AA	AA	AA	AA	AA	GG	GA	NN	GG	GG	AA	GG
A02	61188865	GG	GG	GG	TT	TT	TT	GG	GG	GT	TT	TT	GG	TT	TT	TT	GG	TT	GG	GG	GG	TT	GG	TT	TT	GT	TT	GG	GG	GG	GG	GG	GG	TT	GG	GG	GG	TT	TT	TT	TT	TT	GG	GT	NN	GG	GG	TT	GG
A02	61423559	GG	GG	GG	AA	AA	AA	GG	GG	GA	AA	AA	GG	AA	AA	AA	GG	AA	GG	GG	GG	AA	GG	AA	AA	GA	AA	GG	GG	GG	GG	GG	GG	AA	GG	GG	GG	AA	AA	AA	AA	AA	GG	GA	NN	GG	GG	AA	GG
A02	61586150	TT	TT	TT	CC	CC	CC	TT	TT	TC	CC	CC	TT	CC	CC	CC	TT	CC	TT	TT	TT	CC	TT	CC	CC	TC	CC	TT	TT	TT	TT	TT	TT	CC	TT	TT	TT	CC	CC	CC	CC	CC	TT	TC	NN	TT	TT	CC	TT
A02	61741418	TT	TT	TT	GG	GG	GG	TT	TT	GT	GG	GG	TT	GG	GG	GG	TT	GG	TT	TT	TT	GG	TT	GG	GG	GT	GG	TT	TT	TT	TT	TT	TT	GG	TT	TT	TT	GG	GG	GG	GG	GG	TT	GT	NN	TT	TT	GG	TT
A02	63539318	CC	CC	CC	TT	TT	TT	CC	CC	CT	TT	TT	CC	TT	TT	TT	CC	TT	CC	CC	CC	TT	CC	TT	TT	CT	TT	CC	CC	CC	CC	CC	CC	TT	CC	CC	CC	TT	TT	TT	TT	TT	CC	CT	NN	CC	CC	TT	CC
A02	64123771	TT	TT	TT	GG	GG	GG	TT	TT	TG	GG	GG	TT	GG	GG	GG	TT	GG	TT	TT	TT	GG	TT	GG	GG	TG	GG	TT	TT	TT	TT	TT	TT	GG	TT	TT	TT	GG	GG	GG	GG	GG	TT	TG	NN	TT	TT	GG	TT
A02	64568324	AA	AA	AA	CC	CC	CC	AA	AA	AC	CC	CC	AA	AC	CC	CC	AA	CC	AA	AA	AA	CC	AA	AC	CC	AC	AC	AA	AA	AA	AA	AA	AA	CC	AA	AA	AA	CC	CC	CC	CC	CC	AA	AC	AC	AA	AA	CC	AA
A02	65623215	GG	GG	GG	CC	CC	CC	GG	GG	GC	CC	CC	GG	CC	CC	CC	GG	CC	GG	GG	GG	CC	GG	CC	CC	GC	CC	GG	GG	GG	GG	GG	GG	CC	GG	GG	GG	CC	CC	CC	CC	CC	GG	GC	NN	GG	GG	CC	GG
A02	65945420	AA	AA	AA	GG	GG	GG	AA	AA	AG	GG	GG	AA	GG	GG	GG	AA	GG	AA	AA	AA	GG	AA	GG	GG	AG	GG	AA	AA	AA	AA	AA	AA	GG	AA	AA	AA	GG	GG	GG	GG	GG	AA	AG	NN	AA	AA	GG	AA
A02	66049395	TT	TT	TT	CC	CC	CC	TT	TT	TC	CC	CC	TT	CC	CC	CC	TT	CC	TT	TT	TT	CC	TT	CC	CC	TC	CC	TT	TT	TT	TT	TT	TT	CC	TT	TT	TT	CC	CC	CC	CC	CC	TT	TC	CC	TT	TT	CC	TT
A02	66560533	AA	AA	AA	GG	GG	GG	AA	AA	AG	GG	GG	AA	GG	GG	GG	AA	GG	AA	AA	AA	GG	AA	GG	GG	AG	GG	AA	AA	AA	AA	AA	AA	GG	AA	AA	AA	GG	GG	GG	GG	GG	AA	AG	NN	AA	AA	GG	AA
A02	66738874	TT	TT	TT	TC	TC	TC	TT	TT	TC	TC	TC	TT	TC	TC	TC	TT	TC	TT	TT	TT	TC	TT	TC	TC	TC	TC	TT	TT	TT	TT	TT	TT	TC	TT	TT	TT	TC	TC	TC	TC	TC	TT	TC	NN	TT	TT	TC	TT
A02	66859663	AA	AA	AA	TT	TT	TT	AA	AA	AT	TT	TT	AA	TT	TT	TT	AA	TT	AA	AA	AA	TT	AA	TT	AT	AT	TT	AA	AA	AA	AA	AA	AA	TT	AA	AA	AA	TT	TT	TT	TT	AT	AA	AT	NN	AA	AA	TT	AA
A02	67484141	TT	TT	TT	GG	GG	GG	TT	TT	TG	GG	GG	TT	GG	GG	GG	TT	GG	TT	TT	TT	GG	TT	GG	GG	TG	GG	TT	TT	TT	TT	TT	TT	GG	TT	TT	TT	GG	GG	GG	GG	GG	TT	TG	NN	TT	TT	GG	TT
A02	68723034	TT	TT	TT	CC	CC	CC	TT	TT	TC	CC	CC	TT	CC	CC	CC	TT	CC	TT	TT	TT	CC	TT	CC	CC	TC	CC	TT	TT	TT	TT	TT	TT	CC	TT	TT	TT	CC	CC	CC	CC	CC	TT	TC	NN	TT	TT	CC	TT
A02	69354307	CC	CC	CC	TT	TT	TT	CC	CC	CT	TT	CT	CC	TT	TT	TT	CC	TT	CC	CC	CC	TT	CC	TT	TT	CT	TT	CC	CC	CC	CC	CC	CC	TT	CC	CC	CC	TT	TT	TT	TT	TT	CC	CT	NN	CC	CC	TT	CC
A02	69483695	AA	AA	AA	GG	GG	GG	AA	AA	AG	GG	GG	AA	GG	GG	GG	AA	GG	AA	AA	AA	GG	AA	GG	GG	AG	GG	AA	AA	AA	AA	AA	AA	GG	AA	AA	AA	GG	GG	GG	GG	GG	AA	AG	GG	AA	AA	GG	AA
A02	69639855	TT	TT	TT	CC	CC	CC	TT	TT	CT	CC	CC	TT	CC	CC	CC	TT	CC	TT	TT	TT	CC	TT	CC	CC	CT	CC	TT	TT	TT	TT	TT	TT	CC	TT	TT	TT	CC	CC	CC	CC	CC	CT	CT	NN	TT	TT	CC	TT
A02	70547437	GG	GG	GG	AA	AA	AA	GG	GG	GA	AA	AA	GG	GA	AA	AA	GG	AA	GG	GG	GG	AA	GG	AA	AA	GA	AA	GG	GG	GG	GG	GG	GG	AA	GG	GG	GG	AA	AA	AA	AA	AA	GG	GA	NN	GG	GG	AA	GG
A02	70738160	GG	GG	GG	AA	AA	AA	GG	GG	GA	AA	AA	GG	AA	AA	AA	GG	AA	GG	GG	GG	AA	GG	AA	AA	GA	AA	GG	GG	GG	GG	GG	GG	AA	GG	GG	GG	AA	AA	AA	AA	AA	GG	GA	NN	GG	GG	AA	GG
A02	71122976	AA	AA	AA	GG	GG	GG	AA	AA	AG	GG	GG	AA	GG	GG	GG	AA	GG	AA	AA	AA	GG	AA	GG	GG	AG	GG	AA	AA	AA	AA	AA	AA	GG	AA	AA	AA	GG	GG	GG	GG	GG	AA	AG	NN	AA	AA	GG	AA
A02	71903418	AA	AA	AA	GG	GG	GG	AA	AA	AG	GG	GG	AA	GG	GG	GG	AA	GG	AA	AA	AA	GG	AA	GG	GG	AG	GG	AA	AA	AA	AA	AA	AA	GG	AA	AA	AA	GG	GG	GG	GG	GG	AA	AG	NN	AA	AA	GG	AA
A02	72032868	AA	AA	AA	TT	TT	TT	AA	AA	AT	TT	TT	AA	TT	TT	TT	AA	TT	AA	AA	AA	TT	AA	TT	TT	AT	TT	AA	AA	AA	AA	AA	AA	TT	AA	AA	AA	TT	TT	TT	TT	TT	AA	AT	NN	AA	AA	TT	AA
A02	72197047	CC	CC	CC	GG	GG	GG	CC	CC	CG	GG	CG	CC	GG	GG	GG	CC	GG	CC	CC	CC	GG	CC	GG	GG	CG	GG	CC	CC	CC	CC	CC	CC	GG	CC	CC	CC	GG	GG	GG	GG	GG	CC	CG	NN	CC	CC	GG	CC
A02	72338047	CC	CC	CC	TT	TT	TT	CC	CC	CT	TT	TT	CC	TT	TT	TT	CC	TT	CC	CC	CC	TT	CC	TT	TT	CT	TT	CC	CC	CC	CC	CC	CC	TT	CC	CC	CC	TT	TT	TT	TT	TT	CC	CT	NN	CC	CC	TT	CC
A02	72618412	AA	AA	AA	CC	CC	CC	AA	AA	AC	CC	CC	AA	CC	CC	CC	AA	CC	AA	AA	AA	CC	AA	CC	CC	AC	CC	AA	AA	AA	AA	AA	AA	CC	AA	AA	AA	CC	CC	CC	CC	CC	AA	AC	CC	AA	AA	CC	AA
A02	73191755	CC	CC	CC	TT	TT	TT	CC	CC	CT	TT	TT	CC	TT	CT	TT	CC	TT	CC	CC	CC	TT	CC	TT	TT	CT	TT	CC	CC	CC	CC	CC	CC	TT	CC	CC	CC	TT	TT	TT	TT	TT	CC	CT	NN	CC	CC	TT	CC
A02	73558612	TT	TT	TT	CC	CC	CT	TT	TT	CT	CC	CC	TT	CC	CC	CC	TT	CC	TT	TT	TT	CC	TT	CC	CC	CT	CC	TT	TT	TT	TT	TT	TT	CC	TT	TT	TT	CC	CC	CC	CC	CC	TT	CT	NN	TT	TT	CC	TT
A02	73675437	GG	GG	GG	AA	AA	AG	GG	GG	AG	AA	AA	GG	AG	AA	AA	GG	AG	GG	GG	GG	AA	GG	AA	AA	AG	AA	GG	GG	GG	GG	GG	GG	AA	GG	GG	GG	AA	AA	AA	AA	AA	GG	AG	NN	GG	GG	AA	GG
A02	73824868	AA	AA	AA	CC	CC	CA	AA	AA	CA	CC	CC	AA	CC	CC	CC	AA	CC	AA	AA	AA	CC	AA	CC	CC	CA	CC	AA	AA	AA	AA	AA	AA	CC	AA	AA	AA	CC	CC	CC	CC	CC	AA	CA	AA	AA	AA	CC	AA
A02	73893247	AA	CA	AA	CC	CC	CA	AA	AA	CA	CC	CC	AA	CC	CC	CC	AA	CC	AA	AA	AA	CC	AA	CC	CC	CA	CC	AA	AA	AA	AA	AA	AA	CC	AA	AA	AA	CC	CC	CC	CC	CC	AA	CC	NN	AA	AA	CC	AA
A02	73930198	TT	TT	TT	CC	CC	CT	TT	TT	CT	CC	CC	TT	CC	CC	CC	TT	CC	TT	TT	TT	CC	TT	CC	CC	CT	CC	TT	TT	TT	TT	TT	TT	CC	TT	TT	TT	CC	CC	CC	CC	CC	TT	CT	NN	TT	TT	CC	TT
A02	74154082	GG	NN	GG	NN	NN	NN	NN	NN	NN	NN	NN	GG	NN	NN	NN	NN	NN	GG	GG	GG	NN	GG	NN	NN	NN	NN	NN	GG	GG	GG	GG	NN	NN	GG	NN	NN	NN	NN	NN	NN	NN	GG	NN	NN	GG	GG	NN	NN
A02	74214559	CC	CC	CC	TT	TT	TC	CC	CC	TC	TT	TT	CC	TT	TT	TT	CC	TT	CC	CC	CC	TT	CC	TT	TT	TC	TT	CC	CC	CC	CC	CC	CC	TT	CC	CC	CC	TT	TT	TT	TT	TT	CC	TC	NN	CC	CC	TT	CC
A02	74276653	TT	TT	TT	CC	CC	CT	TT	TT	CT	CC	CC	TT	CC	CC	CC	TT	CC	TT	TT	TT	CC	TT	CC	CC	CT	CC	TT	TT	TT	TT	TT	TT	CC	TT	TT	TT	CC	CC	CC	CC	CC	TT	CT	NN	TT	TT	CC	TT
A02	74404842	TT	TT	TT	CC	CC	TC	TT	TT	TC	CC	CC	TT	CC	CC	CC	TT	CC	TT	TT	TT	CC	TT	CC	CC	TC	CC	TT	TT	TT	TT	TT	TT	CC	TT	TT	TT	CC	CC	CC	CC	CC	TT	TC	NN	TT	TT	CC	TT
A02	74463146	GG	GG	GG	GG	GG	GG	GG	GG	GG	GG	GG	GG	GG	GG	GG	GG	GG	GG	GG	GG	GG	GG	GG	GG	GG	GG	GG	GG	GG	GG	GG	GG	GG	GG	GG	GG	GG	GG	GG	GG	GG	GG	GG	NN	GG	GG	GG	GG
A02	74603155	CC	CC	CC	CC	CC	CC	CC	CC	CC	CC	CC	CC	CC	CC	CC	CC	CC	CC	CC	CC	CC	CC	CC	CC	CC	CC	CC	CC	CC	CC	CC	CC	CC	CC	CC	CC	CC	CC	CC	CC	CC	CC	CC	CC	CC	CC	CC	CC
A02	75171690	CC	CC	CC	CC	CC	CC	CC	CC	CC	CC	CC	CC	CC	CC	CC	CC	CC	CC	CC	CC	CC	CC	CC	CC	CC	CC	CC	CC	CC	CC	CC	CC	CC	CC	CC	CC	CC	CC	CC	CC	CC	CC	CC	NN	CC	CC	CC	CC
A02	75454834	AA	AA	GG	GG	GG	GA	GG	AA	GA	GG	GG	AA	GG	GG	GG	AA	GG	AA	AA	AA	GG	GG	GG	GG	GA	GG	AA	AA	AA	AA	AA	AA	GG	AA	AA	AA	GG	GG	GG	GG	GG	GG	GA	NN	AA	AA	GG	AA
A02	75487609	CC	CC	TT	TT	TT	CT	CT	CC	CT	TT	CT	CC	TT	CT	TT	CC	CT	CC	CC	CC	TT	CT	TT	CT	CT	TT	CC	CC	CC	CC	CC	CC	TT	CC	CC	CC	TT	CT	CT	TT	TT	TT	CT	TT	CC	CC	CT	CC
A02	75501322	CC	CC	CC	CC	CC	CC	CC	CC	CC	CC	CC	CC	CC	CC	CC	CC	CC	CC	CC	CC	CC	CC	CC	CC	CC	CC	CC	CC	CC	CC	CC	CC	CC	CC	CC	CC	CC	CC	CC	CC	CC	CC	CC	NN	CC	CC	CC	CC
A02	75602803	CC	CC	TT	TT	TT	TC	TT	CC	TC	TT	TT	CC	TT	TT	TT	CC	TT	CC	CC	CC	TT	TT	TT	TT	TC	TT	CC	CC	CC	CC	CC	CC	TT	CC	CC	CC	TT	TT	TT	TT	TT	TT	TC	NN	CC	CC	TT	CC
A02	75712964	AA	AA	GG	GG	GG	GA	GG	AA	GA	GG	GG	AA	GG	GG	GG	GG	GG	AA	AA	AA	GG	GG	GG	GG	GA	GG	AA	AA	AA	AA	AA	AA	GG	AA	AA	AA	GG	GG	GG	GG	GG	GG	GA	AA	AA	AA	GG	AA
A02	75968294	GG	GG	AA	AA	AA	GA	AA	GG	GG	AA	AA	GG	AA	AA	AA	AA	AA	GG	GG	GG	AA	AA	AA	AA	GA	AA	GG	GG	GG	GG	GG	GG	AA	GG	GG	GG	AA	AA	GG	GG	AA	AA	GA	NN	GG	GG	GG	GG
A02	76028747	CC	CC	CC	CC	CC	CC	CC	CC	TC	CC	CC	CC	CC	CC	CC	CC	CC	CC	CC	CC	CC	CC	CC	CC	CC	CC	CC	CC	CC	CC	CC	CC	CC	CC	CC	CC	CC	CC	CC	TT	CC	CC	CC	NN	CC	CC	TT	CC
A02	76075391	GG	GG	AA	AA	GG	AG	AA	GG	AG	AA	AA	GG	AA	AA	AA	AA	AA	GG	GG	GG	AA	AA	AA	AA	AG	AA	GG	GG	GG	GG	GG	GG	AA	GG	GG	GG	AA	AA	GG	AA	AA	AA	AG	NN	GG	GG	AG	GG
A02	76172448	GG	AA	GG	GG	GG	GG	AA	AA	AG	GG	GG	GG	GG	GG	GG	GG	GG	GG	AA	AA	GG	GG	GG	GG	AG	GG	AA	AA	AA	AA	AA	GG	GG	GG	GG	AA	GG	GG	AA	AA	GG	GG	GG	GG	AA	AA	AA	AA
A02	76181909	CC	CC	TT	TT	CC	CT	CC	CC	CC	TT	TT	CC	TT	TT	TT	TT	TT	CC	CC	CC	TT	TT	TT	TT	CT	TT	CC	CC	CC	CC	CC	CC	TT	CC	CC	CC	TT	TT	CC	CC	TT	TT	CC	NN	CC	CC	CC	CC
A02	76238765	CC	CC	TT	TT	CC	CT	CC	CC	CC	TT	TT	CC	TT	TT	TT	CT	TT	CC	CC	CC	TT	TT	TT	TT	CT	TT	CC	CC	CC	CC	CC	CC	TT	CC	CC	CC	CT	TT	CC	CC	TT	TT	CC	NN	CC	CC	CC	CC
A02	76327194	GG	AA	GG	GG	GG	GG	AA	AA	GG	GG	GG	GG	GG	GG	GG	GG	GG	GG	AA	AA	GG	GG	GG	GG	AG	GG	AA	AA	AA	AA	AA	GG	GG	GG	GG	AA	AG	GG	AA	GG	GG	GG	GG	NN	AA	AA	GG	AA
A02	76414324	CC	CC	TT	TT	CC	CT	CC	CC	CC	TT	TT	CC	TT	TT	TT	TT	TT	CC	CC	CC	TT	TT	TT	TT	CT	TT	CC	CC	CC	CC	CC	CC	TT	CC	CC	CC	CT	TT	CC	CC	TT	TT	CC	NN	CC	CC	CC	CC
A02	76485098	AA	AA	CC	CC	AA	AC	AA	AA	AA	CC	CC	AA	CC	AC	CC	CC	CC	AA	AA	AA	CC	CC	CC	CC	AC	CC	AA	AA	AA	AA	AA	AA	CC	AA	AA	AA	AC	CC	AA	AA	CC	CC	AA	NN	AA	AA	AA	AA
A02	76515821	AA	AA	GG	GG	AA	AG	AA	AA	AA	GG	GG	AA	GG	GG	GG	GG	GG	AA	AA	AA	GG	GG	GG	GG	AG	GG	AA	AA	AA	AA	AA	AA	GG	AA	AA	AA	AG	GG	AA	AA	GG	GG	AA	NN	AA	AA	AA	AA
A02	76618197	CC	CC	TT	TT	CC	CT	CC	CC	CC	TT	TT	CC	TT	TT	TT	TT	TT	CC	CC	CC	TT	TT	TT	TT	CT	TT	CC	CC	CC	CC	CC	CC	TT	CC	CC	CC	CT	TT	CC	CC	TT	TT	CC	NN	CC	CC	CC	CC
A02	77243501	TT	CC	TT	TT	TT	TT	CC	CC	CT	TT	TT	TT	TT	TT	TT	TT	TT	TT	CC	CC	TT	TT	TT	TT	CT	TT	CC	CC	CC	CC	CC	TT	TT	TT	TT	CC	CT	TT	CC	CC	TT	TT	TT	NN	CC	CC	CC	CC
A02	78039833	AA	GG	AA	AA	AA	AA	GG	GG	GA	AA	AA	AA	AA	AA	AA	AA	AA	AA	GG	GG	AA	AA	AA	AA	GA	AA	GG	GG	GG	GG	GG	AA	AA	AA	AA	GG	GA	AA	GG	GG	AA	AA	AA	NN	GG	GG	GG	GG
A02	78578578	AA	AA	AA	AA	AA	AA	AA	AA	CA	AA	AA	AA	AA	AA	AA	AA	AA	AA	AA	AA	AA	AA	AA	AA	AA	AA	AA	AA	AA	AA	AA	AA	AA	AA	AA	AA	CA	AA	AA	CC	AA	AA	AA	NN	AA	AA	CC	AA
A02	78765942	TT	TT	TT	TT	TT	TT	TT	TT	TT	TT	TT	TT	TT	TT	TT	TT	TT	TT	TT	TT	TT	TT	TT	TT	TT	TT	TT	TT	TT	TT	TT	TT	TT	TT	TT	TT	TT	TT	TT	TT	TT	TT	TT	TT	TT	TT	TT	TT
A02	78870085	AA	AA	AA	GG	AA	AA	AA	AA	AA	GG	GG	AA	GG	GG	GG	GG	GG	AA	AA	AA	GG	AA	GG	GG	GA	GG	AA	AA	AA	AA	AA	AA	GG	AA	AA	AA	GA	AA	AA	GA	GG	AA	AA	AA	AA	AA	AA	AA
A02	79134750	CC	TT	CC	CC	CC	CC	CC	TT	CC	CC	CC	CC	CC	CC	CC	CC	CC	CC	TT	CC	CC	CC	CC	CC	TC	CC	CC	CC	CC	CC	CC	CC	CC	CC	CC	TT	CC	CC	TT	TT	CC	CC	CC	NN	TT	TT	CC	TT
A02	79148139	TT	CC	TT	TT	TT	TT	TT	CC	TT	TT	TT	TT	TT	TT	TT	TT	TT	TT	CC	TT	TT	TT	TT	TT	CT	TT	TT	TT	TT	TT	TT	TT	TT	TT	TT	CC	TT	TT	CC	CC	TT	TT	TT	NN	CC	CC	TT	CC
A02	79153947	GA	GG	GA	GA	GA	GA	GA	GG	GA	GA	GA	GA	GA	GA	GA	GA	GA	GA	GG	GA	GA	GA	GA	GA	GA	GA	GA	GA	GA	GA	GA	GA	GA	GA	GA	GG	GA	GA	GG	GG	GA	GA	GA	NN	GG	GG	GA	GG
A02	79256639	GG	AA	GG	GG	GG	GG	GG	AA	GG	GG	GG	GG	GG	GG	GG	GG	GG	GG	AA	GG	GG	GG	GG	GG	AG	GG	GG	GG	GG	GG	GG	GG	GG	GG	GG	AA	GG	GG	AA	AA	GG	GG	GG	NN	AA	AA	GG	AA
A02	79288770	TT	GG	TT	GT	TT	TT	TT	GG	TT	TT	TT	TT	TT	TT	TT	GT	GT	TT	GG	TT	TT	TT	TT	TT	GT	TT	TT	GT	GT	TT	TT	TT	TT	GT	TT	GG	GT	TT	GG	GG	TT	TT	TT	NN	GG	GG	TT	GG
A02	79809537	TT	TT	TT	TT	TT	TT	TT	CC	TT	TT	TT	TT	TT	TT	TT	TT	TT	TT	CC	TT	TT	TT	TT	TT	CT	TT	TT	TT	TT	TT	TT	TT	TT	TT	TT	CC	TT	TT	CC	CC	TT	TT	TT	NN	CC	CC	TT	CC
A02	79812171	GG	GG	GG	GG	GG	GG	GG	AA	GG	GG	GG	GG	GG	GG	GG	GG	GG	GG	AA	GG	GG	GG	GG	GG	AG	GG	GG	GG	GG	GG	GG	GG	GG	GG	GG	AA	GG	GG	AA	AA	GG	GG	GG	NN	AA	AA	GG	AA
A02	79929916	CC	CC	CC	CC	CC	CC	CC	TT	CC	CC	CC	CC	CC	CC	CC	CC	CC	CC	TT	CC	CC	CC	CC	CC	TC	CC	CC	CC	CC	CC	CC	CC	CC	CC	CC	TT	CC	CC	TT	TT	CC	CC	CC	NN	TT	TT	CC	TT
A02	79937244	GG	GG	GG	GG	GG	GG	GG	GG	GG	GG	GG	GG	GG	GG	GG	GG	GG	GG	GG	GG	GG	GG	GG	GG	GG	GG	GG	GG	GG	GG	GG	GG	GG	GG	GG	GG	GG	GG	GG	GG	GG	GG	GG	GG	GG	GG	GG	GG
A02	79972879	AA	AA	AA	AA	AA	AA	AA	GG	AA	AA	AA	AA	AA	AA	AA	AA	AA	AA	GG	AA	AA	AA	AA	AA	AG	AA	AA	AA	AA	AA	AA	AA	AA	AA	AA	GG	AA	AA	GG	GG	AA	AA	AA	NN	GG	GG	AA	GG
A02	80050154	GG	GG	GG	GG	GG	GG	GG	CC	GG	GG	GG	GG	GG	GG	GG	GG	GG	GG	CC	GG	GG	GG	GG	GG	CG	GG	GG	GG	GG	GG	GG	GG	GG	GG	GG	CC	GG	GG	CC	CC	GG	GG	GG	NN	CC	CC	GG	CC
A02	80063975	CC	CC	CC	CC	CC	CC	CC	AA	CC	CC	CC	CC	CC	CC	CC	CC	CC	CC	AA	CC	CC	CC	CC	CC	CA	CC	CC	CC	CC	CC	CC	CC	CC	CC	CC	AA	CC	CC	AA	AA	CC	CC	CC	NN	AA	AA	CC	AA
A02	80159907	GG	GG	GG	GG	GG	GG	GG	CC	GG	GG	GG	GG	GG	GG	GG	GG	GG	GG	CC	GG	GG	GG	GG	GG	GC	GG	GG	GG	GG	GG	GG	GG	GG	GG	GG	CC	GG	GG	CC	CC	GG	GG	GG	NN	CC	CC	GG	CC
A02	80200610	CC	CC	CC	CC	CC	CC	CC	AA	CC	CC	CC	CC	CC	CC	CC	CC	CC	CC	AA	CC	CC	CC	CC	CC	CA	CC	CC	CC	CC	CC	CC	CC	CC	CC	CC	AA	CC	CC	AA	AA	CC	CC	CC	NN	AA	AA	CC	AA
A02	80263455	CC	CC	CC	CC	CC	CC	CC	AA	CC	CC	CC	CC	CC	CC	CC	CC	CC	CC	AA	CC	CC	CC	CC	CC	CC	CC	CC	CC	CC	CC	CC	CC	CC	CC	CC	AA	CC	CC	AA	AA	CC	CC	CC	NN	AA	AA	CC	AA
A02	80274022	GG	GG	GG	GG	GG	GG	GG	GG	GG	GG	GG	GG	GG	GG	GG	GG	GG	GG	GG	GG	GG	GG	GG	GG	GG	GG	GG	GG	GG	GG	GG	GG	GG	GG	GG	GG	GG	GG	GG	GG	GG	GG	GG	NN	GG	GG	GG	GG
A02	80464432	CC	TT	CC	TT	CC	TT	TT	CC	CC	TT	TT	CC	TT	TT	TT	TT	TT	TT	CC	TT	TT	CC	CC	TT	TT	TT	TT	TT	TT	TT	TT	CC	TT	TT	TT	CC	TT	CC	CC	CC	CC	CC	CC	NN	CC	CC	TT	CC
A02	80546568	GG	GG	GG	GG	GG	GG	AA	AA	GG	GG	GG	GG	GG	GG	GG	GG	GG	GG	AA	GG	GG	GG	GG	GG	GG	GG	GG	GG	GG	GG	GG	GG	GG	GG	GG	AA	GG	GG	AA	AA	GG	GG	GG	NN	AA	GA	GG	AA
A02	80575511	AA	GG	AA	GG	AA	AA	AA	AA	AA	GG	GG	AA	GG	GG	GG	GG	AA	GG	AA	GG	GG	AA	AA	GG	GG	GG	GG	GG	GG	GG	GG	AA	GG	GG	GG	AA	GG	AA	AA	AA	AA	AA	AA	NN	AA	AA	GG	AA
A02	80582123	GG	AA	GG	AA	GG	GG	GG	GG	GG	AA	AA	GG	AA	AA	AA	AA	GG	AA	GG	AA	AA	GG	GG	AA	AA	AA	AA	AA	AA	AA	AA	GG	AA	AA	AA	GG	AA	GG	GG	GG	GG	GG	GG	NN	GG	GG	AA	GG
A02	81194831	CC	CC	CC	CC	CC	CC	CC	TT	CC	CC	CC	CC	CC	CC	CC	CC	CC	CC	TT	CC	CC	CC	CC	CC	CC	CC	CC	CC	CC	CC	CC	CC	CC	CC	CC	CC	CC	CC	TT	TT	CC	CC	CC	NN	TT	TT	CC	CC
A02	81627309	AA	AA	AA	AA	AA	AA	AA	CC	AA	AA	AA	AA	AA	AA	AA	AA	AA	AA	CC	AA	AA	AA	AA	AA	AA	AA	AA	AA	AA	AA	AA	AA	AA	AA	AA	AA	AA	AA	CC	CC	AA	AA	AA	NN	CC	CC	AA	AA
A02	81753458	AG	AG	AG	GG	AG	AG	AG	GG	AG	AG	AG	AG	AG	AG	AG	AG	AG	AG	GG	AG	AG	AG	AG	AG	AG	AG	AG	AG	AG	AG	AG	AG	AG	AG	AG	AG	AG	AG	GG	GG	AG	AG	AG	NN	GG	AG	AG	AG
A02	81753741	CT	CT	CT	TT	CT	CT	CT	TT	CT	CT	CT	CT	CT	CT	CT	CT	CT	CT	TT	CT	CT	CT	CT	CT	CT	CT	CT	CT	CT	CT	CT	CT	CT	CT	CT	CT	CT	CT	TT	TT	CT	CT	CT	CT	TT	CT	CT	CT
A02	81837207	CC	CC	CC	CC	CC	CT	CC	CC	CC	CC	CC	CC	CC	CT	CC	CC	CC	CC	CT	CC	CC	CC	CC	CC	CC	CC	CC	CT	CC	CC	CC	CC	CC	CC	CC	CC	CC	CC	CC	CC	CC	CT	CC	NN	CC	CC	CC	CC
A02	82278642	TT	TT	TT	GG	TT	TT	TT	GG	TT	TT	TT	TT	TT	TT	TT	TT	TT	TT	TT	TT	GG	TT	TT	TT	GG	GG	TT	GG	TT	TT	TT	TT	TT	TT	TT	TT	TT	TT	GG	TT	TT	TT	TT	NN	GG	TT	TT	GG
A02	82504588	CC	CC	CC	TT	CC	CC	CC	CT	CC	CC	CC	CC	CC	CC	CC	CC	CC	CC	CC	CC	TT	CC	CC	CC	TT	TT	CC	TT	CC	CC	CC	CC	CC	CC	CC	CC	CC	CC	CC	CC	CC	CC	CC	TT	TT	CC	CC	CT
A02	82536357	TT	TT	TT	TT	TT	TT	TT	TT	TT	TT	TT	TT	TT	TT	TT	TT	TT	TT	TT	TT	TT	TT	TT	TT	TT	TT	TT	TT	TT	TT	TT	TT	TT	TT	TT	TT	TT	TT	TT	TT	TT	TT	TT	NN	TT	TT	TT	TT
A02	82546534	AA	AA	AA	AA	AA	AA	GG	AA	GA	AA	AA	AA	AA	AA	AA	AA	AA	AA	GG	AA	AA	AA	AA	AA	AA	AA	AA	AA	AA	AA	GG	AA	AA	AA	AA	AA	GG	AA	AA	AA	GA	AA	AA	NN	AA	GG	AA	AA
A02	82646934	TT	TT	TT	CC	TT	TT	CC	CC	CT	TT	TT	TT	TT	TT	TT	TT	TT	TT	CC	TT	CC	TT	TT	CC	TT	CC	TT	CC	TT	TT	CC	TT	TT	TT	TT	TT	CC	TT	TT	TT	CT	TT	TT	TT	CC	TT	TT	CC
A02	82698633	CC	CC	CC	CC	CC	CC	TT	CC	TC	CC	CC	CC	CC	CC	CC	CC	CC	CC	TT	CC	TT	CC	CC	TT	CC	TT	CC	TT	CC	CC	TT	CC	CC	CC	CC	CC	TT	CC	CC	CC	TC	CC	CC	NN	CC	CC	CC	CC
A02	82881423	GG	GG	AA	GG	GG	GG	GG	GG	AG	AA	AA	GG	GG	GG	GG	GG	GG	GG	AA	AA	AA	AA	GG	AA	GG	AA	GG	AA	GG	GG	AA	GG	GG	GG	GG	GG	AA	GG	GG	GG	AA	GG	GG	NN	GG	GG	GG	GG
A02	82882583	TT	TT	TT	TT	TT	TT	TT	TT	TT	TT	TT	TT	TT	TT	TT	TT	TT	TT	TT	TT	TT	TT	TT	TT	TT	TT	TT	TT	TT	TT	TT	TT	TT	TT	TT	TT	TT	TT	TT	TT	TT	TT	TT	NN	TT	TT	TT	TT
A02	82960696	TT	CC	TT	CC	TT	CC	CC	CC	TT	TT	TT	CC	CC	TT	CC	CC	TT	TT	TT	TT	TT	TT	TT	TT	TT	TT	CC	TT	CC	CC	TT	TT	CC	CC	CC	CC	TT	TT	CC	CC	TT	CC	CC	NN	CC	CC	CC	CC
A02	83032585	AA	AA	AA	AA	AA	AA	AA	AA	AG	AA	AA	AA	AA	AA	AA	AA	AA	AA	GG	AA	AA	AA	AA	AA	AA	AA	AA	AA	AA	AA	AA	AA	AA	AA	AA	AA	AA	AA	AA	AA	AA	AA	AA	NN	AA	AA	AA	AA
A02	83055417	TT	TT	AA	TT	TT	TT	TT	TT	TT	AA	AA	TT	TT	TT	TT	TT	TT	TT	TT	AA	AA	AA	TT	AA	TT	AA	TT	AA	TT	TT	AA	TT	TT	TT	TT	TT	AA	TT	TT	TT	AA	TT	TT	NN	TT	TT	TT	TT
A02	83155558	CC	CC	GG	CC	CC	CC	CC	CC	CC	GG	GG	CC	CC	CC	CC	CC	CC	CC	CC	GG	GG	GG	CC	GG	CC	GG	CC	GG	CC	CC	GG	CC	CC	CC	CC	CC	GG	CC	CC	CC	GG	CC	CC	NN	CC	CC	CC	CC
A02	83247373	TT	TT	CC	CC	TT	TT	CC	CC	TT	CC	CC	TT	TT	TT	TT	TT	TT	TT	TT	CC	CC	CC	TT	CC	TT	CC	TT	CC	TT	TT	CC	TT	TT	TT	TT	TT	CC	TT	TT	TT	CC	TT	TT	NN	CC	CC	TT	CC
A02	83285347	CC	CC	TT	TT	CC	CC	TT	TT	CC	TT	TT	CC	CC	CC	CC	CC	CC	CC	CC	TT	TT	TT	CC	TT	CC	TT	CC	TT	CC	CC	TT	CC	CC	CC	CC	CC	TT	CC	CC	CC	TT	CC	CC	NN	TT	TT	CC	TT
A03	219394	TC	TC	TC	TC	TC	CC	TC	TC	CC	CC	CC	TC	TC	TC	TC	TC	CC	TC	CC	CC	CC	CC	CC	CC	TC	CC	TC	TC	TC	CC	CC	CC	CC	TC	CC	CC	CC	TC	CC	CC	TC	TC	TC	NN	TC	TC	CC	CC
A03	458492	GG	GG	GG	GG	GG	GG	GG	GG	GA	GG	GG	GG	GG	GG	GG	GG	GG	GG	GG	GG	GG	GG	GG	GG	GG	GG	GG	GG	GG	GG	GG	GG	GG	GG	GG	GG	GA	GG	AA	GG	GG	GG	GG	NN	GG	GG	GG	GG
A03	473973	TT	TT	TT	TT	TT	TT	TT	TT	TC	TT	TT	TT	TT	TT	TT	TT	TT	TT	TT	TT	TT	TT	TT	TT	TT	TT	TT	TT	TT	TT	TT	TT	TT	TT	TT	TT	TC	TT	CC	TT	TT	TT	TT	NN	TT	TT	TT	TT
A03	536817	GG	GG	GG	GG	GG	GG	GG	GG	GG	GG	GG	GG	GG	GG	GG	GG	GG	GG	GG	GG	GG	GG	GG	GG	GG	GG	GG	GG	GG	GG	GG	GG	GG	GG	GG	GG	GA	GG	AA	GG	GG	GG	GG	NN	GG	GG	GG	GG
A03	621671	TT	TT	TT	TT	TT	TT	TT	TT	TT	TT	TT	TT	TT	TT	TT	TT	TT	TT	TT	TT	TT	TT	TT	TT	TT	TT	TT	TT	TT	TT	TT	TT	TT	TT	TT	TT	TC	TT	CC	TT	TT	TT	TT	NN	TT	TT	TT	TT
A03	721465	TT	TT	TT	TT	TT	TT	TT	TT	TT	TT	TT	TT	TT	TT	TT	TT	TT	TT	TT	TT	TT	TT	TT	TT	TT	TT	TT	TT	TT	TT	TT	TT	TT	TT	TT	TT	TC	TT	CC	TT	TT	TT	TT	NN	TT	TT	TT	TT
A03	756156	AA	AA	AA	AA	AA	AA	AA	AA	AA	AA	AA	AA	AA	AA	AA	AA	AA	AA	AA	AA	AA	AA	AA	AA	AA	AA	AA	AA	AA	AA	AA	AA	AA	AA	AA	AA	AG	AA	GG	AA	AA	AA	AA	NN	AA	AA	AA	AA
A03	1060098	AA	AA	AA	AA	AA	AA	AA	AA	AA	AA	AA	AA	AA	AA	AA	AA	AA	AA	AA	AA	AA	AA	AA	AA	AA	AA	AA	AA	AA	AA	AA	AA	AA	AA	AA	AA	AA	AA	AA	AA	AA	AA	AA	NN	AA	AA	AA	AA
A03	1195541	GG	GG	GG	AA	GG	GG	GG	GG	GG	GG	GG	GG	GG	GG	AA	GG	GG	GG	GG	GG	GG	GG	GG	GG	GG	GG	GG	GG	GG	GG	GG	GG	GG	GG	GG	GG	GA	GG	GG	GG	GG	AA	GG	NN	GG	GG	GG	GG
A03	1302838	GG	GG	GG	GG	GG	GG	GG	GG	AA	GG	GG	GG	GG	GG	GG	GG	GG	GG	GG	GG	GG	GG	GG	GG	GG	GG	GG	GG	GG	GG	GG	GG	GG	GG	GG	GG	GG	GG	GG	GG	GG	GG	GG	NN	GG	GG	GG	GG
A03	1303938	GG	GG	GG	GG	GG	GG	GG	GG	AA	GG	GG	GG	GG	GG	GG	GG	GG	GG	GG	GG	GG	GG	GG	GG	GG	GG	GG	GG	GG	GG	GG	GG	GG	GG	GG	GG	GG	GG	GG	GG	GG	GG	GG	NN	GG	GG	GG	GG
A03	1335293	TT	TT	TT	TT	TT	TT	TT	TT	TT	TT	TT	TT	TT	TT	TT	TT	TT	TT	TT	TT	TT	TT	TT	TT	TT	TT	TT	TT	TT	TT	TT	TT	TT	TT	TT	TT	TC	TT	TT	TT	TT	CC	TT	NN	TT	TT	TT	TT
A03	1353942	GG	GG	GG	GG	GG	GG	GG	GG	GG	GG	GG	GG	GG	GG	GG	GG	GG	GG	GG	GG	GG	GG	GG	GG	GG	GG	GG	GG	GG	GG	GG	GG	GG	GG	GG	GG	GA	GG	GG	GG	GG	AA	GG	AA	GG	GG	GG	GG
A03	1488737	AA	AA	AA	AA	AA	AA	AA	AA	AA	AA	AA	AA	AA	AA	AA	AA	AA	AA	AA	AA	AA	AA	AA	AA	AA	AA	AA	AA	AA	AA	AA	AA	AA	AA	AA	AA	AG	AA	AA	AA	AA	GG	AA	NN	AA	AA	AA	AA
A03	1581573	AA	AA	AA	AA	AA	AA	AA	AA	GG	AA	AA	AA	AA	AA	AA	AA	AA	AA	AA	AA	AA	AA	AA	AA	AA	AA	AA	AA	AA	AA	AA	AA	AA	AA	GG	AA	AG	AA	AA	AA	AA	GG	AA	NN	AA	AA	AA	AA
A03	1620759	GG	GG	GG	GG	GG	GG	GG	GG	GA	GG	GG	GG	GG	GG	GG	GG	GG	GG	GG	GG	GG	GG	GG	GG	GG	GG	GG	GG	GG	GG	GG	GG	GG	GG	GA	GG	GA	GG	GG	GG	GG	GA	GG	AA	GG	GG	GG	GG
A03	1661779	TT	TT	TT	TT	TT	TT	TT	TT	AA	TT	TT	TT	TT	TT	TT	TT	TT	TT	TT	TT	TT	TT	TT	TT	TT	TT	TT	TT	TT	TT	TT	TT	TT	TT	AA	TT	TA	TT	TT	TT	TT	AA	TT	NN	TT	TT	TT	TT
A03	1776247	AA	AA	AA	AA	AA	AA	AA	AA	GG	AA	AA	AA	AA	AA	AA	AA	AA	AA	AA	AA	AA	AA	AA	AA	AA	AA	AA	AA	AA	AA	AA	AA	AA	AA	GG	AA	AG	AA	AA	AA	AA	GG	AA	NN	AA	AA	AA	AA
A03	1897476	AA	AA	AA	AA	AA	AA	AA	AA	AA	AA	AA	AA	AA	AA	AA	AA	AA	AA	AA	AA	AA	AA	AA	AA	AA	AA	AA	AA	AA	AA	AA	AA	AA	AA	AA	AA	AA	AA	AA	AA	AA	AA	AA	NN	AA	AA	AA	AA
A03	1937719	CC	CC	CC	CC	CC	CC	CC	CC	TT	CC	CC	CC	CC	CC	CC	CC	CC	CC	CC	CC	CC	CC	CC	CC	CC	CC	CC	CC	CC	CC	CC	CC	CC	CC	CC	CC	CC	CC	CC	CC	CC	CC	CC	NN	CC	CC	CC	CC
A03	1960007	AA	AA	AA	AA	AA	AA	AA	AA	AA	AA	AA	AA	AA	AA	AA	AA	AA	AA	AA	AA	AA	AA	AA	AA	AA	AA	AA	AA	AA	AA	AA	AA	AA	AA	AA	AA	AA	AA	AA	AA	AA	AA	AA	NN	AA	AA	AA	AA
A03	2000708	AA	AA	AA	AA	AA	AA	AA	AA	AA	AA	AA	AA	AA	NN	AA	NN	AA	AA	AA	AA	AA	NN	AA	AA	AA	AA	AA	AA	AA	AA	AA	AA	AA	AA	AA	AA	AA	AA	AA	AA	AG	AA	AA	NN	AA	AA	AA	AA
A03	2040311	TT	AA	AA	AA	AA	TT	AA	AA	AA	AA	AA	AA	AA	TT	AA	AA	AA	AA	AA	AA	AA	AA	AA	AA	TT	AA	AA	AA	AA	AA	AA	AA	AA	TA	TT	AA	TA	AA	AA	AA	TA	TT	AA	NN	AA	AA	AA	AA
A03	2042220	GG	AA	AA	AA	AA	GG	AA	AA	AA	AA	AA	AA	AA	GG	AA	AA	AA	AA	AA	AA	AA	AA	AA	AA	GG	AA	AA	AA	AA	AA	AA	AA	AA	AA	GG	AA	GA	AA	AA	AA	GA	GG	AA	NN	AA	AA	AA	AA
A03	2186369	CC	TT	TT	TT	TT	CC	TT	TT	TT	TT	TT	TT	TT	CC	TT	TT	TT	TT	TT	TT	TT	TT	TT	TT	CC	TT	TT	TT	TT	TT	TT	TT	TT	CT	CC	TT	CT	TT	TT	TT	CC	CC	TT	NN	TT	TT	TT	TT
A03	2199417	GG	AA	AA	AA	AA	GG	AA	AA	AA	AA	AA	AA	AA	GG	AA	AA	AA	AA	AA	AA	AA	AA	AA	GA	GG	AA	AA	AA	AA	GA	AA	AA	AA	GA	GG	AA	GA	AA	AA	AA	GG	GG	AA	NN	AA	AA	AA	AA
A03	2240061	CC	AA	AA	AA	AA	CC	AA	AA	AA	AA	AA	AA	AA	CC	AA	AA	AA	AA	AA	AA	AA	AA	AA	AA	CC	AA	AA	AA	AA	AA	AA	AA	AA	CA	CC	AA	CA	AA	AA	AA	CC	CC	AA	NN	AA	AA	AA	AA
A03	2312453	AA	AA	AA	AA	AA	AA	AA	AA	AA	AA	AA	AA	AA	AA	AA	AA	AA	AA	AA	AA	AA	AA	AA	AA	AA	AA	AA	AA	AA	AA	AA	AA	AA	AA	AA	AA	AA	AA	AA	AA	AA	AA	AA	AA	AA	AA	AA	AA
A03	2341945	GG	AA	AA	AA	AA	GG	AA	AA	AA	AA	AA	AA	AA	GG	AA	AA	AA	AA	AA	AA	AA	AA	AA	AA	GG	AA	AA	AA	AA	AA	AA	AA	AA	AA	GG	AA	GA	AA	AA	AA	GG	GG	AA	AA	AA	GA	AA	AA
A03	2415446	GG	AA	AA	AA	AA	GG	AA	AA	GG	AA	AA	AA	AA	GG	AA	AA	AA	AA	AA	AA	AA	AA	AA	AA	AA	AA	AA	AA	AA	AA	AA	AA	AA	GA	GG	AA	GA	AA	AA	AA	GG	GG	AA	NN	AA	AA	AA	AA
A03	2448636	TT	CC	CC	CC	CC	TT	CC	CC	CC	CC	CC	CC	CC	TT	CC	CC	CC	CC	CC	CC	CC	CC	CC	CC	CC	CC	CC	CC	CC	CC	CC	TC	CC	TC	CC	CC	CC	CC	CC	CC	CC	TT	CC	NN	CC	CC	CC	CC
A03	2560063	GG	GG	GG	GG	GG	GG	GG	GG	GG	GG	GG	GG	GG	GG	GG	GG	GG	GG	GG	GG	GG	GG	GG	GG	GG	GG	GG	GG	GG	GG	GG	GG	GG	GG	TT	GG	GT	GG	GG	GG	GG	TT	GG	NN	GG	GG	GG	GG
A03	2572633	TT	CC	CC	TT	TT	TT	TT	TT	CC	CC	CC	CC	CC	TT	TT	TT	CC	CC	TT	TT	TT	CC	CC	TT	TT	CC	CC	TT	CC	TT	TT	CC	CC	TT	TT	TT	TT	CC	TT	TT	TT	TT	CC	NN	TT	TT	CC	TT
A03	2606567	AA	AA	AA	AA	AA	AA	AA	AA	AA	AA	AA	AA	AA	AA	AA	AA	AA	AA	AA	AA	AA	AA	AA	AA	AA	AA	AA	AA	AA	AA	AA	AA	AA	AA	AA	AA	AA	AA	AA	AA	AA	AA	AA	NN	AA	AA	AA	AA
A03	2624484	TT	GG	GG	TT	TT	TT	TT	TT	GG	GG	GG	GG	GG	TT	TT	TT	GG	GG	TT	TT	TT	GG	GG	TT	TT	GG	GG	TT	GG	TT	GG	GG	GG	TT	TT	TT	TT	GG	TT	TT	TT	TT	GG	NN	TT	TT	GG	TT
A03	2647724	TT	TT	TT	AA	AA	TT	AA	AA	TT	TT	TT	TT	TT	TT	AA	AA	TT	TT	AA	AA	AA	TT	TT	AA	AA	TT	TT	AA	TT	AA	TT	TT	TT	TT	AA	AA	AA	TT	AA	AA	AA	TA	TT	NN	AA	AA	TT	AA
A03	2761036	AA	CC	CC	AA	AA	CC	AA	AA	AA	CC	CC	CC	CC	AA	AA	AA	CC	CC	AA	AA	AA	CC	CC	AA	CC	CC	AA	AA	AA	AA	CC	CC	CC	AA	CC	AA	AC	CC	AA	AA	AA	AA	CC	CC	AA	AA	AC	AA
A03	2805458	GG	AA	AA	GG	GG	AA	GG	GG	GG	AA	AA	AA	AA	GG	GG	GG	AA	AA	GG	GG	GG	AA	AA	GG	AA	AA	GG	GG	GG	GG	AA	AA	AA	GG	AA	GG	GA	AA	GG	GG	GG	GG	AA	GG	GG	GG	GA	GG
A03	2836336	TT	CC	CC	TT	TT	CC	TT	TT	TT	CC	CC	CC	CC	TT	TT	TT	CC	CC	TT	TT	TT	CC	CC	TT	CC	CC	TT	TT	TT	TT	CC	CC	CC	TT	CC	TT	TC	CC	TT	TT	TT	TT	CC	NN	TT	TT	TC	TT
A03	2899874	AA	TT	TT	AA	AA	TT	AA	AA	AA	TT	TT	TT	TT	AA	AA	AA	TT	TT	AA	AA	AA	TT	TT	AA	TT	TT	AA	AA	AA	AA	TT	TT	TT	AA	TT	AA	AT	TT	AA	AA	AA	AA	TT	NN	AA	AA	AT	AA
A03	2930390	GG	GG	GG	GG	GG	GG	GG	GG	GG	GG	GG	GG	GG	GG	GG	GG	GG	GG	GG	GG	GG	GG	GG	GG	GG	GG	GG	GG	GG	GG	GG	GG	GG	GG	GG	GG	GG	GG	GG	GG	GG	GG	GG	NN	GG	GG	GG	GG
A03	3056456	AA	GG	GG	AA	AA	GG	AA	AA	AA	GG	GG	GG	GG	AA	AA	AA	GG	GG	AA	AA	AA	GG	GG	AA	GG	GG	AA	AA	AA	AA	GG	GG	GG	AA	GG	AA	AG	GG	AA	AA	AA	AA	GG	NN	AA	AA	AG	AA
A03	3141238	TT	CC	CC	TT	TT	CC	TT	TT	TT	CC	CC	CC	CC	TT	TT	TT	CC	CC	TT	TT	TT	CC	CC	TT	CC	CC	TT	TT	TT	TT	CC	CC	CC	TT	CC	TT	TC	CC	TT	TT	TT	TT	CC	NN	TT	TT	TC	TT
A03	3142439	TT	AA	TA	TT	TT	TA	TT	TA	TT	TA	TA	AA	AA	TT	TT	TT	AA	AA	TA	TT	TT	TA	AA	TT	AA	AA	TT	TT	TT	TT	TA	TA	TA	TA	TA	TT	TA	AA	TT	TT	TT	TT	AA	TA	TT	TT	TA	TT
A03	3158524	TT	TT	TT	TT	TT	TT	TT	TT	TT	TT	TT	TT	TT	TT	TT	TT	TT	TT	TT	TT	TT	TT	TT	TT	TT	TT	TT	TT	TT	TT	TT	TT	TT	TT	TT	TT	TT	TT	TT	TT	TT	TT	TT	NN	TT	TT	TT	TT
A03	3175141	TT	CC	CC	TT	TT	CC	TT	TT	TT	CC	CC	CC	CC	TT	TT	TT	CC	CC	TT	TT	TT	CC	CC	TT	CC	CC	TT	TT	TT	TT	CC	CC	CC	TT	CC	TT	TC	CC	TT	TT	TT	TT	CC	NN	TT	TT	TC	TT
A03	3382503	CC	CC	CC	CC	CC	CC	CC	CC	CC	CC	CC	CC	CC	CC	CC	CC	CC	CC	CC	CC	CC	CC	CC	CC	CC	CC	CC	CC	CC	CC	CC	CC	CC	CC	CC	CC	CC	CC	CC	CC	CC	CC	CC	NN	CC	CC	CC	CC
A03	3433617	TT	TT	TT	TT	TT	TT	TT	TT	GG	TT	TT	TT	TT	TT	TT	TT	TT	TT	TT	TT	TT	TT	TT	TT	TT	TT	TT	TT	TT	TT	TT	TT	TT	GT	TT	TT	TT	TT	TT	TT	GG	GG	TT	TT	TT	TT	TT	TT
A03	3533600	TT	CC	CC	CC	TT	CC	CC	CC	TT	CC	CC	CC	CC	TT	CC	TT	CC	CC	CC	CC	CC	TT	CC	CC	CC	CC	CC	CC	CC	CC	CC	CC	CC	TT	CC	CC	CC	CC	CC	CC	TT	TT	CC	NN	CC	CC	CC	CC
A03	3587183	GG	GG	GG	GG	GG	GG	GG	GG	GG	GG	GG	GG	GG	GG	GG	GG	GG	GG	GG	GG	GG	GG	GG	GG	GG	GG	GG	GG	GG	GG	GG	GG	GG	GG	GG	GG	GG	GG	GG	GG	GG	GG	GG	NN	GG	GG	GG	GG
A03	3614037	GG	AA	AA	AA	GG	AA	AA	AA	GG	AA	AA	AA	AA	GG	AA	GG	AA	AA	AA	AA	AA	GG	AA	AA	AA	AA	AA	AA	AA	AA	AA	GG	AA	GG	AA	AA	AA	AA	AA	AA	GG	GG	AA	NN	AA	AA	AA	AA
A03	3625682	TT	CC	CC	CC	TT	CC	CC	CC	TT	CC	CC	CC	CC	TT	CC	TT	CC	CC	CC	CC	CC	TT	CC	CC	CC	CC	CC	CC	CC	CC	CC	TT	CC	TT	CC	CC	CC	CC	CC	CC	TT	TT	CC	NN	CC	CC	CC	CC
A03	4056887	GG	AA	AA	AA	GG	AA	AA	AA	AA	AA	AA	AA	AA	GG	AA	GG	AA	AA	AA	AA	AA	GG	AA	AA	GA	AA	AA	AA	AA	AA	AA	GG	AA	GG	AA	AA	AA	AA	AA	AA	GG	GG	GA	AA	AA	AA	AA	AA
A03	4251725	CC	GG	GG	GG	CC	GG	GG	GG	CC	GG	GG	GG	GG	CC	GG	CC	GG	GG	CC	GG	GG	CC	CC	GG	GG	GG	GG	GG	GG	GG	GG	CC	GG	CG	GG	GG	GG	GG	GG	GG	GG	GG	CG	GG	GG	GG	GG	GG
A03	4359873	CC	TT	TT	TT	CC	TT	TT	TT	TT	TT	TT	TT	TT	CT	TT	CC	TT	TT	TT	TT	TT	CC	CC	TT	TT	TT	TT	TT	TT	TT	TT	CC	TT	CT	TT	TT	TT	TT	TT	TT	TT	TT	CT	NN	TT	TT	TT	TT
A03	4445317	AA	GG	GG	GG	AG	GG	GG	GG	GG	GG	GG	GG	GG	AA	GG	AA	GG	GG	AG	GG	GG	AA	AG	GG	GG	GG	GG	GG	GG	GG	GG	AG	GG	AG	GG	GG	GG	GG	GG	GG	GG	GG	AG	GG	GG	GG	GG	GG
A03	4473269	AA	GG	GG	GG	AA	GG	GG	GG	GG	GG	GG	GG	GG	AA	GG	AA	GG	GG	AA	GG	GG	AA	AA	GG	GG	GG	GG	GG	GG	GG	GG	AA	GG	AG	GG	GG	GG	GG	GG	GG	GG	GG	AG	NN	GG	GG	GG	GG
A03	4550726	TT	CC	CC	CC	TT	CC	CC	CC	CC	CC	CC	CC	CC	TT	CC	TT	CC	CC	TT	CC	CC	TT	TT	CC	CC	CC	CC	CC	CC	CC	CC	TT	CC	TC	CC	TT	CC	CC	CC	CC	CC	CC	TC	TT	CC	CC	CC	CC
A03	4551794	AA	CC	CC	CC	AA	CC	CC	CC	CC	CC	CC	CC	CC	AA	CC	AA	CC	CC	AA	CC	CC	AA	AA	CC	CC	CC	CC	CC	CC	CC	CC	AA	CC	AC	CC	AA	CC	CC	CC	CC	CC	CC	AC	NN	CC	CC	CC	CC
A03	4806928	CC	AA	AA	AA	CC	AA	AA	AA	AA	AA	AA	AA	AA	CC	AA	CC	AA	AA	CC	AA	AA	CC	CC	AA	AA	AA	CC	AA	AA	AA	AA	CC	AA	CA	CC	AA	CA	AA	AA	AA	AA	CA	CA	NN	AA	AA	CC	AA
A03	4864845	AA	AA	AA	AA	AA	AA	AA	AA	AA	AA	AA	AA	AA	AA	AA	AA	AA	AA	GG	AA	AA	AA	AA	AA	AA	AA	GG	AA	AA	AA	AA	AA	AA	AA	GG	AA	GA	AA	AA	AA	AA	AA	AA	NN	AA	AA	GG	AA
A03	4927144	TT	TT	TT	TT	TT	TT	TT	TT	TT	TT	TT	TT	TT	TT	TT	TT	TT	TT	CC	TT	TT	TT	TT	TT	TT	TT	CC	TT	TT	TT	TT	TT	TT	TT	CC	TT	CT	TT	TT	TT	TT	TT	TT	NN	TT	TT	CC	TT
A03	4950057	AA	AA	AA	AA	AA	AA	AA	AA	AA	AA	AA	AA	AA	AA	AA	AA	AA	AA	CC	AA	AA	AA	AA	AA	AA	AA	CC	AA	AA	AA	AA	AA	AA	AA	CC	AA	CA	AA	AA	AA	AA	AA	AA	NN	AA	AA	CC	AA
A03	5034667	TT	TT	TT	TT	TT	TT	TT	TT	TT	TT	TT	TT	TT	TT	TT	TT	TT	TT	CC	TT	TT	TT	TT	TT	TT	TT	CC	TT	TT	TT	TT	TT	TT	TT	CC	TT	CT	TT	TT	TT	TT	TT	TT	NN	TT	TT	CC	TT
A03	5070787	CC	CC	CC	CC	CC	CC	CC	CC	CC	CC	CC	CC	CC	CC	CC	CC	CC	CC	TT	CC	CC	CC	CC	CC	CC	CC	TT	CC	CC	CC	CC	CC	CC	CC	TT	CC	TC	CC	CC	CC	CC	CC	CC	NN	CC	CC	TT	CC
A03	5115305	TT	TT	TT	TT	TT	TT	TT	TT	TT	TT	CT	TT	TT	TT	TT	TT	CT	TT	CC	TT	TT	CT	TT	CT	TT	CT	CC	TT	TT	TT	TT	TT	TT	TT	CT	TT	CT	TT	TT	TT	TT	TT	TT	NN	TT	TT	CC	TT
A03	5245215	GG	GG	GG	GG	GG	GG	GG	GG	GG	GG	GG	GG	GG	GG	GG	GG	GG	GG	GG	GG	GG	GG	GG	GG	GG	GG	GG	GG	GG	GG	GG	GG	GG	GG	GG	GG	GG	GG	GG	GG	GG	GG	GG	NN	GG	GG	GG	GG
A03	5327740	TT	TT	TT	TT	TT	TT	TT	TT	TT	TT	TT	TT	TT	TT	TT	TT	TT	TT	CC	TT	TT	TT	TT	TT	TT	TT	CC	TT	TT	TT	TT	TT	TT	TT	CC	TT	CT	TT	TT	TT	TT	TT	TT	TT	TT	TT	CC	TT
A03	5517105	GG	GG	GG	GG	GG	GG	GG	GG	GG	GG	GG	GG	GG	GG	GG	GG	GG	GG	AA	GG	GG	GG	GG	GG	GG	GG	AA	GG	GG	GG	GG	GG	GG	GG	AA	GG	AG	GG	GG	GG	GG	GG	GG	NN	GG	GG	AA	GG
A03	5603140	AA	AA	AA	AA	AA	AA	AA	AA	AA	AA	AA	AA	AA	AA	AA	AA	AA	AA	GG	AA	AA	AA	AA	AA	AA	AA	GG	AA	AA	AA	AA	AA	AA	AA	GG	AA	GA	AA	AA	AA	AA	AA	AA	AA	AA	AA	GG	AA
A03	5607705	TT	TT	TT	TT	TT	TT	TT	TT	TT	CT	TT	TT	TT	TT	TT	TT	TT	TT	CC	TT	TT	TT	TT	TT	TT	TT	CC	TT	TT	TT	TT	TT	TT	TT	CC	TT	CT	TT	TT	TT	TT	TT	TT	NN	TT	TT	CC	TT
A03	5732408	AA	GG	GG	GG	AA	GG	GG	GG	GG	GG	GG	GG	GG	AA	GG	AA	GG	GG	GG	GG	GG	AA	AA	GG	GG	GG	GG	GG	GG	GG	GG	AA	GG	GA	GG	GG	GG	GG	GG	GG	GG	GG	GA	NN	GG	GG	GG	GG
A03	5755564	TT	CC	CC	CC	TT	CC	CC	TC	CC	CC	TC	CC	CC	TT	CC	TT	CC	CC	TT	CC	CC	TT	TT	CC	CC	CC	TT	CC	CC	CC	CC	TT	CC	TC	TT	CC	TC	CC	CC	CC	CC	CC	TC	NN	CC	CC	TT	CC
A03	5853708	AA	CC	CC	CC	AA	CC	CC	CC	CC	CC	CC	CC	CC	AA	CC	AA	CC	CC	AA	CC	CC	AA	AA	CC	CC	CC	AA	CC	CC	CC	CC	AA	CC	AA	AA	CC	AC	CC	CC	CC	CC	CC	AC	NN	CC	CC	AA	CC
A03	5937445	CC	CC	CC	CC	CC	CC	CC	CC	CC	CC	CC	CC	CC	CC	CC	CC	CC	CC	TT	CC	CC	CC	CC	CC	CC	CC	CC	CC	CC	CC	CC	CC	CC	CC	CC	CC	CC	CC	CC	CC	TT	TT	CC	NN	CC	CC	CC	CC
A03	6020227	CC	CT	TT	CC	CC	CC	CC	CC	TT	CC	CC	TT	CC	CC	TT	CC	TT	CC	TT	TT	CC	CC	CC	CC	TT	TT	CC	TT	CC	CC	TT	CC	TT	CC	CC	TT	CC	TT	TT	CC	TT	TT	CT	NN	CC	CC	CC	CC
A03	6104050	AA	AA	AA	AA	AA	AA	AA	AA	AA	AA	AA	AA	AA	AA	AA	AA	AA	AA	GG	AA	AA	AA	AA	AA	AA	AA	AA	AA	AA	AA	AA	AA	AA	AA	AA	AA	AA	AA	AA	AA	GG	GG	AA	NN	AA	AA	AA	AA
A03	6153563	GG	GG	GG	TT	GG	TT	TT	TT	GG	TT	TT	GG	TT	GG	GG	GG	GG	TT	TT	GG	TT	GG	GG	TT	GG	GG	TT	GG	TT	TT	GG	GG	GG	GG	TT	GG	TT	GG	GG	TT	TT	TT	GG	NN	TT	TT	TT	TT
A03	6248035	GG	AA	AA	AA	GG	AA	AA	AA	AA	AA	AA	AA	AA	GG	AA	GG	AA	AA	GG	AA	AA	GG	GG	AA	AA	AA	AA	AA	AA	AA	AA	GG	AA	GG	AA	AA	AA	AA	AA	AA	GG	GG	AG	NN	AA	AA	AA	AA
A03	6264892	CC	GG	GG	GG	CC	GG	GG	GG	GG	GG	GG	GG	GG	CC	GG	CC	GG	GG	CC	GG	GG	CC	CC	GG	GG	GG	GG	GG	GG	GG	GG	CC	GG	CC	GG	GG	GG	GG	GG	GG	CC	CC	GC	NN	GG	GG	GG	GG
A03	6270947	GG	AA	AA	AA	GG	AA	AA	AA	AA	AA	AA	AA	AA	GG	AA	GG	AA	AA	GG	AA	AA	GG	GG	AA	AA	AA	AA	AA	AA	AA	AA	GG	AA	GG	AA	AA	AA	AA	AA	AA	GG	GG	AG	NN	AA	AA	AA	AA
A03	6334766	TT	CC	CC	CC	TT	CC	CC	CC	CC	CC	CC	CC	CC	TT	CC	TT	CC	CC	CC	CC	CC	TT	TT	CC	CC	CC	CC	CC	CC	CC	CC	TT	CC	TT	CC	CC	CC	CC	CC	CC	CC	CC	CT	NN	CC	CC	CC	CC
A03	6415528	GG	GG	GG	CC	GG	CC	CC	CC	GG	CC	CC	GG	CC	GG	GG	GG	GG	CC	GG	GG	CC	GG	GG	CC	GG	GG	CC	GG	CC	CC	GG	GG	GG	GG	CC	GG	CC	GG	GG	CC	GG	GG	GG	NN	CC	CC	CC	CC
A03	6602498	AT	AT	AA	TT	AA	TT	TT	TT	AA	TT	TT	AT	TT	AT	AT	AA	AT	TT	TT	AA	TT	AA	AT	TT	AT	AT	AT	AA	TT	TT	AA	AA	AT	AT	AA	AA	AT	AT	AA	TT	TT	TT	AA	NN	TT	TT	TT	TT
A03	6693236	TT	TT	TT	CC	TT	CC	CC	CC	TT	CC	CC	TT	CC	TT	TT	TT	TT	CC	CC	TT	CC	TT	TT	CC	TT	TT	TT	TT	CC	CC	TT	TT	TT	TT	TT	TT	TC	TT	TT	CC	CC	CC	TT	NN	CC	CC	CC	CC
A03	6718491	GG	GG	GG	GG	GG	GG	GG	GG	GG	GG	GG	GG	GG	GG	GG	GG	GG	GG	GG	GG	GG	GG	GG	GG	GG	GG	GG	GG	GG	GG	GG	GG	GG	GG	GG	GG	GG	GG	GG	GG	GG	GG	GG	NN	GG	GG	GG	GG
A03	6781262	TT	TT	TT	CC	TT	CC	CC	CC	TT	TC	CC	TT	CC	TT	TT	TT	TT	CC	CC	TT	CC	TT	TT	CC	TT	TT	TT	TT	CC	CC	TT	TT	TT	TT	TT	TT	TC	TC	TT	CC	CC	CC	TT	NN	CC	CC	CC	CC
A03	6849075	GG	GG	GG	AA	GG	AA	AA	AA	GG	AA	AA	GG	AA	GG	GG	GG	GG	AA	AA	GG	AA	GG	GG	AA	GG	GG	GG	GG	AA	AA	GG	GG	GG	GG	GG	GG	GA	GG	GG	AA	AA	AA	GG	NN	AA	AA	AA	AA
A03	6867874	CC	CC	CC	TT	CC	TT	TT	TT	CC	TT	TT	CC	TT	CC	CC	CC	CC	TT	TT	CC	TT	CC	CC	TT	CC	CC	CC	CC	TT	TT	CC	CC	CC	CC	CC	CC	CT	CC	CC	TT	TT	TT	CC	NN	TT	TT	TT	TT
A03	7235079	GG	GG	GG	GG	GG	GG	GG	GG	GG	GG	GG	GG	GG	GG	GG	GG	GG	GG	GG	GG	GG	GG	GG	GG	GG	GG	GG	GG	GG	GG	GG	GG	GG	GG	GG	GG	GG	GG	GG	GG	GG	GG	GG	NN	GG	GG	GG	GG
A03	7556871	TT	TT	TT	TT	TT	TT	TT	TT	TT	TT	TT	TT	TT	TT	TT	TT	TT	TT	CC	TT	TT	TT	TT	TT	TT	TT	CC	TT	TT	TT	TT	TT	TT	TT	CC	TT	CT	TT	TT	TT	CT	TT	TT	NN	TT	TT	TT	TT
A03	7808360	GG	GG	GG	GG	GG	GG	GG	GG	GG	GG	GG	GG	GG	GG	GG	GG	GG	GG	GG	GG	GG	GG	GG	GG	GG	GG	GG	GG	GG	GG	GG	GG	GG	GG	GG	GG	GG	GG	GG	GG	GG	GG	GG	NN	GG	GG	GG	GG
A03	7841680	GG	GG	GG	GG	GG	GG	GG	GG	GG	GG	GG	GG	GG	GG	GG	GG	GG	GG	AA	GG	GG	GG	GG	GG	GG	GG	AA	GG	GG	GG	GG	GG	GG	GG	AA	GG	AG	GG	GG	GG	GG	GG	GG	NN	GG	GG	GG	GG
A03	8033944	TT	TT	TT	TT	TT	TT	TT	TT	CT	TT	TT	TT	TT	TT	TT	TT	TT	TT	CC	TT	TT	CT	TT	TT	TT	TT	CC	TT	TT	TT	TT	TT	TT	TT	CC	TT	CT	TT	TT	TT	CC	TT	TT	NN	TT	TT	TT	TT
A03	8550291	AA	AA	AA	AA	AA	AA	AA	AA	CA	AA	AA	AA	AA	AA	AA	AA	AA	AA	CC	AA	AA	AA	AA	AA	AA	AA	CC	AA	AA	AA	AA	AA	AA	AA	CC	AA	AA	AA	AA	AA	AA	AA	AA	NN	AA	AA	AA	AA
A03	8710503	AA	AA	AA	GG	AA	GG	GG	GG	GA	GG	GG	AA	AA	AA	AA	AA	AA	GG	GG	AA	GG	AA	AA	GG	AA	AA	GG	AA	GG	GG	AA	AA	AA	AA	GG	AA	GA	AA	AA	GG	GG	GG	AA	GA	GG	GG	GG	GG
A03	8811929	AA	AA	AA	GG	AA	GG	GG	GG	GA	GG	GG	AA	AA	AA	AA	AA	AA	GG	GG	AA	GG	AA	AA	GG	AA	AA	GG	AA	GG	GG	AA	AA	AA	AA	GG	AA	GA	AA	AA	GG	GG	GG	AA	NN	GG	GG	GG	GG
A03	8854255	AA	AA	AA	TT	AA	TT	TT	TT	TA	TT	TT	AA	AA	AA	AA	AA	AA	TT	TT	AA	TT	AA	AA	TT	AA	AA	TT	AA	TT	TT	AA	AA	AA	AA	TT	AA	TA	AA	AA	TT	TT	TT	AA	AA	TT	TT	TT	TT
A03	8952566	TT	TT	TT	CC	TT	CC	CC	CC	CT	CC	CC	TT	TT	TT	TT	TT	TT	CC	CC	TT	CC	TT	TT	CC	TT	TT	CC	TT	CC	CC	TT	TT	TT	TT	CC	TT	CT	TT	TT	CC	CC	CC	TT	NN	CC	CC	CC	CC
A03	9219399	AA	AA	AA	AA	AA	AA	AA	AA	AA	AA	AA	AA	AA	AA	AA	AA	AA	AA	AA	AA	AA	AA	AA	AA	AA	AA	AA	AA	AA	AA	AA	AA	AA	AA	AA	AA	AA	AA	AA	AA	AA	AA	AA	NN	AA	AA	AA	AA
A03	9399431	AA	AA	AA	AA	AA	CC	AA	AA	AC	AA	AA	AA	AA	AA	AC	AA	AA	AA	CC	AA	CC	AA	AA	CC	AA	AA	CC	AA	CC	CC	AA	AA	AA	AA	CC	AA	CC	AA	AA	AA	CC	AA	AA	NN	AA	CC	AA	AA
A03	9507460	AA	AA	AA	AA	AA	GG	AA	AA	AG	AA	AA	AA	AA	AA	AG	AA	AA	AA	GG	AA	GG	AA	AA	GG	AA	AA	GG	AA	GG	GG	AA	AA	AA	AA	GG	AA	GG	AA	AA	AA	GG	AA	AA	NN	AA	GG	AA	AA
A03	9674616	CC	CC	CC	CC	CC	TT	CC	CC	CT	CC	CC	CC	CC	CC	CT	CC	CC	CC	TT	CC	TT	CC	CC	TT	CC	CC	TT	CC	TT	TT	CC	CC	CC	CC	TT	CC	CC	CC	CC	CC	TT	CC	CC	NN	CC	TT	CC	CC
A03	10190360	TT	TT	TT	TT	TT	TT	TT	TT	TT	TT	TT	TT	TT	TT	TT	TT	TT	TT	TT	TT	TT	TT	TT	TT	TT	TT	TT	TT	TT	TT	TT	TT	TT	TT	TT	TT	TT	TT	TT	TT	TT	TT	TT	NN	TT	TT	TT	TT
A03	10469220	CC	CC	CC	CC	CC	TT	CC	CC	CT	CC	CC	CC	CC	CC	CT	CC	CC	CC	CT	CC	TT	CC	CC	TT	CC	CC	TT	CC	TT	TT	CC	CC	CC	CC	TT	CC	CC	CC	CC	CC	TT	CC	CC	NN	CC	TT	CC	CC
A03	11181776	GG	GG	GG	GG	GG	AA	GG	GG	GA	GG	GG	GG	GG	GG	GA	GG	GG	GG	GA	GG	AA	GG	GG	AA	GG	GG	AA	GG	AA	AA	GG	GG	GG	GG	AA	GG	GG	GG	GG	GG	AA	GG	GG	NN	GG	AA	GG	GG
A03	11209446	AA	AA	AA	AA	AA	GG	AA	AA	AG	AA	AA	AA	AA	AA	AG	AA	AA	AA	AG	AA	GG	AA	AA	GG	AA	AA	GG	AA	GG	GG	AA	AA	AA	AA	GG	AA	AA	AA	AA	AA	GG	AA	AA	NN	AA	GG	AA	AA
A03	11279632	CC	CC	CC	CC	CC	TT	CC	CC	CT	CC	CC	CC	CC	CC	CT	CC	CC	CC	CT	CC	TT	CC	CC	TT	CC	CC	TT	CC	TT	TT	CC	CC	CC	CC	TT	CC	CC	CC	CC	CC	TT	CC	CC	NN	CC	TT	CC	CC
A03	11361428	AA	AA	AA	AA	AA	TT	AA	AA	AT	AA	AA	AA	AA	AA	AT	AA	AA	AA	AT	AA	TT	AA	AA	TT	AA	AA	TT	AA	TT	TT	AA	AA	AA	AA	TT	AA	AA	AA	AA	AG	TT	AA	AA	NN	AA	TT	AA	AA
A03	11677188	GG	GG	GG	GG	GG	AA	GG	GG	GA	GG	GG	GG	GG	GG	GA	GG	GG	GG	GA	GG	AA	GG	GG	AA	GG	GG	AA	GG	AA	AA	GG	GG	GG	GG	AA	GG	GG	GG	GG	GG	AA	GG	GG	NN	GG	AA	GG	GG
A03	11984759	CC	CC	CC	CC	CC	TT	CC	CC	CT	CC	CC	CC	CC	CC	CT	CC	CC	CC	CT	CC	TT	CC	CC	TT	CC	CC	TT	CC	TT	TT	CC	CC	CC	CC	TT	CC	CC	CC	CC	CC	TT	CC	CC	NN	CC	TT	CC	CC
A03	12065851	TT	TT	TT	TT	TT	AA	TT	TT	TA	TT	NN	TT	TT	TT	TA	TT	TT	TT	TA	TT	AA	TT	TT	AA	TT	TT	TA	TT	AA	AA	TT	TT	TT	TT	AA	TT	TT	TT	TT	TT	AA	TT	TT	NN	TT	AA	TT	TT
A03	12073226	TT	TT	TT	TT	TT	CC	TT	TT	TC	TT	TT	TT	TT	TT	TC	TT	TT	TT	TC	TT	CC	TT	TT	CC	TT	TT	CC	TT	CC	CC	TT	TT	TT	TT	CC	TT	TT	TT	TT	TT	CC	TT	TT	NN	TT	CC	TT	TT
A03	12146102	GG	GG	GG	GG	GG	CC	GG	GG	GC	GG	GG	GG	GG	GG	GC	GG	GG	GG	GC	GG	CC	GG	GG	CC	GG	GG	CC	GG	CC	CC	GG	GG	GG	GG	CC	GG	GG	GG	GG	GG	CC	GG	GG	NN	GG	CC	GG	GG
A03	12253834	TT	TT	TT	TT	TT	CC	TT	TT	TC	TT	TT	TT	TT	TT	TC	TT	TT	TT	TC	TT	CC	TT	TT	CC	TT	TT	CC	TT	CC	CC	TT	TT	TT	TT	CC	TT	TT	TT	TT	TT	CC	TT	TT	NN	TT	CC	TT	TT
A03	12269134	AA	AA	AA	AA	AA	GG	AA	AA	AG	AA	AA	AA	AA	AA	AG	AA	AA	AA	AG	AA	GG	AA	AA	GG	AA	AA	GG	AA	GG	GG	AA	AA	AA	AA	GG	AA	AA	AA	AA	AA	GG	AA	AA	NN	AA	GG	AA	AA
A03	13140490	AA	AA	AA	AA	AA	GG	AA	AA	GG	AA	AA	GA	AA	AA	GA	AA	AA	AA	GA	AA	GG	AA	GA	GG	AA	AA	GG	AA	GG	GG	AA	AA	AA	AA	GG	AA	AA	AA	AA	AA	GG	AA	AA	NN	AA	GG	AA	AA
A03	13271332	TT	TT	TT	TT	TT	CC	TT	TT	CC	TT	TT	TT	TT	TT	CT	TT	TT	TT	CT	TT	CC	TT	TT	CC	TT	TT	CC	TT	CC	CC	TT	TT	TT	TT	CC	TT	TT	TT	TT	TT	CC	TT	TT	TT	TT	CC	TT	TT
A03	13367127	CC	CC	CC	CC	CC	AA	CC	CC	AA	CC	CC	CC	CC	CC	AC	CC	CC	CC	AC	CC	AA	CC	CC	AA	CC	CC	AA	CC	AA	AA	CC	NN	CC	CC	AA	CC	CC	CC	CC	CC	AA	CC	CC	CC	CC	AA	CC	CC
A03	13482797	GG	GG	GG	GG	GG	TT	GG	GG	TT	GG	GG	GG	GG	GG	TG	GG	GG	GG	TG	GG	TT	GG	GG	TT	GG	GG	TT	GG	TT	TT	GG	GG	GG	GG	TT	GG	GG	GG	GG	GG	TT	GG	GG	NN	GG	TT	GG	GG
A03	14276136	TT	TT	TT	TT	TT	CC	TT	TT	CC	TT	TT	TT	TT	TT	CT	TT	TT	TT	CT	TT	CC	TT	TT	CC	TT	TT	CT	CC	CC	CC	TT	TT	TT	TT	CC	TT	CC	TT	TT	TT	CC	TT	TT	NN	TT	CC	TT	TT
A03	14396700	GG	GG	GG	GG	GG	GG	GG	GG	GG	GG	GG	GG	GG	GG	GG	GG	GG	GG	GG	GG	GG	GG	GG	GG	GG	GG	GG	GG	GG	GG	GG	GG	GG	GG	GG	GG	GG	GG	GG	GG	GG	GG	GG	NN	GG	GG	GG	GG
A03	14519894	AA	AA	AA	AA	AA	CC	AA	AA	CC	AA	AA	AA	AA	AA	CA	AA	AA	AA	CA	AA	CC	AA	AA	CC	AA	AA	CC	CC	CC	CC	AA	AA	AA	AA	CC	AA	CC	AA	AA	AA	CC	AA	AA	AA	AA	CC	AA	AA
A03	14637796	TT	TT	TT	TT	TT	CC	TT	TT	CC	TT	TT	TT	TT	TT	CT	TT	TT	TT	CT	TT	CC	TT	TT	CC	TT	TT	CC	CC	CC	CC	TT	TT	TT	TT	CC	TT	CC	TT	TT	TT	CC	TT	TT	TT	TT	CC	TT	TT
A03	14804375	GG	GG	GG	GG	GG	TT	GG	GG	TT	GG	GG	GG	GG	GG	GG	GG	GG	GG	TG	GG	TT	GG	GG	TT	GG	GG	TT	TT	TT	TT	GG	GG	GG	GG	TT	GG	TT	GG	GG	GG	TT	GG	GG	NN	GG	TT	GG	GG
A03	14812595	CC	CC	CC	CC	CC	TT	CC	CC	TT	CC	CC	CC	CC	CC	CC	CC	CC	CC	TC	CC	TT	CC	CC	TT	CC	CC	TT	TT	TT	TT	CC	CC	CC	CC	TT	CC	TT	CC	CC	CC	TT	CC	CC	NN	CC	TT	CC	CC
A03	14886004	TT	TT	TT	TT	TT	CC	TT	TT	CC	TT	TT	TT	TT	TT	TT	TT	TT	TT	CT	TT	CC	TT	TT	CC	TT	TT	CC	CC	CC	CC	TT	TT	TT	TT	CC	TT	CC	TT	TT	TT	CC	TT	TT	NN	TT	CC	TT	TT
A03	14970391	AA	AA	AA	AA	AA	GG	AA	AA	GG	AA	AA	AA	AA	AA	AA	AA	AA	AA	GA	AA	GG	AA	AA	GG	AA	AA	GG	GG	GG	GG	AA	AA	AA	AA	GG	AA	GG	AA	AA	AA	GG	AA	AA	NN	AA	GG	AA	AA
A03	15033725	TT	TT	TT	TT	TT	CC	TT	TT	CC	TT	TT	TT	TT	TT	TT	TT	TT	TT	CT	TT	CC	TT	TT	CC	TT	TT	CC	CC	CC	CC	TT	TT	TT	TT	CC	TT	CC	TT	TT	TT	CC	TT	TT	NN	TT	CC	TT	TT
A03	15066618	TT	TT	TT	TT	TT	CC	CT	TT	CC	TT	TT	TT	TT	TT	TT	TT	TT	TT	CT	TT	CC	TT	TT	CC	TT	TT	CC	CC	CC	CC	TT	TT	TT	TT	CC	TT	CC	TT	CT	TT	CC	CT	TT	NN	TT	CC	TT	TT
A03	15158617	CC	CC	CC	CC	CC	NN	CC	CC	AA	CC	CC	CC	CC	CC	CC	CC	CC	CC	NN	CC	AA	CC	NN	AA	CC	CC	AA	AA	AA	AA	CC	CC	CC	CC	AA	CC	AA	CC	CC	CC	AA	CC	CC	NN	CC	AA	CC	CC
A03	15243739	AA	AA	AA	AA	AA	GG	AA	AA	GG	AA	AA	AA	AA	AA	AA	AA	AA	AA	GA	AA	GG	AA	AA	GG	AA	AA	GG	GG	GG	GG	AA	AA	AA	AA	GG	AA	GG	AA	AA	AA	GG	AA	AA	AA	AA	GG	AA	AA
A03	15329694	GG	GG	GG	GG	GG	AA	GG	GG	AA	GG	GG	GG	GG	GG	GG	GG	GG	GG	AG	GG	AA	GG	GG	AA	GG	GG	AA	AA	AA	AA	GG	GG	GG	GG	AA	GG	AA	GG	GG	GG	AA	GG	GG	NN	GG	AA	GG	GG
A03	15423884	AA	AA	CC	AA	AA	CC	AA	AA	CC	AA	AA	AA	AA	AA	AA	AA	AA	AA	CA	AA	CC	AA	AA	CC	AA	AA	CC	CC	CC	CC	AA	AA	AA	AA	CC	AA	CC	AA	AA	AA	CC	CC	AA	NN	AA	CC	AA	AA
A03	15508153	CC	CC	TT	CC	CC	TT	CC	CC	TT	CC	CC	CC	CC	CC	CC	CC	CC	CC	TC	CC	TT	CC	CC	TT	CC	CC	TT	TT	TT	TT	CC	CC	CC	CC	TT	CC	TT	CC	CC	CC	TT	TT	CC	NN	CC	TT	CC	CC
A03	15512271	TT	TT	CC	TT	TT	CC	TT	TT	CC	TT	TT	TT	TT	TT	TT	TT	TT	TT	CT	TT	CC	TT	TT	CC	TT	TT	CC	CC	CC	CC	TT	TT	TT	TT	CC	TT	CC	TT	TT	TT	CC	CC	TT	NN	TT	CC	TT	TT
A03	15552240	GG	AA	GG	AA	AA	AA	AA	AA	AA	AA	AA	NN	AA	GG	AA	AA	AA	AA	AA	AA	AA	GG	GG	AA	AA	AA	AA	AA	AA	AA	AA	GG	GG	GG	AA	AA	AA	AA	AA	AA	AA	GG	AA	NN	AA	AA	AA	AA
A03	15598464	CC	GG	CC	GG	GG	GG	GG	GG	GG	GG	GG	GG	GG	CC	GG	GG	GG	GG	GG	GG	GG	CC	CC	GG	GG	GG	GG	GG	GG	GG	GG	CC	CC	CC	GG	GG	GG	GG	GG	GG	GG	CC	GG	NN	GG	GG	GG	GG
A03	15714887	CC	TT	CC	TT	TT	TT	TT	TT	TT	TT	TT	TT	TT	CC	TT	TT	TT	TT	TT	TT	TT	CC	CC	TT	TT	TT	TT	TT	TT	TT	TT	CC	CC	CC	TT	TT	TT	TT	TT	TT	TT	CC	TT	NN	TT	TT	TT	TT
A03	15798385	CC	TT	CC	TC	TT	TT	TT	TT	TT	TT	TT	TC	TT	CC	TT	TT	TC	TT	TT	TT	TC	CC	CC	TT	TT	TT	TC	TC	TT	TC	TT	CC	CC	CC	TT	TT	TT	TC	TT	TT	TT	CC	TT	NN	TT	TC	TC	TT
A03	15881426	CC	AA	CC	AA	AA	CC	AA	AA	AA	AA	AA	AA	AA	CC	AA	AA	AA	AA	AC	AA	CC	CC	CC	CC	AA	AA	AA	AA	CC	CC	AA	CC	CC	CC	AA	AA	AA	AA	AA	AA	CC	CC	AA	NN	AA	CC	AA	AA
A03	15901276	GG	AA	GG	AA	AA	GG	AA	AA	AA	AA	AA	AA	AA	GG	AA	AA	AA	AA	AG	AA	GG	GG	GG	GG	AA	AA	AA	AA	GG	GG	AA	GG	GG	GG	AA	AA	AA	AA	AA	AA	GG	GG	AA	AG	AA	GG	AA	AA
A03	16103789	TT	CC	TT	CC	CC	TT	CC	CC	CC	CC	CC	CT	CC	TT	CC	NN	CC	CC	CT	CC	TT	TT	TT	TT	CC	CC	CC	CC	TT	TT	CC	TT	TT	TT	CC	CT	CC	CC	CC	CC	TT	TT	CC	NN	CC	TT	CC	CC
A03	16190890	CC	TT	CC	TT	TT	CC	TT	TT	TT	TT	TT	TT	TT	CC	TT	TT	TT	TT	TC	TT	CC	CC	CC	CC	TT	TT	TT	TT	CC	CC	TT	CC	CC	CC	TT	TT	TT	TT	TT	TT	CC	CC	TT	NN	TT	CC	TT	TT
A03	16283016	CC	TT	CC	TT	TT	CC	TT	TT	CC	TT	TT	TT	TT	CC	TT	TT	TT	TT	CT	TT	CC	CC	CC	CC	TT	TT	CC	CC	CC	CC	TT	CC	CC	CC	CC	TT	CC	TT	TT	TT	CC	CC	TT	NN	TT	CC	TT	TT
A03	16403028	CC	CC	CC	CC	CC	CC	CC	CC	TT	CC	CC	CC	CC	CC	CC	CC	TC	CC	CC	CC	CC	CC	CC	CC	CC	CC	TT	TT	CC	CC	CC	CC	CC	CC	TT	CC	TT	CC	CC	CC	CC	CC	CC	NN	CC	CC	CC	CC
A03	16820996	GG	GG	GG	GG	GG	GG	GG	GG	AA	GG	GG	GG	GG	GG	GG	GG	GG	GG	GG	GG	GG	GG	GG	GG	GG	GG	AA	AA	GG	GG	GG	GG	GG	GG	AA	GG	AA	GG	GG	GG	GG	GG	GG	NN	GG	GG	GG	GG
A03	16975761	TT	TT	TT	TT	TT	TT	TT	TT	CC	TT	TT	TT	TT	TT	TT	TT	TT	TT	TT	TT	TT	TT	TT	TT	TT	TT	CC	CC	TT	TT	TT	TT	TT	TT	CC	TT	CC	TT	TT	TT	TT	TT	TT	NN	TT	TT	TT	TT
A03	17358357	GG	GG	GG	GG	GG	GG	GG	GG	AA	GG	GG	GG	GG	GG	GG	GG	GG	GG	GG	GG	GG	GG	GG	GG	GG	GG	AA	GG	GG	GG	GG	GG	GG	GG	AA	GG	AA	GG	GG	GG	GG	GG	GG	NN	GG	GG	GG	GG
A03	17744796	AA	AA	AA	AA	AA	AA	AA	AA	TT	AA	AA	AA	AA	AA	AA	AA	AA	AA	AA	AA	AA	AA	AA	AA	AA	AA	TT	AA	AA	AA	AA	AA	AA	AA	TT	AA	AA	AA	AA	AA	AA	AA	AA	NN	AA	AA	AA	AA
A03	18240261	CC	CC	CC	CC	CC	CC	CC	CC	TT	CC	CC	CC	CC	CC	CC	CC	CC	CC	CC	CC	CC	CC	CC	CC	CC	CC	TT	CC	CC	CC	CC	CC	CC	CC	TT	CC	CC	CC	CC	CC	CC	CC	CC	NN	CC	CC	CC	CC
A03	18526469	CC	NN	CC	CC	CC	CC	CC	CC	TT	NN	CC	CC	NN	CC	CC	CC	CC	CC	CC	CC	CC	CC	NN	CC	CC	CC	NN	CC	CC	CC	CC	CC	CC	CC	TT	CC	CC	CC	CC	CC	CC	CC	CC	NN	CC	CC	CC	CC
A03	18623359	NN	TT	CC	TT	TT	NN	TT	TT	NN	TT	TT	TT	TT	NN	TT	TT	TT	TT	NN	TT	NN	NN	NN	NN	TT	TT	CC	TT	NN	NN	TT	NN	NN	NN	CC	TT	NN	TT	TT	TT	CC	CC	TT	NN	TT	NN	NN	TT
A03	18745552	GG	GG	GG	GG	GG	GG	GG	GG	TT	GG	GG	GG	GG	GG	GG	GG	GG	GG	GG	GG	GG	GG	GG	GG	GG	GG	TT	GG	GG	GG	GG	GG	GG	GG	TT	GG	GG	GG	GG	GG	GG	GG	GG	NN	GG	GG	GG	GG
A03	19458904	TT	CC	TT	CC	CC	TT	CC	CC	TT	CC	CC	CC	CC	NN	CC	CC	CC	CC	TT	CC	TT	NN	TT	TT	CC	CC	TT	CC	TT	TT	CC	TT	TT	TT	TT	CC	CC	CC	CC	CC	TT	TT	CC	NN	TC	TT	CC	CC
A03	19795346	GG	GG	GG	GG	GG	GG	GG	GG	AG	GG	GG	GG	GG	GG	GG	GG	GG	GG	GG	GG	GG	GG	GG	GG	GG	GG	AG	GG	GG	GG	GG	GG	GG	GG	AG	GG	GG	GG	GG	GG	GG	GG	GG	GG	GG	GG	GG	GG
A03	19875622	TT	AA	TT	AA	AA	TT	AA	AA	TT	AA	AA	AA	AA	TT	AA	AA	AA	AA	TA	AA	TT	TT	TT	TT	AA	AA	TT	AA	TT	TT	AA	TT	TT	TT	TT	AA	AA	AA	AA	AA	TT	TT	AA	NN	AA	TT	AA	AA
A03	20326812	AA	GG	AA	GG	GG	AA	GG	GG	AA	GG	GG	GG	GG	AA	GG	GG	GG	GG	AG	GG	AA	AA	AA	AA	AG	GG	AA	GG	AA	AA	AG	AA	AA	AA	AA	GG	GG	GG	GG	GG	AA	AA	GG	NN	GG	AA	GG	GG
A03	20487896	GG	AA	GG	AA	AA	GG	AA	AA	GG	AA	AA	AA	AA	GG	AA	AA	AA	AA	GA	AA	GG	GG	GG	GG	AA	AA	GG	AA	GG	GG	AA	GG	GG	GG	GG	AA	GG	AA	AA	AA	GG	GG	AA	NN	AA	GG	AA	AA
A03	20987653	CC	CC	CC	CC	CC	CC	CC	CC	TT	CC	CC	CC	CC	CC	CC	CC	CC	CC	CC	CC	CC	CC	CC	CC	CC	CC	TT	CC	CC	CC	CC	CC	CC	CC	TT	CC	CC	CC	CC	CC	CC	CC	CC	CC	CC	TC	CC	CC
A03	21382331	AA	CC	AA	CC	CC	AA	CC	CC	AA	CC	CC	CC	CC	AA	CC	CC	CC	CC	AC	NN	AA	AA	AA	AA	CC	CC	AA	CC	AA	AA	CC	AA	AA	AA	AA	CC	CC	CC	CC	CC	AA	AA	CC	NN	CC	AA	CC	CC
A03	21497310	AA	GG	AA	GG	GG	AA	GG	GG	AA	GG	GG	GG	GG	AA	GG	GG	GG	GG	AG	GG	AA	AA	AA	AA	GG	GG	AA	GG	AA	AA	GG	AA	AA	AA	AA	GG	GG	GG	GG	GG	AA	AA	GG	NN	GG	AA	GG	GG
A03	21676111	AA	CC	AA	CC	CC	AA	CC	CC	AA	CC	CC	CC	CC	AA	CC	CC	CC	CC	AC	CC	AA	AA	AA	AA	CC	CC	AA	CC	AA	AA	CC	AA	AA	AA	AA	CC	AA	CC	CC	CC	AA	AA	CC	AC	CC	AA	CC	CC
A03	22313040	NN	NN	AA	AA	NN	AA	AA	NN	AA	NN	NN	AA	NN	NN	NN	NN	NN	AA	NN	GG	AA	AA	NN	NN	NN	AA	NN	NN	AG	AA	AA	NN	AA	GG	NN	NN	NN	AA	NN	NN	AA	AA	GG	NN	AA	NN	AA	NN
A03	22482562	TT	TT	TT	TT	TT	TT	TT	TT	AA	TT	TT	TT	TT	TT	TT	TT	TT	TT	TT	TT	TT	TT	TT	TT	TT	TT	AA	TT	TT	TT	TT	TT	TT	TT	AA	TT	TT	TT	TT	TT	TT	TT	TT	NN	TT	TT	TT	TT
A03	23870818	GG	GG	GG	GG	GG	GG	GG	GG	AA	GG	GG	GG	GG	GG	GG	GG	GG	GG	GG	GG	GG	GG	GG	GG	GG	GG	AA	GG	GG	GG	GG	GG	GG	GG	AA	GG	GG	GG	GG	GG	GG	GG	GG	GG	GG	GG	GG	GG
A03	25174074	GG	CC	GG	CC	CC	GG	CC	CC	GG	CC	CC	CC	CC	GG	CC	CC	CC	CC	GC	CC	GG	GG	GG	GG	CC	CC	GG	CC	GG	GG	CC	GG	GG	GG	GG	CC	GG	CC	CC	CC	GG	GG	CC	NN	CC	GG	CC	CC
A03	25772802	AA	GG	AA	GG	AG	AA	GG	AG	AA	GG	GG	GG	AG	AA	GG	GG	AG	GG	AG	AG	AA	NN	NN	AA	GG	GG	AA	GG	AA	AA	GG	AA	AA	AA	AA	AG	AA	GG	GG	GG	AA	AA	GG	NN	AG	AA	GG	GG
A03	25934085	GG	AA	GG	AA	AA	GG	AA	AA	GG	AA	AA	AA	AA	GG	AA	AA	AA	AA	GA	AA	GG	GG	GG	GG	AA	AA	GG	AA	GG	GG	AA	GG	GG	GG	GG	AA	NN	AA	AA	AA	GG	GG	AA	NN	AA	GG	AA	AA
A03	26029337	CC	CC	CC	CC	CC	CC	CC	CC	TT	CC	CC	CC	CC	CC	NN	CC	CC	CC	CC	CC	CC	CC	CC	CC	CC	CC	TT	CC	CC	CC	CC	CC	CC	CC	TT	CC	NN	CC	CC	CC	CC	CC	CC	NN	NN	CC	CC	CC
A03	26224224	CC	TT	CC	TT	CT	CC	TT	TT	CT	TT	TT	TT	TT	CC	TT	CT	TT	TT	CT	TT	CC	CC	CC	CC	CT	CT	CC	TT	CC	CC	TT	CC	CC	CC	CC	TT	CT	TT	TT	TT	CC	CC	CT	TT	TT	CC	TT	TT
A03	26789765	TT	CC	TT	CC	CC	TT	CC	CC	TT	CC	TC	CC	CC	TT	CC	CC	CC	CC	TC	CC	TT	TT	TC	TT	CC	CC	TT	CC	TT	TT	CC	TT	TT	TT	TT	CC	CC	CC	CC	CC	TT	TT	CC	NN	CC	TT	CC	CC
A03	26944286	CC	TT	CC	TT	TT	CC	TT	TT	CC	TT	TT	TT	TT	CC	TT	TT	TT	TT	CT	TT	CC	CC	CC	CC	TT	TT	CC	TT	CC	CC	TT	CC	CC	CC	CC	TT	NN	TT	TT	TT	CC	CC	TT	NN	TT	CC	TT	TT
A03	27084073	GG	GG	GG	GG	GG	GG	GG	GG	AA	GG	GG	GG	GG	GG	GG	GG	GG	GG	GG	GG	GG	GG	GG	GG	GG	GG	AA	GG	GG	GG	GG	GG	GG	GG	AA	GG	NN	GG	GG	GG	GG	GG	GG	NN	GG	GG	GG	GG
A03	27712575	CC	TT	CC	TT	TT	CC	TT	TT	TT	TT	TT	TT	TT	CC	TT	TT	TT	TT	TC	TT	CC	CC	CC	CC	TT	TT	TT	TT	CC	CC	TT	CC	CC	CC	TT	TT	NN	TT	TT	TT	CC	CC	TT	NN	TT	CC	TT	TT
A03	29783319	GG	AA	GG	AA	AA	GG	AA	AA	AA	AA	AA	AA	AA	GG	AA	AA	AA	AA	AG	AA	GG	GG	GG	GG	AA	AA	AA	AA	GG	GG	AA	GG	GG	GG	AA	AA	GG	AA	AA	AA	GG	GG	AA	NN	AA	GG	AA	AA
A03	30636886	GG	GG	GG	GG	GG	GG	GG	GG	AA	GG	GG	GG	GG	GG	GG	GG	GG	GG	GG	GG	GG	GG	GG	GG	GG	GG	AA	GG	GG	GG	GG	GG	GG	GG	AA	GG	GG	GG	GG	GG	GG	GG	GG	NN	GG	GG	GG	GG
A03	33438225	GG	AA	GG	AA	AA	GG	AA	AA	AA	AA	AA	AA	AA	GG	AA	AA	AA	AA	AG	AA	GG	GG	AG	GG	AA	AA	AA	AA	GG	GG	AA	GG	GG	GG	AA	AA	GG	AA	AA	AA	GG	GG	AA	NN	AA	GG	AA	AA
A03	33633142	GG	GG	AA	GG	GG	GG	GG	GG	GG	GG	GG	GG	GG	GG	GG	GG	GG	GG	GG	GG	GG	GG	GG	GG	GG	GG	GG	GG	GG	GG	GG	GG	GG	GG	GG	GG	AA	GG	GG	GG	GG	AA	GG	NN	GG	GG	GG	GG
A03	39997880	CC	CC	CC	CC	CC	CC	CC	CC	TT	CC	CC	CC	CC	CC	CC	CC	CC	CC	CC	CC	CC	CC	CC	CC	CC	CC	TT	CC	CC	CC	CC	CC	CC	CC	TT	CC	CC	CC	CC	CC	CC	CC	CC	CC	CC	CC	CC	CC
A03	41480307	AA	AA	GG	AA	AA	GG	AA	AA	AA	AA	AA	AA	AA	GG	AA	AA	AA	AA	AG	AA	GG	GG	GG	GG	AA	AA	AA	AA	GG	GG	AA	GG	GG	GG	AA	AA	GG	AA	AA	AA	GG	GG	AA	NN	AA	GG	AA	AA
A03	42085154	CC	CC	CC	CC	CC	CC	CC	CC	TT	CC	CC	CC	CC	CC	CC	CC	CC	CC	CC	CC	CC	CC	CC	CC	CC	CC	TT	CC	CC	CC	CC	CC	CC	CC	TT	CC	CC	CC	CC	CC	CC	CC	CC	NN	CC	CC	CC	CC
A03	46901425	GG	GG	GG	GG	GG	GG	GG	GG	AA	GG	GG	GG	GG	GG	GG	GG	GG	GG	GG	GG	GG	GG	GG	GG	GG	GG	AA	GG	GG	GG	GG	GG	GG	GG	AA	GG	GG	GG	GG	GG	GG	GG	GG	NN	GG	GG	GG	GG
A03	47146065	TT	TT	CC	TT	TT	CC	TT	TT	TT	TT	TT	TT	TT	CC	TT	TT	TT	TT	TC	TT	TT	CC	CC	CC	TT	TT	TT	TT	CC	CC	TT	CC	CC	CC	TT	TT	CC	TT	TT	TT	CC	CC	TT	CC	TT	CC	TT	TT
A03	47606624	CC	NN	CC	CC	CC	CC	CC	CC	TC	CC	CC	CC	CC	CC	CC	CC	CC	CC	CC	CC	CC	CC	CC	CC	CC	CC	TT	CC	CC	CC	CC	CC	CC	CC	TT	CC	CC	CC	CC	CC	CC	CC	CC	NN	CC	CC	CC	CC
A03	56211055	TT	TT	CC	TT	TT	TT	TT	TT	TT	TT	TT	TT	TT	TT	TT	TT	TT	TT	TT	TT	TT	TT	TT	TT	TT	TT	TT	TT	TT	TT	TT	TT	TT	TT	TT	TT	TT	TT	TT	TT	TT	CC	TT	NN	TT	TT	TT	TT
A03	56827308	CC	CC	TT	CC	CC	CC	CC	CC	CC	CC	CC	CC	CC	CC	CC	CC	CC	CC	CC	CC	CC	CC	CC	CC	CC	CC	CC	CC	CC	CC	CC	CC	CC	CC	CC	CC	TT	CC	CC	CC	CC	TT	CC	CC	CC	CC	CC	CC
A03	58226141	GG	GG	GG	GG	GG	GG	GG	GG	GG	GG	GG	GG	GG	GG	GG	GG	GG	GG	GG	GG	GG	GG	GG	GG	GG	GG	GG	GG	GG	GG	GG	GG	GG	GG	AA	GG	GG	GG	GG	GG	GG	GG	GG	GG	GG	GG	GG	GG
A03	61746470	GG	GG	GG	GG	GG	GG	GG	GG	GG	GG	GG	GG	GG	GG	GG	GG	GG	GG	GG	GG	GG	GG	GG	GG	GG	GG	GG	GG	GG	GG	GG	GG	GG	GG	AA	GG	GG	GG	GG	GG	GG	GG	GG	NN	GG	GG	GG	GG
A03	62190387	AA	AA	GG	GG	AA	AA	GG	GG	AA	AA	AA	AA	AA	NN	AA	GG	AA	GG	GA	GA	AA	GG	GG	GG	AA	AA	AA	AA	GG	GG	AA	GG	GG	GG	GG	GG	GG	AA	GG	AA	GG	GG	AA	NN	GG	GG	GG	GG
A03	62992748	TT	TT	CC	CC	TT	TT	CC	CC	TT	TT	TT	TT	TT	CC	TT	CC	TT	CC	CT	CT	TT	CC	CC	CC	TT	TT	TT	TT	CC	CC	TT	CC	CC	CC	CC	CC	CC	TT	CC	TT	CC	CC	TT	TT	CC	CC	CC	CC
A03	63091769	CC	CC	TT	TT	CC	CC	TT	TT	CC	CC	CC	CC	CC	TT	CC	TT	CC	TT	TC	TC	CC	TT	TT	TT	CC	CC	CC	CC	TT	TT	CC	TT	TT	TT	TT	TT	CC	CC	TT	TC	TT	TT	CC	NN	TT	TT	TT	TT
A03	63272816	NN	AC	NN	AA	CC	CC	AA	NN	CC	CC	CC	CC	CC	NN	CC	NN	CC	NN	CC	CC	CC	NN	NN	AA	CC	CC	NN	CC	AA	AA	CC	NN	NN	NN	NN	NN	NN	CC	NN	NN	AA	NN	CC	NN	NN	NN	NN	NN
A03	63382535	CC	CC	TT	TT	CC	CC	TT	TT	CC	CC	CC	CC	CC	TT	CC	TT	CC	TT	TC	TC	CC	NN	TT	TT	CC	CC	CC	CC	TT	TT	CC	TT	TT	TT	TT	TT	TT	CC	TT	CC	TT	TT	CC	NN	TT	TT	TT	TT
A03	68470534	CC	CC	TT	TT	CC	CC	TT	TT	CC	CC	CC	TC	CC	TT	CC	NN	CC	TT	TC	TC	CC	TT	TT	NN	CC	CC	CC	CC	TT	TT	CC	TT	TT	TT	TT	TT	TT	CC	TT	CC	TT	TT	CC	NN	TT	TT	TT	TT
A03	70614718	CC	CC	CC	CC	CC	CC	CC	CC	CC	CC	CC	CC	CC	CC	CC	CC	CC	CC	CC	CC	CC	CC	NN	CC	CC	CC	CC	CC	CC	CC	CC	CC	CC	CC	TT	CC	CC	CC	CC	CC	CC	CC	CC	NN	CC	CC	CC	CC
A03	71916333	GG	GG	GG	GG	GG	GG	GG	GG	GG	GG	GG	GG	GG	GG	GG	GG	GG	GG	GG	GG	GG	GG	GG	GG	GG	GG	GG	GG	GG	GG	GG	GG	GG	GG	AA	GG	GG	GG	GG	GG	GG	GG	GG	NN	GG	GG	GG	GG
A03	72443432	CC	CC	TT	CC	CC	CC	CC	CC	CC	CC	CC	CC	CC	CC	CC	CC	CC	CC	CC	CC	CC	CC	CC	CC	CC	CC	CC	CC	CC	CC	CC	CC	CC	CC	TT	CC	CC	CC	CC	CC	CC	CC	CC	NN	CC	CC	CC	CC
A03	72719959	GG	GG	AA	AA	GG	GG	GG	AA	GG	GG	GG	GG	GG	GG	GG	AA	GG	AA	GG	GG	GG	GG	GG	GG	GG	GG	GG	GG	GG	GG	GG	GG	GG	GG	AA	AA	GG	GG	GG	GG	GG	GG	GG	GG	AA	GG	AA	AA
A03	72765732	CC	CC	TT	TT	CC	CC	CC	TT	CC	CC	CC	CC	CC	CC	CC	TT	CC	TT	CC	CC	CC	CC	CC	CC	CC	CC	CC	CC	CC	CC	CC	CC	CC	CC	TT	TT	CC	CC	CC	CC	CC	CC	CC	NN	TT	CC	TT	TT
A03	72811086	TT	TT	GG	GG	TT	TT	TT	GG	TT	TT	TT	TT	TT	TT	TT	GG	TT	GG	TT	TT	TT	TT	TT	TT	TT	TT	TT	TT	TT	TT	TT	TT	TT	TT	GG	GG	TT	TT	TT	TT	TT	TT	TT	NN	GG	TT	GG	GG
A03	73076623	CC	CC	GG	GG	CC	CC	CC	GG	CC	CC	CC	CC	CC	CC	CC	GG	CC	GG	CC	CC	CC	CC	CC	CC	CC	CC	CC	CC	CC	CC	CC	CC	CC	CC	GG	GG	CC	CC	CC	CC	CC	CC	CC	NN	GG	CC	GG	GG
A03	73953479	TT	TT	CC	CC	TT	TT	TT	CC	TT	TT	TT	TT	TT	TT	TT	CC	TT	CC	TT	TT	TT	TT	TT	TT	TT	TT	TT	TT	TT	TT	TT	TT	TT	TT	CC	CC	TT	TT	TT	TT	TT	TT	TT	NN	CC	TT	CC	CC
A03	74207368	CC	CC	CC	CC	CC	CC	CC	CC	CC	CC	CC	CC	CC	CC	CC	CC	CC	CC	CC	CC	CC	CC	CC	CC	CC	CC	CC	CC	CC	CC	CC	CC	CC	CC	TT	CC	CC	CC	CC	CC	CC	CC	CC	NN	CC	CC	CC	CC
A03	74299245	GG	GG	AA	AA	GG	GG	GG	AA	GG	GG	GG	GG	GG	GG	GG	AA	GG	AA	GG	GG	GG	GG	GG	GG	GG	GG	GG	GG	GG	GG	GG	GG	GG	GG	AA	AA	GG	GG	GG	GG	GG	GG	GG	NN	AA	GG	AA	AA
A03	74742229	GG	GG	AA	GG	GG	GG	AA	GG	GG	GG	GG	GG	GG	AA	GG	GG	GG	GG	AG	AG	GG	AA	AA	AA	GG	AA	GG	GG	AA	AA	GG	AA	AA	AA	AA	GG	GG	GG	GG	GG	AA	AA	GG	AG	GG	AA	GG	GG
A03	74848435	CC	CC	TT	CC	CC	CC	TT	CC	CC	CC	CC	CC	CC	TT	CC	CC	CC	CC	TC	TC	CC	TT	TT	TT	CC	TT	CC	CC	TT	TT	CC	TT	TT	TT	TT	CC	CC	CC	CC	CC	TT	TT	CC	NN	CC	TT	CC	CC
A03	74875086	AA	AA	GG	AA	AA	AA	GG	AA	AA	AA	AA	AA	AA	GG	AA	AA	AA	AA	GA	GA	AA	GG	GG	GG	AA	GG	AA	AA	GG	GG	AA	GG	GG	GG	GG	AA	AA	AA	AA	AA	GG	GG	AA	NN	AA	GG	GA	AA
A03	75021939	CC	CC	TT	CC	CC	CC	CC	CC	CC	CC	CC	CC	CC	CC	CC	CC	CC	CC	CC	CC	CC	CC	CC	CC	CC	CC	CC	CC	CC	CC	CC	CC	CC	CC	TT	CC	CC	CC	CC	CC	CC	CC	CC	NN	CC	CC	CC	CC
A03	75052534	TT	TT	CC	TT	TT	TT	TT	TT	TT	TT	TT	TT	TT	TT	TT	TT	TT	TT	TT	TT	TT	TT	TT	TT	TT	TT	TT	TT	TT	TT	TT	TT	TT	TT	CC	TT	TT	TT	TT	TT	TT	TT	TT	NN	TT	TT	TT	TT
A03	75178897	GG	GG	GG	AA	GG	GG	GG	AA	GG	GG	GG	GG	GG	GG	GG	AA	GG	AA	GG	GG	GG	GG	GG	GG	GG	GG	GG	GG	GG	GG	GG	GG	GG	GG	GG	AA	AA	GG	GG	GG	GG	GG	GG	NN	AA	GG	AA	AA
A03	75196968	AA	AA	CC	AA	AA	AA	AA	AA	AA	AA	AA	AA	AA	AA	AA	AA	AA	AA	AA	AA	AA	AA	AA	AA	AA	AA	AA	AA	AA	AA	AA	AA	AA	AA	CC	AA	AA	AA	AA	AA	AA	AA	AA	NN	AA	AA	AA	AA
A03	75204062	CC	CC	TT	CC	CC	CC	CC	CC	CC	CC	CC	CC	CC	CC	CC	CC	CC	CC	CC	CC	CC	CC	CC	CC	CC	CC	CC	CC	CC	CC	CC	CC	CC	CC	TT	CC	CC	CC	CC	CC	CC	CC	CC	NN	CC	CC	CC	CC
A03	75364707	GG	GG	TT	GG	GG	GG	GG	GG	GG	GG	GG	GG	GG	GG	GG	GG	GG	GG	GG	GG	GG	GG	GG	GG	GG	GG	GG	GG	GG	GG	GG	GG	GG	GG	TT	GG	GG	GG	GG	GG	GG	GG	GG	NN	GG	GG	GG	GG
A03	75446078	TT	TT	CC	TT	TT	TT	TT	TT	TT	TT	TT	TT	TT	TT	TT	TT	TT	TT	TT	TT	TT	TT	TT	TT	TT	TT	TT	TT	TT	TT	TT	TT	TT	TT	CC	TT	TT	TT	TT	TT	TT	TT	TT	TT	TT	TT	TT	TT
A03	75555078	CC	CC	TT	CC	CC	CC	CC	CC	CC	CC	CC	CC	CC	CC	CC	CC	CC	CC	CC	CC	CC	CC	CC	CC	CC	CC	CC	CC	CC	CC	CC	CC	CC	CC	TT	CC	CC	CC	CC	CC	CC	CC	CC	NN	CC	CC	CC	CC
A03	78305483	GG	GG	GG	GG	GG	GG	GG	GG	GG	GG	GG	GG	GG	GG	GG	GG	GG	GG	GG	GG	GG	GG	GG	GG	GG	GG	GG	GG	GG	GG	GG	GG	GG	GG	GG	GG	GG	GG	GG	GG	GG	GG	GG	NN	GG	GG	GG	GG
A03	78868737	CC	CC	AA	CC	CC	CC	CC	CC	CC	CC	CC	CC	CC	CC	CC	CC	CC	CC	CC	CC	CC	CC	CC	CC	CC	CC	CC	CC	CC	CC	CC	CC	CC	CC	AA	CC	AA	CC	CC	CC	CC	CC	CC	CC	CC	CC	CC	CC
A03	79429959	GG	GG	AA	GG	GG	GG	GG	GG	GG	GG	GG	GG	GG	GG	GG	GG	GG	GG	GG	GG	GG	GG	GG	GG	GG	GG	GG	GG	GG	GG	GG	GG	GG	GG	AA	GG	AA	GG	GG	GG	GG	GG	GG	NN	GG	GG	GG	GG
A03	79599972	CC	CC	TT	CC	CC	CC	CC	CC	CC	CC	CC	CC	CC	CC	CC	CC	CC	CC	CC	CC	CC	CC	CC	CC	CC	CC	CC	CC	CC	CC	CC	CC	CC	CC	TT	CC	TT	CC	CC	CC	CC	CC	CC	NN	CC	CC	CC	CC
A03	79845031	CC	CC	CC	TT	CC	CC	TT	TT	CC	CC	CC	CC	CC	CC	CC	TT	CC	TT	CT	CT	CC	TT	TT	TT	CC	TT	CC	CC	TT	TT	CC	TT	TT	TT	CC	TT	CC	CC	CC	CC	TT	TT	CC	NN	TT	TT	TT	TT
A03	80440125	CC	CC	TT	CC	CC	CC	CC	CC	CC	CC	CC	CC	CC	CC	CC	CC	CC	CC	CC	CC	CC	CC	CC	CC	CC	CC	CC	CC	CC	CC	CC	CC	CC	CC	TT	CC	TT	CC	CC	CC	CC	CC	CC	NN	CC	CC	CC	CC
A03	81172879	AA	AA	AA	AA	AA	AA	AA	AA	AA	AA	AA	AA	AA	AA	AA	AA	AA	AA	AA	AA	AA	AA	AA	AA	AA	AA	AA	AA	AA	AA	AA	AA	AA	AA	AA	AA	AA	AA	AA	AA	AA	AA	AA	NN	AA	AA	AA	AA
A03	81325523	CC	CC	TT	CC	CC	CC	CC	CC	CC	CC	CC	CC	CC	CC	CC	CC	CC	CC	CC	CC	CC	CC	CC	CC	CC	CC	CC	CC	CC	CC	CC	CC	CC	CC	CC	CC	TT	CC	CC	CC	CC	CC	CC	NN	CC	CC	CC	CC
A03	81332820	GG	GG	AA	GG	GG	GG	GG	GG	GG	GG	GG	GG	GG	GG	GG	GG	GG	GG	GG	GG	GG	GG	GG	GG	GG	GG	GG	GG	GG	GG	GG	GG	GG	GG	GG	GG	AA	GG	GG	GG	GG	GG	GG	NN	GG	GG	GG	GG
A03	81381598	CC	CC	CC	AA	CC	CC	AA	AA	CC	CC	CC	CC	CC	CC	CC	AA	CC	AA	CA	CA	CC	AA	AA	AA	CC	AA	CC	CC	AA	AA	CC	AA	AA	AA	AA	AA	CC	CC	CC	CC	AA	AA	CC	AA	AA	CC	AA	AA
A03	81412877	AA	AA	TT	AA	AA	AA	AA	AA	AA	AA	AA	AA	AA	AA	AA	AA	AA	AA	AA	AA	AA	AA	AA	AA	AA	AA	AA	AA	AA	AA	AA	AA	AA	AA	AA	AA	TT	AA	AA	AA	AA	AA	AA	NN	AA	AA	AA	AA
A03	81497282	GG	GG	GG	AA	GG	GG	AA	AA	GG	GG	GG	GG	GG	GG	GG	AA	GG	AA	GA	GA	GG	AA	AA	AA	GG	AA	GG	GG	AA	AA	GG	AA	AA	AA	AA	AA	GG	GG	GG	GG	AA	AA	GG	NN	AA	GG	AA	AA
A03	81787349	CC	CC	CC	TT	CC	CC	TT	CC	CC	CC	CC	TT	CC	TT	CC	TT	CC	CC	CC	TT	CC	CC	CC	CC	CC	CC	CC	TT	TT	CC	CC	CC	CC	CC	CC	CC	TT	CC	CC	TC	CC	CC	TT	NN	TT	CC	CC	CC
A03	81815589	TT	TT	TT	TT	TT	TT	TT	TT	TT	TT	TT	TT	TT	TT	TT	TT	TT	TT	TT	TT	TT	TT	TT	TT	TT	TT	TT	TT	TT	TT	TT	TT	TT	TT	TT	TT	GG	TT	TT	TT	TT	TT	TT	TT	TT	TT	TT	TT
A03	81843606	CC	CC	TT	TT	CC	CC	TT	TT	CC	TT	CC	CC	CC	CC	CC	TT	CC	TT	CT	CT	CC	TT	TT	TT	CC	TT	CC	CC	TT	TT	CC	TT	TT	TT	TT	TT	CC	CC	CC	CC	TT	TT	CC	NN	TT	CC	TT	TT
A03	81975620	GG	GG	AA	AA	GG	GG	AA	AA	GG	AA	GG	GG	GG	GG	GG	AA	GG	AA	GA	GA	GG	AA	AA	AA	GG	AA	GG	GG	AA	AA	GG	AA	AA	AA	AA	AA	AA	GG	GG	GG	AA	AA	GG	NN	AA	GG	AA	AA
A03	82242224	CC	CC	TT	TT	CC	CC	CC	CT	CC	TT	CC	CC	CC	CC	CC	TT	CC	CT	CC	CC	CC	CC	CC	CC	CC	CC	CC	CC	CC	CC	CC	CC	CC	CC	CC	TT	CC	CC	CC	CC	CC	CC	CC	NN	TT	CC	TT	TT
A03	82857650	GG	GG	GG	GG	GG	GG	AA	GG	GG	GG	GG	GG	GG	GG	GG	GG	GG	GG	AG	AG	GG	AA	AA	AA	GG	AA	GG	GG	AA	AA	GG	AA	AA	AA	AA	GG	GG	GG	GG	GG	AA	AA	GG	GG	GG	GG	GG	GG
A03	83513339	CC	CC	CC	CC	CC	CC	CC	CC	CC	CC	CC	CC	CC	CC	CC	CC	CC	CC	CC	CC	CC	CC	CC	CC	CC	CC	CC	CC	CC	CC	CC	CC	CC	CC	CC	CC	CC	CC	CC	CC	CC	CC	CC	NN	CC	CC	CC	CC
A03	83627131	TT	TT	GG	GG	TT	TT	GG	GG	TT	GG	TT	TT	TT	GT	TT	GG	TT	GG	GT	GT	TT	GG	GG	GG	TT	GG	TT	TT	GG	GG	TT	GG	GG	GG	GG	GG	TT	TT	TT	TT	GG	GG	TT	NN	GG	TT	GG	GG
A03	84210420	CC	CC	CA	CA	CC	CC	AA	AA	CC	AA	CC	CC	CC	CC	CC	AA	CC	CA	CC	AA	CC	CA	AA	AA	CC	AA	CC	CC	AA	CA	CC	CA	CA	CA	CA	AA	CC	CC	CC	CC	CA	AA	CC	AA	AA	CC	AA	AA
A03	84498425	CC	CC	CC	CC	CC	CC	CC	CC	CC	CC	CC	CC	CC	CC	CC	CC	CC	CC	CC	CC	CC	CC	CC	CC	CC	CC	CC	CC	CC	CC	CC	CC	CC	CC	CC	CC	CC	CC	CC	CC	CC	CC	CC	NN	CC	CC	CC	CC
A03	84519313	GG	GG	AA	AA	GG	GG	AA	AA	GG	AA	GG	GG	GG	GG	GG	AA	GG	AA	GA	GA	GG	AA	AA	AA	GG	AA	GG	GG	AA	AA	GG	AA	AA	AA	AA	AA	AA	GG	GG	GG	AA	GA	GG	NN	AA	GG	AA	AA
A03	84614814	AA	AA	CC	CC	AA	AA	CC	CC	AA	CC	AA	AA	AA	AA	AA	CC	AA	CC	AC	AC	AA	CC	CC	CC	AA	CC	AA	AA	CC	CC	AA	CC	CC	CC	CC	CC	AC	AA	AA	AA	CC	CC	AA	NN	CC	AA	CC	CC
A03	84993514	TT	NN	CC	CC	TC	TT	CC	CC	TT	CC	TT	NN	TT	TT	TC	TC	NN	CC	CC	CC	TT	CC	CC	CC	TT	CC	TT	TC	CC	CC	TT	CC	CC	CC	CC	CC	CC	NN	TT	NN	CC	CC	CC	CC	CC	CC	CC	CC
A03	85225351	CC	CC	AA	AA	CC	CC	AA	AA	CC	AA	CC	CC	CC	CC	CC	AA	CC	AA	CA	CA	CC	AA	AA	AA	CC	AA	CC	CC	AA	AA	CC	AA	AA	AA	AA	AA	AA	CC	CC	CC	AA	AA	CC	NN	AA	CC	AA	AA
A03	85288604	GG	GG	CC	CC	GG	GG	CC	CC	GG	CC	GG	GG	GG	GG	GG	CC	GG	CC	GC	GC	GG	CC	CC	CC	GG	CC	GG	GG	CC	CC	GG	CC	CC	CC	CC	CC	CC	GG	GG	GG	CC	CC	GG	CC	CC	GG	CC	CC
A03	85430944	CC	CC	TT	TT	CC	CC	TT	TT	CC	TT	CC	CC	CC	CC	CC	TT	CC	TT	CT	CT	CC	TT	TT	TT	CC	TT	CC	CC	TT	TT	CC	TT	TT	TT	TT	TT	TT	CC	CC	CC	TT	TT	CC	NN	TT	CC	TT	TT
A03	85575334	TT	TT	CC	CC	TT	TT	CC	CC	TT	CC	TT	TT	TT	TT	TT	CC	TT	CC	TC	TC	TT	CC	CC	CC	TT	CC	TT	TT	CC	CC	TT	CC	CC	CC	CC	CC	CC	TT	TT	TT	CC	CC	TT	NN	CC	TT	CC	CC
A03	85678778	CC	CC	TT	TT	CC	CC	TT	TT	CC	TT	CC	CC	CC	CC	CC	TT	CC	TT	CT	CT	CC	TT	TT	TT	CC	TT	CC	CC	TT	TT	CC	TT	TT	TT	TT	TT	TT	CC	CC	CC	TT	CT	CC	NN	TT	CC	TT	TT
A03	85773198	AA	AA	GG	GG	AA	AA	GG	GG	AA	GG	AA	AA	AA	AA	AA	GG	AA	GG	AG	AG	AA	GG	GG	GG	AA	GG	AA	AA	GG	GG	AA	GG	GG	GG	GG	GG	GG	AA	AA	AA	GG	GG	AA	NN	GG	AA	GG	GG
A03	85819403	CC	CC	CC	CC	CC	CC	CC	CC	CC	CC	CC	CC	CC	CC	CC	CC	CC	CC	CC	CC	CC	CC	CC	CC	CC	CC	CC	CC	CC	CC	CC	CC	CC	CC	CC	CC	CC	CC	CC	CC	CC	CC	CC	NN	CC	CC	CC	CC
A03	85853280	CC	CC	TT	TT	CC	CC	TT	TT	CC	TT	CC	CC	CC	CC	CC	TT	CC	TT	CT	CT	CC	TT	TT	TT	CC	TT	CC	CC	TT	TT	CC	TT	TT	TT	TT	TT	TT	CC	CC	CC	TT	TT	CC	NN	TT	CC	TT	TT
A03	85940686	CC	CC	TT	TT	CC	CC	TT	TT	CC	TT	CC	CC	CC	CC	CC	TT	CC	TT	TC	TC	CC	TT	TT	TT	CC	TT	CC	CC	TT	TT	CC	TT	TT	TT	TT	TT	TT	CC	CC	CC	TT	TT	CC	NN	TT	CC	TT	TT
A03	86021689	GG	GG	TT	TT	GG	GG	TT	TT	GG	TT	GG	GG	GG	GG	GG	TT	GG	TT	TG	TG	GG	TT	TT	TT	GG	TT	GG	GG	TT	TT	GG	TT	TT	TT	TT	TT	TT	GG	GG	GG	TT	TT	GG	NN	TT	GG	TT	TT
A03	86113796	AA	AA	GG	GG	AA	AA	GG	GG	AA	GG	AA	AA	AA	AA	AA	GG	AA	GG	GA	GA	AA	GG	GG	GG	AA	GG	AA	AA	GG	GG	AA	GG	GG	GG	GG	GG	GG	AA	AA	AA	GG	GG	AA	NN	GG	AA	GG	GG
A03	86119046	GG	GG	AA	AA	GG	GG	AA	AA	GG	AA	GG	GG	GG	GG	GG	AA	GG	AA	AG	AG	GG	AA	AA	AA	GG	AA	GG	GG	AA	AA	GG	AA	AA	AA	AA	AA	AA	GG	GG	GG	AA	AA	GG	NN	AA	GG	AA	AA
A03	86216266	CC	CC	TT	TT	CC	CC	TT	TT	CC	TT	TC	CC	CC	CC	CC	TT	CC	TT	TC	TC	CC	TT	TC	TT	CC	TT	TC	CC	TT	TT	CC	TT	TT	TT	TT	TT	TT	CC	CC	CC	TT	TT	CC	TC	TT	TC	TT	TT
A03	86323797	TT	TT	GG	GG	TT	TT	GG	GG	TT	GG	TT	TT	TT	TT	TT	GG	TT	GG	GT	GT	TT	GG	GG	GG	TT	GG	TT	TT	GG	GG	TT	GG	NN	GG	GG	GG	GG	TT	TT	TT	GG	GG	TT	NN	GG	TT	GG	GG
A03	86435832	CC	CC	TT	CC	CC	CC	TT	CC	CC	CC	CC	CC	CC	CC	CC	CC	CC	CC	TC	TT	CC	TT	TT	TT	CC	TT	CC	CC	TT	TT	CC	TT	TT	TT	TT	CC	TT	CC	CC	CC	TT	TT	CC	NN	CC	CC	CC	CC
A03	86457891	GG	GG	AA	GG	GG	GG	AA	GG	GG	GG	GG	GG	GG	GG	GG	GG	GG	GG	AG	AA	GG	AA	AA	AA	GG	AA	GG	GG	AA	AA	GG	AA	AA	AA	AA	GG	AA	GG	GG	GG	AA	AA	GG	AG	GG	GG	GG	GG
A03	86519678	CC	CC	TT	CC	CC	CC	TT	CC	CC	CC	CC	CC	CC	CC	CC	CC	CC	CC	TC	TT	CC	TT	TT	TT	CC	TT	CC	CC	TT	TT	CC	TT	TT	TT	TT	CC	TT	CC	CC	CC	TT	TT	CC	NN	CC	CC	CC	CC
A03	87036808	AA	AA	TT	TT	AA	AA	TT	TT	AA	TT	AA	AA	TT	AA	AA	TT	AA	TT	TA	TT	AA	TT	TT	TT	AA	TT	AA	AA	TT	TT	AA	TT	TT	TT	TT	TT	TA	AA	AA	AA	TT	TT	AA	NN	TT	AA	TT	TT
A03	87141365	GG	GG	AA	AA	GG	GG	AA	AA	GG	AA	GG	GG	AA	GG	GG	AA	GG	AA	AG	AA	GG	AA	AA	AA	GG	AA	GG	GG	AA	AA	GG	AA	AA	AA	AA	AA	GG	GG	GG	GG	AA	AA	GG	NN	AA	GG	AA	AA
A03	87237394	GG	GG	AA	AA	GG	GG	AA	AA	GG	AA	GG	GG	AA	GG	GG	AA	GG	AA	AG	AA	GG	AA	AA	AA	GG	AA	GG	GG	AA	AA	GG	AA	AA	AA	AA	AA	GG	GG	GG	GG	AA	AA	GG	NN	AA	GG	AA	AA
A03	87351217	AA	AA	TT	TT	AA	AA	TT	TT	AA	TT	AA	AA	TT	NN	AA	TT	AA	TT	TT	TT	AA	TT	TT	TT	AA	TT	AA	AA	TT	TT	TA	TT	TT	TT	TT	TT	AA	AA	AA	AA	TT	TT	AA	NN	TT	AA	TT	TT
A03	87762955	GG	GG	AA	AA	GG	GG	AA	AA	GG	AA	GG	GG	AA	GG	GG	AA	GG	AA	AG	AA	GG	AA	AA	AA	GG	AA	GG	GG	AA	AA	GG	AA	AA	AA	AA	AA	GG	GG	GG	GG	AA	AA	GG	NN	AA	GG	AA	AA
A03	87857472	CC	CC	AA	AA	CC	CC	AA	AA	CC	AA	CC	CC	AA	CC	CC	AA	CC	AA	AC	AA	CC	AA	AA	AA	CC	AA	CC	CC	AA	AA	CC	AA	AA	AA	AA	AA	CC	CC	CC	CC	AA	AA	CC	NN	AA	CC	AA	AA
A03	88603589	CC	CC	TT	TT	CC	CC	TT	TT	CC	TT	CC	CC	TT	CC	CC	TT	CC	TT	TC	TT	CC	TT	TT	TT	CC	TT	CC	CC	TT	TT	CC	TT	TT	TT	TT	TT	CC	CC	CC	CC	TT	TT	CC	NN	TT	TT	TT	TT
A03	88738552	GG	GG	TT	TT	GG	GG	TT	TT	GG	TT	GG	GG	TT	GG	GG	TT	GG	TT	TG	TT	GG	TT	TT	TT	GG	TT	GG	GG	TT	TT	GG	TT	TT	TT	TT	TT	TT	GG	GG	GG	TT	TT	GG	NN	TT	TT	TT	TT
A03	88816905	TT	TT	CC	CC	TT	TT	CC	CC	TT	CC	TT	TT	CC	TT	TT	CC	TT	CC	CT	CC	TT	CC	CC	CC	TT	CC	TT	TT	CC	TT	TT	CC	CC	CC	CC	CC	TT	TT	TT	TT	CC	CC	TT	CT	CC	CC	TT	CC
A03	88820525	TT	TT	CC	CC	TT	TT	CC	CC	TT	CC	TT	TT	CC	TT	TT	CC	TT	CC	CT	CC	TT	CC	CC	CC	TT	CC	TT	TT	CC	TT	TT	CC	CC	CC	CC	CC	TT	TT	TT	TT	CC	CC	TT	TT	CC	CC	TT	CC
A03	88911464	AA	AA	AA	AA	AA	AA	AA	AA	AA	AA	AA	AA	AA	AA	AA	AA	AA	AA	AA	AA	AA	AA	AA	AA	AA	AA	AA	AA	AA	AA	AA	AA	AA	AA	AA	AA	AA	AA	AA	AA	AA	AA	AA	NN	AA	AA	AA	AA
A03	88937254	TT	TT	TT	TT	TT	TT	TT	TT	TT	TT	TT	TT	TT	TT	TT	TT	TT	TT	TT	TT	TT	TT	TT	TT	TT	TT	TT	TT	TT	TT	TT	TT	TT	TT	TT	TT	TT	TT	TT	TT	TT	TT	TT	NN	TT	TT	TT	TT
A03	89161986	AG	AG	AG	AG	AG	AG	AA	AA	AG	AA	AA	AG	AG	AA	AA	AG	AG	AA	AA	AA	AG	AA	AA	AG	AG	AG	AA	AA	AG	AG	AG	AG	AG	AG	AG	AA	AG	AA	AA	AG	AA	AA	AA	NN	AG	AG	AG	AA
A03	89197417	AA	AA	AA	AA	AA	AA	AA	AA	AA	AA	AA	AA	AA	AA	AA	AA	AA	AA	AA	AA	AA	AA	AA	AA	AA	AA	AA	AA	AA	AA	AA	AA	AA	AA	AA	AA	AA	AA	AA	AA	AA	AA	AA	NN	AA	AA	AA	AA
A03	89229995	CC	CC	TT	TT	CC	CC	TT	TT	CC	TT	CC	CC	TT	CC	CC	TT	CC	TT	TC	TT	CC	TT	TT	TT	CC	TT	CC	CC	TT	CC	CC	TT	TT	TT	TT	TT	CC	CC	CC	CC	TT	TT	CC	NN	TT	TT	CC	TT
A03	89740533	CC	CC	GG	GG	CC	CC	GG	GG	CC	GG	CC	CC	GG	CC	CC	GG	CC	GG	GC	GG	CC	GG	GG	GG	CC	GG	CC	CC	GG	CC	CC	GG	GG	GG	GG	GG	CC	CC	CC	CC	GG	CC	CC	NN	GG	GG	CC	GG
A03	90597722	GG	GG	AA	AA	GG	GG	AA	AA	GG	AA	GG	GG	AA	GG	GG	AA	GG	AA	AG	AA	GG	AA	AA	AA	GG	AA	GG	GG	AA	GG	GG	AA	AA	AA	AA	AA	GG	GG	GG	GG	AA	GG	GG	NN	AA	AA	GG	AA
A03	90823801	GG	GG	AA	AA	GG	GG	AA	AA	GG	AA	GG	GG	AA	GG	GG	AA	GG	AA	AG	AA	GG	AA	AA	AA	GG	AA	GG	GG	AA	GG	GG	AA	AA	AA	AA	AA	GG	GG	GG	GG	AA	GG	GG	NN	AA	AA	GG	AA
A03	91078491	AA	AA	GG	GG	AA	AA	GG	GG	AA	GG	AA	AA	GG	AA	AA	GG	AA	GG	GA	GG	AA	GG	GG	GG	AA	GG	AA	AA	GG	AA	AA	GG	GG	GG	GG	GG	GG	AA	AA	AA	GG	AA	AA	NN	GG	GG	AA	GG
A03	91123731	TT	TT	CC	CC	TT	TT	CC	CC	TT	CC	TT	TT	CC	TT	TT	CC	TT	CC	CT	CC	TT	CC	CC	CC	TT	CC	TT	TT	CC	TT	TT	CC	CC	CC	CC	CC	CC	TT	TT	TT	CC	TT	TT	NN	CC	CC	TT	CC
A03	91418130	TT	TT	TT	TT	TT	TT	TT	TT	TT	TT	NN	TT	TT	NN	TT	TT	TT	TT	TT	TT	TT	TT	TT	TT	TT	TT	TT	TT	TT	TT	TT	TT	TT	TT	TT	TT	TT	TT	TT	TT	TT	TT	TC	NN	TT	TT	TT	TT
A03	91901516	TT	TT	TT	TT	TT	TT	TT	TT	TT	TT	TT	TT	TT	TT	TT	TT	TT	TT	TT	TT	TT	TT	TT	TT	TT	TT	TT	TT	TT	TT	TT	TT	TT	TT	TT	TT	TT	TT	TT	TT	TT	TT	TT	NN	TT	TT	TT	TT
A03	92120843	TT	TT	TT	TT	TT	TT	TT	TT	TT	TT	TT	TT	TT	TT	TT	TT	TT	TT	TT	TT	TT	TT	TT	TT	TT	TT	TT	TT	TT	TT	TT	TT	TT	TT	TT	TT	TT	TT	TT	TT	TT	TT	TT	NN	TT	TT	TT	TT
A03	92403547	GG	GG	GG	GG	GG	GG	GG	GG	GG	GG	GG	GG	GG	GG	GG	GG	GG	GG	GG	GG	GG	GG	GG	GG	GG	GG	GG	GG	GG	GG	GG	GG	GG	GG	GG	GG	GG	GG	GG	GG	GG	GG	GG	NN	GG	GG	GG	GG
A03	92470274	CC	CC	TT	TT	CC	CC	TC	TT	CC	TT	CC	CC	TT	CC	CC	TT	CC	TT	TC	TT	CC	TT	TT	TT	CC	TT	CC	CC	TT	CC	CC	TT	TT	TT	TT	TT	TT	CC	CC	CC	CC	CC	TT	CC	TT	CC	CC	TT
A03	92627419	TT	TT	CC	CC	CT	TT	CT	CC	TT	CC	TT	TT	CC	TT	TT	CC	TT	CC	CC	CC	TT	CC	CC	CC	TT	CC	TT	TT	CC	TT	TT	CC	CC	CC	CC	CC	CC	TT	TT	TT	TT	TT	CC	NN	CC	TT	TT	CC
A03	92651517	GG	GG	GG	GG	GG	GG	GG	GG	GG	GG	GG	GG	GG	GT	GG	GG	GG	GG	GG	GG	GG	GG	GG	GG	GG	GG	GG	GG	GG	GG	GG	GG	GG	GG	GG	GG	GG	GG	GG	GG	GG	GG	GG	NN	GG	GG	GG	GG
A03	92778350	GG	GG	AA	AA	GG	GG	AG	AA	GG	AA	GG	GG	AA	GG	GG	AA	GG	AG	AA	AA	GG	AA	AA	AA	GG	AA	GG	GG	AA	GG	GG	AA	AA	AA	AA	AA	AA	GG	GG	GG	GG	GG	AA	NN	AA	GG	GG	AA
A03	92820417	CC	CC	GG	GG	CC	CC	GC	GG	CC	GG	CC	CC	GG	CC	CC	GG	CC	GC	GG	GG	CC	GG	GG	GG	CC	GG	CC	CC	GG	CC	CC	GG	GG	GG	GG	GG	GG	CC	CC	CC	CC	CC	GG	NN	GG	CC	CC	GG
A03	92913353	GG	GG	AA	AA	GG	GG	AG	AA	GG	AA	GG	GG	AA	GG	GG	AA	GG	AG	AA	AA	GG	AA	AA	AA	GG	AA	GG	GG	AA	GG	GG	AA	AA	AA	AA	AA	AA	GG	GG	GG	GG	GG	AA	NN	AA	GG	GG	AA
A03	93096005	CC	CC	CC	CC	CC	CC	CC	CC	TT	CC	CC	CC	CC	CC	CC	CC	CC	CC	CC	CC	CC	CC	CC	CC	CC	CC	CC	CC	CC	CC	CC	CC	CC	CC	CC	CC	CC	CC	CC	CC	TT	CC	CC	NN	CC	CC	CC	CC
A03	93111776	AA	AA	AA	AA	AA	AA	AA	AA	GG	AA	AA	AA	AA	AA	AA	AA	AA	AA	AA	AA	AA	AA	AA	AA	AA	AA	AA	AA	AA	AA	AA	AA	AA	AA	AA	AA	AA	AA	AA	AA	GG	AA	AA	NN	AA	AA	AA	AA
A03	93118320	AA	AA	AA	AA	AA	AA	AA	AA	GG	AA	AA	AA	AA	AA	AA	AA	AA	AA	AA	AA	AA	AA	AA	AA	AA	AA	AA	AA	AA	AA	AA	AA	AA	AA	AA	AA	AA	AA	AA	AA	GG	AA	AA	NN	AA	AA	AA	AA
A03	93144821	AA	AA	AA	AA	AA	AA	AA	AA	AA	AA	AA	AA	AA	AA	AA	AA	AA	AA	AA	AA	AA	AA	AA	AA	AA	AA	AA	AA	AA	AA	AA	AA	AA	AA	AA	AA	AA	AA	AA	AA	AA	AA	AA	NN	AA	AA	AA	AA
A03	93243415	GG	GG	GG	AA	GG	GG	AA	AA	GG	AA	GG	GG	GG	GG	GG	AA	GG	GA	GG	GG	GG	GG	GG	GG	GG	GG	GG	GG	GG	GG	GG	GG	GG	GG	GG	AA	AA	GG	GG	GG	AA	GG	GG	NN	AA	GG	GG	AA
A03	93301936	TT	TT	TT	CC	TT	TT	CC	CC	TT	CC	TT	TT	TT	TT	TT	CC	TT	TC	TT	TT	TT	TT	TT	TT	TT	TT	TT	TT	TT	TT	TT	TT	TT	TT	TT	CC	CC	TT	TT	TT	CC	TT	TT	NN	CC	TT	TT	CC
A03	93408333	TT	TT	TT	CC	TT	TT	CC	CC	TT	CC	TT	TT	TT	TT	TT	CC	TT	TC	TT	TT	TT	TT	TT	TT	TT	TT	TT	TT	TT	TT	TT	TT	TT	TT	TT	CC	CC	TT	TT	TT	CC	TT	TT	NN	CC	TT	TT	CC
A03	93489210	CC	CC	CC	TT	CC	CC	TT	TT	CC	TT	CC	CC	CC	CC	CC	CC	CC	CT	CC	CC	CC	CC	CC	CC	CC	CC	CC	CC	CC	CC	CC	CC	CC	CC	CC	TT	TT	CC	CC	CC	TT	CC	CC	NN	TT	CC	CC	TT
A03	93570736	CC	CC	CC	GG	CC	CC	GG	GG	CC	GG	CC	CC	CC	CC	CC	CC	CC	CG	CC	CC	CC	CC	CC	CC	CC	CC	CC	CC	CC	CC	CC	CC	CC	CC	CC	GG	GG	CC	CC	CC	GG	CC	CC	NN	GG	CC	CC	GG
A03	93625947	TT	TT	TT	GG	TT	TT	GG	GG	TT	GG	TT	TT	TT	TT	TT	TT	TT	TG	TT	TT	TT	TT	TT	TT	TT	TT	TT	TT	TT	TT	TT	TT	TT	TT	TT	GG	GG	TT	TT	TT	TT	TT	TT	NN	GG	TT	TT	GG
A03	93663051	TT	TT	TT	CC	TT	TT	CC	CC	TT	CC	TT	TT	TT	TT	TT	TT	TT	TC	TT	TT	TT	TT	TT	TT	TT	TT	TT	TT	TT	TT	TT	TT	TT	TT	TT	CC	CC	TT	TT	TT	CC	TT	TT	TC	CC	TT	TT	CC
A03	93753795	GG	GG	GG	AA	GG	GG	AA	NN	GG	NN	GG	GG	GG	GG	GG	GG	GG	GG	GG	GG	GG	GG	GG	GG	GG	GG	GG	GG	GG	GG	GG	GG	GG	GG	GG	AA	AA	GG	GG	GG	AA	GG	GG	NN	NN	GG	GG	AA
A03	93758446	TT	TT	TT	CC	TT	TT	CC	CC	TT	CC	TT	TT	TT	TT	TT	TT	TT	TC	TT	TT	TT	TT	TT	TT	TT	TT	TT	TT	TT	TT	TT	TT	TT	TT	TT	CC	CC	TT	TT	TT	CC	TT	TT	CC	CC	TT	TT	CC
A03	93791431	TT	TT	TT	GG	TT	TT	GG	GG	TT	GG	TT	TT	TT	TT	TT	TT	TT	TG	TT	TT	TT	TT	TT	TT	TT	TT	TT	TT	TT	TT	TT	TT	TT	TT	TT	GG	GG	TT	TT	TT	GG	TT	TT	NN	GG	TT	TT	GG
A03	93907845	GG	GG	GG	GG	GG	GG	GG	GG	GG	GG	GG	GG	GG	GG	GG	GG	GG	GG	GG	GG	GG	GG	GG	GG	GG	GG	GG	GG	GG	GG	GG	GG	GG	GG	GG	GG	GG	GG	GG	GG	TT	GG	GG	NN	GG	GG	GG	GG
A03	93928717	CC	CC	CC	GG	CC	CC	GG	GG	CC	GG	CC	CC	CC	CC	CC	CC	CC	CG	CC	CC	CC	CC	CC	CC	CC	CC	CC	CC	CC	CC	CC	CC	CC	CC	CC	GG	GG	CC	CC	CC	GG	CC	CC	NN	GG	CC	CC	GG
A03	94023335	AA	AA	AA	CC	AA	AA	CC	CC	AA	CC	AA	AA	AA	AA	AA	AA	AA	AC	AA	AA	AA	AA	AA	AA	AA	AA	AA	AA	AA	AA	AA	AA	AA	AA	AA	CC	CC	AA	CC	AA	CC	AA	AA	NN	CC	AA	AA	CC
A03	94162634	AA	AA	AA	GG	AA	AA	GG	GG	AA	AA	AA	AA	AA	AA	AA	AA	AA	AG	AA	AA	AA	AA	AA	AA	AA	AA	AA	AA	AA	AA	AA	AA	AA	AA	AA	GG	GG	AA	GG	AA	GG	AA	AA	NN	GG	AA	AA	GG
A03	94232101	TT	TT	TT	TT	TT	TT	TT	TT	TT	TT	TT	TT	TT	TT	TT	TT	TT	TT	TT	TT	TT	TT	TT	TT	TT	TT	TT	TT	TT	TT	TT	TT	TT	TT	TT	TT	TT	TT	TT	TT	TT	TT	TT	NN	TT	TT	TT	TT
A03	94243187	AA	AA	AA	GG	AA	AA	GG	GG	AA	AA	AA	AA	AA	AA	AA	AA	AA	AG	AA	AA	AA	AA	AA	AA	AA	AA	AA	AA	AA	AA	AA	AA	AA	AA	AA	GG	GG	AA	GG	AA	GG	AA	AA	NN	GG	AA	AA	GG
A03	94251449	CC	CC	CC	AA	CC	CC	AA	AA	CC	CC	CC	CC	CC	CC	CC	CC	CC	CA	CC	CC	CC	CC	CC	CC	CC	CC	CC	CC	CC	CC	CC	CC	CC	CC	CC	AA	AA	CC	AA	CC	AA	CC	CC	NN	AA	CC	CC	AA
A03	94328032	TT	TT	TT	CC	TT	TT	CC	CC	TT	TT	TT	TT	TT	TT	TT	TT	TT	TC	TT	TT	TT	TT	TT	TT	TT	TT	TT	TT	TT	TT	TT	TT	TT	TT	TT	CC	CC	TT	CC	TT	CC	TT	TT	NN	CC	TT	TT	CC
A03	94451923	TT	TT	TT	TT	TT	TT	TT	TT	TT	TT	TT	TT	TT	TT	TT	TT	TT	TT	TT	TT	TT	TT	TT	TT	TT	TT	TT	TT	TT	TT	TT	TT	TT	TT	TT	TT	TT	TT	AA	TT	TT	TT	TT	NN	TT	TT	TT	TT
A03	94499127	TT	TT	TT	TT	TT	TT	TT	TT	TT	TT	TT	TT	TT	TT	TT	TT	TT	TT	TT	TT	TT	TT	TT	TT	TT	TT	TT	TT	TT	TT	TT	TT	TT	TT	TT	TT	TT	TT	TT	TT	TT	TT	TT	NN	TT	TT	TT	TT
A03	94562063	AA	AA	AA	AC	AA	AA	CC	CC	AA	AA	AA	AA	AA	AA	AA	AA	AA	AC	AA	AA	AA	AA	AA	AA	AA	AA	AA	AA	AA	AA	AA	AA	AA	AA	AA	CC	CC	AA	CC	AA	CC	AA	AA	NN	CC	AA	AA	CC
A03	94614278	TT	TT	TT	TC	TT	TT	CC	CC	TT	TT	TT	TT	TT	TT	TT	CC	TC	TC	TT	TC	TT	CC	CC	TT	TT	TT	TT	TT	TT	TT	TT	CC	CC	TT	CC	CC	CC	CC	CC	TT	CC	TT	TT	NN	CC	TT	TT	CC
A03	94667297	TT	TT	TT	TC	TT	TC	CC	CC	TT	TT	TT	TT	TT	TT	TT	CC	TC	TC	TT	TC	TT	CC	CC	TT	TT	TT	TT	TT	TT	TT	TT	CC	CC	TT	CC	CC	CC	CC	CC	TT	CC	TT	TT	NN	CC	TT	TT	CC
A03	95041062	AA	GG	GG	GA	GG	GG	AA	AA	GG	GG	GG	GG	GG	GG	GG	AA	AA	GA	GG	GA	GG	AA	AA	GG	GG	GG	GG	GG	GG	GG	GG	AA	AA	GG	AA	AA	AA	AA	AA	GG	AA	GG	GG	AA	AA	GG	GG	AA
A03	95362251	AA	GG	GG	GA	GG	GG	AA	AA	GG	AA	AA	GG	GG	GG	GG	AA	AA	GA	GG	GA	GG	GA	AA	GG	GG	GG	GG	GG	GG	GG	GG	AA	AA	GG	AA	AA	AA	AA	GG	GG	AA	GG	GG	NN	AA	GG	GG	AA
A03	95369615	CC	TT	TT	TC	TT	TT	CC	CC	TT	CC	CC	TT	TT	TT	TT	CC	CC	TC	TT	TC	TT	CC	CC	TT	TT	TT	TT	TT	TT	TT	TT	CC	CC	TT	CC	CC	CC	CC	TT	TT	CC	TT	TT	NN	CC	TT	TT	CC
A03	95503663	AA	GG	GG	GA	GG	GG	AA	AA	GG	AA	AA	GG	GG	GG	GG	AA	AA	GA	GG	GA	GG	AA	AA	GG	GG	GG	GG	GG	GG	GG	GG	AA	AA	GG	AA	AA	AA	AA	GG	GG	AA	GG	GG	NN	AA	GG	GG	AA
A03	95819560	GA	GA	GA	GA	GA	GA	GA	GA	GA	GA	GA	GA	GA	GA	GA	GA	GA	GA	GA	GA	GA	GA	GA	GA	GA	GA	GA	GA	GA	GA	GA	GA	GA	GA	GA	GA	GA	GA	GA	GA	GA	GA	GA	AA	GA	GA	GA	GA
A03	95822989	GG	GG	GG	GG	GG	GG	GG	GG	GG	GG	GG	GG	GG	GG	GG	GG	GG	GG	GG	GG	GG	GG	GG	GG	GG	GG	GG	GG	GG	GG	GG	GG	GG	GG	GG	GG	TT	GG	TT	GG	GG	GG	GG	NN	GG	GG	GG	GG
A03	95997223	AG	AG	AG	AG	AG	AG	AG	AG	AG	AG	AG	AG	AG	AG	AG	AG	AG	AG	AG	AG	AG	AG	AG	AG	AG	AG	AG	AG	AG	AG	AG	AG	AG	AG	AG	AG	AG	AG	GG	AG	AG	AG	AG	NN	AG	AG	AG	AG
A03	96552703	TT	TT	TT	TT	TT	TT	TT	TT	TT	TT	TT	TT	TT	TT	TT	TT	TT	TT	TT	TT	TT	TT	TT	TT	TT	TT	TT	TT	TT	TT	TT	TT	TT	TT	TT	TT	TT	TT	CC	TT	TT	TT	TT	NN	TT	TT	TT	TT
A03	97029243	TT	CT	CT	CT	CT	TT	CT	CT	CT	CT	CT	CT	CT	CT	CT	TT	CT	CT	CT	CT	TT	TT	TT	CT	CT	CT	CT	CT	CT	CT	CT	TT	TT	CT	TT	CT	CT	TT	CT	CT	CT	CT	CT	NN	CT	CT	CT	CT
A03	97113119	CA	CA	CC	CA	CA	CA	CA	CA	CA	CA	CA	CA	CA	CA	CC	CA	CA	CA	CA	CA	CA	CA	CA	CA	CA	CA	CA	CA	CC	CA	CA	CA	CA	CC	CA	CA	CA	CA	CA	CA	CC	CC	CA	NN	CA	CC	CC	CA
A03	97252348	TT	TT	TT	TT	TT	TT	GG	GG	TT	TT	TT	TT	TT	TT	GG	TT	TT	TT	TT	GT	TT	TT	TT	TT	TT	TT	TT	TT	GG	TT	TT	TT	TT	GG	TT	GG	GT	TT	TT	TT	TT	GG	TT	NN	TT	GG	GG	GG
A03	97350388	CC	TT	CC	TT	TT	CC	TT	TT	TT	TT	TT	TT	TT	TT	TT	TT	TT	TT	TT	TC	CC	TC	CC	TT	TT	TT	TT	TT	TT	TT	TT	CC	CC	TT	CC	TT	TT	CC	TT	TT	TT	TT	TT	NN	TT	TT	TT	TT
A03	97359103	AA	TT	AA	TT	TT	AA	AA	AA	TT	TT	TT	TT	TT	TT	AA	TT	TT	TT	TT	AA	AA	AA	AA	TT	TT	TT	TT	TT	AA	TT	TT	AA	AA	AA	AA	AA	AT	AA	TT	TT	TT	AA	TT	NN	TT	AA	AA	AA
A03	97433262	AA	GG	AA	GG	GG	AA	GG	GG	GG	GG	GG	GG	GG	GG	GG	GG	GG	GG	GG	GA	AA	AA	AA	GG	GG	GG	GG	GG	GG	GG	GG	AA	AA	GG	AA	GG	GG	AA	GG	GG	GG	GG	GG	NN	GG	GG	GG	GG
A03	97446897	TT	CC	TT	CC	CC	TT	CC	CC	CC	CC	CC	CC	CC	CC	CC	CC	CC	CC	CC	TC	TT	TT	TT	CC	CC	CC	CC	CC	CC	CC	CC	TT	TT	CC	TT	CC	CC	TT	CC	CC	CC	CC	CC	CC	CC	CC	CC	CC
A03	97476257	TT	TT	CC	TT	TT	TT	CC	CC	TT	TT	TT	TT	TT	TT	CC	TT	TT	TT	TT	CT	TT	TT	TT	TT	TT	TT	TT	TT	CC	TT	TT	TT	TT	CC	TT	CC	CT	TT	TT	TT	TT	CC	TT	NN	TT	CC	CC	CC
A03	97490338	GG	GG	TT	GG	GG	GG	TT	TT	GG	GG	GG	GG	GG	GG	TT	GG	GG	GG	GG	TT	GG	GG	GG	GG	GG	GG	GG	GG	TT	GG	GG	GG	GG	TT	GG	TT	TG	GG	GG	GG	GG	TT	GG	NN	GG	TT	TT	TT
A03	97569909	GG	GG	AA	GG	GG	GG	AA	AA	GG	GG	GG	GG	GG	GG	AA	GG	GG	GG	GG	AG	GG	GG	GG	GG	AG	GG	AA	GG	AA	GG	GG	GG	GG	AA	GG	AG	AG	GG	GG	GG	GG	AA	GG	NN	GG	AA	AA	AA
A03	97668314	AA	AA	AA	AA	AA	AA	AA	AA	AA	AA	AA	AA	AA	AA	AA	AA	AA	AA	AA	AA	AA	AA	AA	AA	AA	AA	AA	AA	AA	AA	AA	AA	AA	AA	AA	AA	AA	AA	AA	AA	AA	AA	AA	NN	AA	AA	AA	AA
A03	97814403	AG	AA	AA	AA	AA	AA	AG	AA	AG	AA	AA	AA	AA	AA	AA	AA	AA	AA	AA	AA	AA	AA	AA	AA	AA	AG	AA	AA	AA	AG	AG	AA	AA	AA	AA	AA	AA	AA	AA	AA	AA	AA	AA	NN	AA	AA	AA	AA
A03	97954122	GG	AA	GG	AA	AA	GG	GG	AA	GG	AA	AA	AA	AA	AA	AA	AA	AA	GG	AA	GA	GG	GG	GG	AA	AA	AA	AA	AA	AA	AA	AA	GG	AA	GG	GG	GA	GA	GG	AA	GG	GG	AA	AA	NN	AA	AA	AA	GG
A03	97985031	CC	TT	CC	TT	TT	CC	CC	TT	CC	TT	TT	TT	TT	TT	TT	TT	TT	CC	TT	CT	CC	CC	CC	TT	TT	TT	TT	TT	TT	TT	TT	CC	TT	TT	CC	CT	CT	CC	TT	CC	CC	TT	TT	TT	TT	TT	TT	CC
A03	98077722	TT	AA	TT	AA	AA	TT	TT	AA	TT	AA	AA	AA	AA	AA	AA	AA	AA	TT	AA	TA	TT	TT	TT	AA	AA	AA	AA	AA	AA	AA	AA	TT	AA	AA	TT	AA	TA	TT	AA	TT	TT	AA	AA	NN	AA	AA	AA	TT
A03	98209390	GG	GG	GG	GG	GG	GG	GG	GG	GG	GG	GG	GG	GG	GG	GG	GG	GG	GG	GG	GG	GG	GG	GG	GG	GG	GG	GG	GG	GG	GG	GG	GG	GG	AA	GG	GG	GA	GG	GG	GG	GG	GG	GG	NN	GG	GG	GG	GG
A03	98301101	CC	CC	CC	CC	CC	CC	CC	CC	CC	CC	CC	CC	CC	CC	CC	CC	CC	CC	CC	CC	CC	CC	CC	CC	CC	CC	CC	CC	CC	CC	CC	CC	CC	TT	CC	CC	CT	CC	CC	CC	CC	CC	CC	NN	CC	CC	CC	CC
A03	98345023	CC	CC	CC	CC	CC	CC	CC	CC	CC	CC	CC	CC	CC	CC	CC	CC	CC	CC	CC	CC	CC	CC	CC	CC	CC	CC	CC	CC	CC	CC	CC	CC	CC	GG	CC	CC	CG	CC	CC	CC	CC	CC	CC	NN	CC	CC	CC	CC
A03	98346470	AA	AA	AA	AA	AA	AA	AA	AA	AA	AA	AA	AA	AA	AA	AA	AA	AA	AA	AA	AA	AA	AA	AA	AA	AA	AA	AA	AA	AA	AA	AA	AA	AA	CC	AA	AA	AC	AA	AA	AA	AA	AA	AA	NN	AA	AA	AA	AA
A03	98481949	GG	GG	GG	GG	GG	GG	GG	GG	GG	GG	GG	GG	GG	GG	GG	GG	GG	GG	GG	GG	GG	GG	GG	GG	GG	GG	GG	GG	GG	GG	GG	GG	GG	AA	GG	GG	GG	GG	GG	GG	GG	GG	GG	NN	GG	GG	GG	GG
A03	98618065	CC	CC	CC	CC	CC	CC	CC	CC	CC	CC	CC	CC	CC	CC	CC	CC	CC	CC	CC	CC	CC	CC	CC	CC	CC	CC	CC	CC	CC	CC	CC	CC	CC	CC	CC	CC	CC	CC	CC	CC	CC	CC	CC	NN	CC	CC	CC	CC
A03	98659351	TT	TT	TT	TT	TT	TT	TT	TT	TT	TT	TT	TT	TT	TT	TT	TT	TT	TT	TT	TT	TT	TT	TT	TT	TT	TT	TT	TT	TT	TT	TT	TT	TT	TT	TT	TT	TT	TT	TT	TT	TT	TT	TT	NN	TT	TT	TT	TT
A03	98698870	GG	GG	GG	GG	GG	GG	GG	GG	GG	GG	GG	GG	GG	GG	GG	GG	GG	GG	GG	GG	GG	GG	GG	GG	GG	GG	GG	GG	GG	GG	GG	GG	GG	GG	GG	GG	GG	GG	GG	GG	GG	GG	GG	NN	GG	GG	GG	GG
A03	98887799	CC	CC	CC	CC	CC	CC	CC	CC	CC	CC	CC	CC	CC	CC	CC	CC	CC	CC	TT	CC	CC	CC	CC	CC	CC	CC	CC	TT	CC	CC	CC	CC	TT	TT	TT	CC	CC	CC	CC	CC	CC	CC	CC	CT	CC	CC	CC	CC
A03	98904394	AA	AA	AA	AA	AA	AA	AA	AA	AA	AA	AA	AA	AA	AA	AA	AA	AA	AA	CC	AA	AA	AA	AA	AA	AA	AA	AA	CC	AA	AA	AA	AA	CC	CC	CC	AA	AA	AA	AA	AA	AA	AA	AA	NN	AA	AA	AA	AA
A03	99101840	CC	CC	CC	CC	CC	CC	CC	CC	CC	CC	CC	CC	CC	CC	CC	CC	CC	CC	CC	CC	CC	CC	CC	CC	CC	CC	CC	TT	CC	CC	CC	CC	TT	TT	TT	CC	CC	CC	CC	CC	CC	CC	CC	NN	CC	CC	CC	CC
A03	99153751	CC	CC	CC	CC	CC	CC	CC	CC	CC	CC	CC	CC	CC	CC	CC	CC	CC	CC	CC	CC	CC	CC	CC	CC	CC	CC	CC	CC	CC	CC	CC	CC	CC	CC	CC	CC	CC	CC	CC	CC	CC	CC	CC	NN	CC	CC	CC	CC
A03	99182470	GG	GG	GG	GG	GG	GG	GG	GG	GG	GG	GG	GG	GG	GG	GG	GG	GG	GG	GG	GG	GG	GG	GG	GG	GG	GG	GG	GG	GG	GG	GG	GG	GG	GG	GG	GG	GC	GG	GG	GG	GG	GG	GG	NN	GG	GG	GG	GG
A03	99202293	AA	AA	AA	AA	AA	AA	AA	AA	AA	AA	AA	AA	AA	AA	AA	AA	AA	AA	AA	AA	AA	AA	AA	AA	AA	AA	AA	AA	AA	AA	AA	AA	AA	AA	AA	AA	GA	AA	AA	AA	AA	AA	AA	NN	AA	AA	AA	AA
A03	99306993	GG	GG	GG	GG	GG	GG	GG	GG	GG	GG	AA	GG	GG	GG	GG	GG	GG	GG	GG	GG	GG	GG	GG	GG	GG	GG	GG	AA	GG	GG	GG	GG	GG	GG	GG	GG	GG	GG	GG	GG	GG	GG	GG	NN	GG	GG	GG	GG
A03	99484985	TT	TT	TT	TT	TT	TT	TT	TT	TT	TT	TT	TT	TT	TT	TT	TT	TT	TT	CT	CT	TT	TT	TT	TT	TT	TT	CT	TT	TT	TT	TT	TT	CC	CC	CC	TT	CT	TT	TT	TT	TT	TT	TT	NN	TT	TT	TT	TT
A03	99568378	AA	AA	AA	AA	AA	AA	AA	AA	AA	AA	GG	AA	AA	AA	AA	AA	AA	AA	AA	AA	AA	AA	AA	AA	AA	AA	AA	GG	AA	AA	AA	AA	AA	AA	AA	AA	AA	AA	AA	AA	AA	AA	AA	NN	AA	AA	AA	AA
A03	99600735	TT	TT	TT	TT	TT	TT	TT	TT	TT	TT	TT	TT	TT	TT	TT	TT	TT	TT	TT	TT	TT	TT	TT	CT	TT	TT	TT	TT	TT	TT	TT	TT	CC	CC	CC	TT	CT	TT	TT	TT	TT	TT	TT	CT	TT	TT	TT	TT
A03	99604308	CC	CC	CC	CC	CC	CC	CC	CC	CC	CC	CC	CC	CC	CC	CC	CC	CC	CC	CC	CC	CC	CC	CC	CC	CC	CC	CC	CC	CC	CC	CC	CC	TT	TT	TT	CC	TC	CC	CC	CC	CC	CC	CC	NN	CC	CC	CC	CC
A03	99648466	TT	CC	TT	TT	TT	TT	TT	CC	CC	CC	CC	CC	TT	CC	TT	TT	TT	CC	TT	CC	CC	CC	CT	TT	CC	TT	TT	CC	TT	TT	TT	CC	CC	CC	CC	TT	CC	CC	TT	CC	CC	TT	CC	NN	TT	CC	TT	TT
A03	99650735	GG	TT	GG	GG	GG	GG	GG	TT	TT	TT	TT	TT	GG	TT	GG	GG	GG	TT	GG	TT	TT	TT	TT	GG	TT	GG	GG	TT	GG	GG	GG	TT	TT	TT	TT	GG	TT	TT	GG	TT	TT	GG	TT	NN	GG	TT	GG	GG
A03	100110365	AA	GG	AA	AA	AA	AA	AA	GG	GG	GG	AA	GG	AA	GG	AA	AA	AA	GG	AA	AA	GG	AA	GG	AA	GG	AA	AA	AA	AA	AA	AA	GG	GG	GA	AA	AA	GG	GG	AA	GG	GG	AA	GG	NN	GG	GG	AA	AA
A04	19838	CC	CC	CC	TT	CC	CC	TT	CC	TT	TT	TT	CC	CC	CC	CC	TT	TT	CC	TT	TC	CC	CC	CC	TT	CC	CC	TC	CC	TT	TT	CC	CC	CC	TT	CC	CC	TC	CC	TT	TT	CC	TT	TT	NN	TT	CC	CC	CC
A04	104010	AA	AA	AA	GG	AA	AA	GG	AA	GG	GG	GG	AA	AA	AA	AA	GG	GG	AA	GG	GA	AA	AA	AA	GG	AA	AA	GA	AA	GG	GG	AA	AA	AA	GG	AA	AA	GA	AA	GG	GG	AA	GG	GG	AA	GG	AA	AA	AA
A04	198054	AA	AA	GG	AA	AA	AA	AA	AA	AA	AA	AA	AA	AA	AA	AA	AA	AA	AA	AA	AA	AA	AG	AA	AA	AA	AA	AA	AA	AA	AA	AA	AA	AA	AA	AA	AA	AG	AA	AA	AA	AA	AA	AA	NN	AA	GG	AA	AA
A04	204858	TT	TT	CC	TT	TT	TT	TT	TT	TT	TT	TT	TT	TT	TT	TT	TT	TT	TT	TT	TT	TT	TC	TT	TT	TT	TT	TT	TT	TT	TT	TT	TT	TT	TT	TT	TT	TC	TT	TT	TT	TT	TT	TT	NN	TT	CC	TT	TT
A04	336598	TT	TT	CC	TT	TT	TT	TT	TT	TT	TT	TT	TT	TT	TT	TT	TT	TT	TT	TT	TT	TT	TC	TT	TT	TT	TT	TT	TT	TT	TT	TT	TT	TT	TT	TT	TT	TC	TT	TT	TT	TT	TT	TT	NN	TT	CC	TT	TT
A04	371731	GG	GG	AA	GG	GG	GG	GG	GG	GG	GG	GG	GG	GG	GG	GG	GG	GG	GG	GG	GG	GG	GA	GG	GG	GG	GG	GG	GG	GG	GG	GG	GG	GG	GG	GG	GG	GA	GG	GG	GG	GG	GG	GG	NN	GG	AA	GG	GG
A04	437441	AA	AA	GG	AA	AA	AA	AA	AA	AA	AA	AA	AA	AA	AA	AA	AA	AA	AA	AA	AA	AA	AG	AA	AA	AA	AA	AA	AA	AA	AA	AA	AA	AA	AA	AA	AA	AG	AA	AA	AA	AA	AA	AA	NN	AA	GG	AA	AA
A04	444730	AA	AA	GG	AA	AA	AA	AA	AA	AA	AA	AA	AA	AA	AA	AA	AA	AA	AA	AA	AA	AA	AG	AA	AA	AA	AA	AA	AA	AA	AA	AA	AA	AA	AA	AA	AA	AG	AA	AA	AA	AA	AA	AA	NN	AA	GG	AA	AA
A04	555491	TT	TT	TT	AA	AT	TT	AA	TT	AA	AA	AA	TT	TT	AA	TT	AA	AA	TT	AA	TT	TT	AT	TT	AA	TT	TT	AT	TT	AA	AA	TT	TT	TT	AA	TT	AA	AT	TT	AA	AA	TT	AA	AA	AT	AA	AA	AT	TT
A04	555655	TT	TT	TT	CT	TT	TT	CT	TT	CT	CT	CT	TT	TT	CT	TT	CT	CT	TT	CT	TT	TT	CT	TT	CT	TT	TT	CT	TT	CT	CC	TT	TT	TT	CC	TT	CC	CT	TT	CT	CC	TT	CC	CT	CT	CT	CT	CT	TT
A04	572655	TT	TT	TT	TT	TT	TT	TT	TT	TT	TT	TT	TT	TT	TT	TT	TT	TT	TT	TT	TT	TT	TT	TT	TT	TT	TT	TT	TT	TT	TT	TT	TT	TT	TT	TT	TT	TT	TT	TT	TT	TT	TT	TT	NN	TT	TT	TT	TT
A04	929129	TT	TT	TT	CC	TT	TT	CC	TT	CC	CC	CC	TT	TT	TT	TT	TT	CC	TT	CC	TT	TT	TT	TT	CC	TT	TT	CT	TT	CC	CC	TT	TT	TT	CC	TT	CC	CC	TT	CC	CC	TT	CC	TT	NN	CC	CC	TT	TT
A04	1199804	TT	TT	CC	CC	TT	TT	CC	TT	CC	CC	CC	TT	TT	TT	TT	TT	CC	TT	CC	TT	TT	CT	TT	CC	TT	TT	CT	TT	CC	CC	TT	TT	TT	CC	TT	CC	CC	TT	CC	CC	TT	CC	TT	NN	CC	CC	TT	TT
A04	1226904	TT	TT	TT	TT	TT	TT	TT	TT	TT	TT	TT	TT	TT	TT	TT	TT	TT	TT	TT	TT	TT	TT	TT	TT	TT	TT	TT	TT	TT	TT	TT	TT	TT	TT	TT	TT	TT	TT	TT	TT	TT	TT	TT	NN	TT	TT	TT	TT
A04	1243181	CT	TT	TT	CC	TT	TT	CC	TT	CC	CC	CC	TT	TT	TT	TT	TT	CC	TT	CC	TT	TT	TT	TT	CC	TT	TT	CT	TT	CC	CC	TT	TT	TT	CC	TT	CC	CC	TT	CC	CC	TT	TT	TT	NN	CC	CC	TT	TT
A04	1388601	TC	CC	CC	TT	TT	CC	TT	TT	TT	TT	TT	CC	CC	TT	CC	TT	TT	CC	TT	CC	CC	CC	CC	TT	CC	CC	TC	CC	TT	TT	CC	CC	CC	TT	CC	TT	TT	CC	TT	TT	TT	CC	TT	NN	TT	TT	CC	CC
A04	1470189	AA	AA	GG	AA	AA	AA	AA	AA	AA	AA	AA	AA	AA	AA	AA	AA	AA	AA	AA	AA	AA	AA	AA	AA	AA	AA	AA	AA	AA	AA	AA	AA	AA	AA	AA	AA	AA	AA	AA	AA	AA	AA	AA	AA	AA	AA	AA	AA
A04	1643641	GG	GG	CC	GG	GG	GG	GG	GG	GG	CC	GC	GG	GG	GG	GG	GG	GG	GG	CC	GG	GG	GG	GG	GG	GG	GG	GG	GG	GG	GG	GG	GG	GG	GG	GG	GG	GG	GG	GG	GG	GG	GG	GG	NN	GG	GG	GG	GG
A04	1696255	TT	TT	CC	TT	TT	TT	TT	TT	TT	CC	TC	TT	TT	TT	TT	TT	TT	TT	CC	TT	TT	TT	TT	TT	TT	TT	TT	TT	TT	TT	TT	TT	TT	TT	TT	TT	TT	TT	TT	TT	TT	TT	TT	NN	TT	TT	TT	TT
A04	1811811	CC	CC	CC	CC	CC	CC	CC	CC	CC	CC	CC	CC	CC	CC	CC	CC	CC	CC	CC	CC	CC	CC	CC	CC	CC	CC	CC	CC	CC	CC	CC	CC	CC	CC	CC	CC	CC	CC	CC	CC	CC	CC	CC	NN	CC	CC	CC	CC
A04	1965453	AA	AA	AA	AA	AA	AA	AA	AA	AA	AA	AA	AA	AA	AA	AA	AA	AA	AA	AA	AA	AA	AA	AA	AA	AA	AA	AA	AA	AA	AA	AA	AA	AA	AA	AA	AA	AA	AA	AA	AA	AA	AA	AA	NN	AA	AA	AA	AA
A04	2081591	CC	CC	TT	CC	CC	CC	CC	CC	CC	CC	CC	CC	CC	CC	CC	CC	CC	CC	CC	CT	CC	CC	CC	CC	CC	CC	CC	CC	CC	CC	CC	CC	TT	CC	TT	CC	CC	CC	CC	CC	CC	CC	CC	NN	CC	CC	CC	CC
A04	2292278	CC	CC	AA	CC	CC	CC	CC	CC	CC	CC	CC	CC	CC	CC	CC	CC	CC	CC	CC	CA	CC	CC	CC	CC	CC	CC	CC	CC	CC	CC	CC	CC	AA	CC	AA	CC	CC	CC	CC	CC	CC	CC	CC	NN	CC	CC	CC	CC
A04	2334165	CC	CC	AA	CC	CC	CC	CC	CC	CC	CC	CC	CC	CC	CC	CC	CC	CC	CC	CC	CA	CC	CC	CC	CC	CC	CC	CC	CC	CC	CC	CC	CC	AA	CC	AA	CC	CC	CC	CC	CC	CC	CC	CC	NN	CC	CC	CC	CC
A04	2429373	TT	TT	TT	TT	TT	TT	TT	TT	TT	TT	TT	TT	TT	TT	TT	TT	TT	TT	TT	TT	TT	TT	TT	TT	TT	TT	TT	TT	TT	TT	TT	TT	TT	TT	TT	TT	TT	TT	TT	TT	TT	TT	TT	NN	TT	TT	TT	TT
A04	2517599	TT	TT	GG	TT	TT	TT	TT	TT	TG	TT	TT	TT	TT	TT	TT	TT	TT	TT	TT	TG	TT	TT	TT	TT	TT	TT	TT	TT	TT	TT	TT	TT	TT	TT	GG	TT	TT	TT	TT	TT	TT	TT	TT	NN	TT	TT	TT	TT
A04	2646532	CC	CC	AA	CC	CC	CC	CC	CC	CA	CC	CC	CC	CC	CC	CC	CC	CC	CC	CC	CA	CC	CC	CC	CC	CC	CC	CC	CC	CC	CC	CC	CC	CC	CC	AA	CC	CC	CC	CC	CC	CC	CC	CC	NN	CC	CC	CC	CC
A04	2703236	TG	GG	TT	TT	TT	GG	TT	TT	TT	GG	GG	GG	TT	TT	GG	TT	TT	GG	GG	GG	GG	GG	GG	TT	GG	TT	TG	GG	TT	GG	GG	TT	TT	TT	GG	TT	TT	GG	TT	TT	TT	GG	TT	NN	TT	TT	GG	GG
A04	2704322	AC	CC	AA	AA	AA	CC	AA	AA	AA	CC	CC	CC	AA	AA	CC	AA	AA	CC	CC	CC	CC	CC	CC	AA	CC	AA	AC	CC	AA	CC	CC	AA	AA	AA	CC	AA	AA	CC	AA	AA	AA	CC	AA	NN	AA	AA	CC	CC
A04	2909803	AG	GG	AA	AA	AA	GG	AA	AA	AA	GG	GG	GG	AG	AA	GG	AA	AA	GG	GG	GG	GG	GG	GG	AA	AG	AA	AG	GG	AA	GG	GG	AA	AA	AA	GG	AA	AA	GG	AA	AA	AA	GG	GG	AG	AA	AA	GG	GG
A04	3192116	AT	AA	TT	TT	AT	AA	TT	TT	TT	AA	AA	AA	TT	TT	AA	TT	TT	AA	AA	AA	AA	AA	AA	AT	AA	TT	AT	AA	TT	AA	AA	TT	TT	TT	AA	TT	TT	AA	TT	TT	TT	AA	AA	NN	TT	TT	AA	AA
A04	3395180	GA	GG	AA	AA	AA	GG	AA	AA	AA	GG	GG	GG	AA	AA	GG	AA	AA	GG	GG	GG	GG	GG	GG	AA	GG	AA	GA	GG	AA	GG	GG	AA	AA	AA	GG	AA	AA	GG	AA	AA	AA	GG	GG	NN	AA	AA	GG	GG
A04	3396148	TC	TT	CC	CC	CC	TT	CC	CC	CC	TT	TT	TT	CC	CC	TT	CC	CC	TT	TT	TT	TT	TT	TT	CC	TT	CC	TC	TT	CC	TT	TT	CC	CC	CC	TT	CC	CC	TT	CC	CC	CC	TT	TT	CC	CC	CC	TT	TT
A04	3445154	AG	AA	AA	GG	GG	AA	GG	GG	GG	AA	AA	AA	GG	GG	AA	GG	GG	AA	AA	AG	AA	AA	AA	GG	AA	GG	AG	AA	GG	AA	AA	GG	GG	AA	AA	GG	AG	AA	GG	GG	AA	AA	AA	NN	GG	GG	AA	AA
A04	3448842	GG	GG	TT	GG	GG	GG	GG	GG	GG	TT	TT	GG	GG	GG	GG	GG	GG	GG	GG	GG	GG	GG	GG	GG	GG	GG	GG	GG	GG	GG	GG	GG	GG	GG	GG	GG	GG	GG	GG	GG	GG	GG	GG	NN	GG	GG	GG	GG
A04	3592038	TT	TT	CC	TT	TT	TT	TT	TT	TT	CC	CC	TT	TT	TT	TT	TT	TT	TT	TT	TT	TT	TT	TT	TT	TT	TT	TT	TT	TT	TT	TT	TT	TT	TT	TT	TT	TT	TT	TT	TT	TT	TT	TT	NN	TT	TT	TT	TT
A04	3655416	AG	AA	AA	GG	GG	AA	GG	GG	GG	AA	NN	AA	GG	GG	AA	GG	GG	AA	AA	AG	AA	AA	AA	GG	AA	GG	AG	AG	GG	AA	AA	GG	GG	AA	AA	GG	GG	AA	GG	GG	AA	AA	AA	NN	GG	GG	AA	AA
A04	3726530	AG	AA	GG	GG	GG	AA	GG	GG	GG	GG	GG	AA	GG	GG	AA	GG	GG	AA	AA	AG	AA	AA	AA	GG	AA	GG	AG	AA	GG	AA	AA	GG	GG	AA	AA	GG	AG	AA	GG	GG	AA	AA	AA	NN	GG	GG	AA	AA
A04	3766983	AG	AA	GG	GG	AG	AA	GG	GG	GG	GG	GG	AA	GG	GG	AA	GG	GG	AA	AA	AG	AA	AA	AA	AG	AA	GG	AG	AA	GG	AA	AA	GG	GG	AA	AA	GG	AG	AA	GG	GG	AA	AA	AA	NN	GG	AG	AA	AA
A04	3994032	GG	GG	AA	GG	GG	GG	GG	GG	GG	AA	AA	GG	GG	GG	GG	GG	GG	GG	GG	GG	GG	GG	GG	GG	GG	GG	GG	GG	GG	GG	GG	GG	GG	GG	GG	GG	GG	GG	GG	GG	GG	GG	GG	NN	GG	GG	GG	GG
A04	4237391	AA	CC	AA	AA	AA	CC	AA	AA	CA	CC	CC	CC	AA	CC	CC	AA	AA	CC	CC	CA	CC	CC	CC	CA	CA	AA	CA	CC	AA	CC	CC	AA	AA	CC	CC	AA	CA	AA	CC	AA	CC	CC	CC	NN	AA	AA	CC	AA
A04	4316901	CC	CC	TT	CC	CC	CC	CC	CC	CC	TT	TT	CC	CC	CC	CC	CC	CC	CC	CC	CC	CC	CC	CC	CC	CC	CC	CC	CC	CC	CC	CC	CC	CC	CC	CC	CC	CC	CC	CC	CC	CC	CC	CC	NN	CC	CC	CC	CC
A04	4370079	AA	GG	GG	AA	AA	GG	AA	AA	GA	GG	GG	GG	AA	NN	GG	AA	AA	GG	GG	GA	GG	GG	GG	GA	GA	AA	GA	GG	AA	GG	GG	AA	AA	GG	GG	AA	GA	AA	GG	AA	GG	GG	GG	NN	AA	AA	GG	AA
A04	4414885	CC	CC	TT	CC	CC	CC	CC	CC	CC	TT	TT	CC	CC	CC	CC	CC	CC	CC	CC	CC	CC	CC	CC	CC	CC	CC	CC	CC	CC	CC	CC	CC	CC	CC	CC	CC	CC	CC	CC	CC	CC	CC	CC	NN	CC	CC	CC	CC
A04	4604938	GG	AA	AA	GG	GG	AA	GG	GG	AG	AA	AA	AA	GG	AA	AA	GG	GG	AA	AA	AG	AA	AA	AA	AG	AG	GG	AG	AA	GG	AA	AA	GG	GG	AA	AA	GG	AG	GG	AA	GG	AA	AA	AA	NN	GG	GG	AA	GG
A04	4719788	GG	GG	GG	GG	GG	GG	GG	GG	GG	GG	GG	GG	GG	GG	GG	GG	GG	GG	GG	GG	GG	GG	GG	GG	GG	GG	GG	GG	GG	GG	GG	GG	GG	GG	GG	GG	GG	GG	GG	GG	GG	GG	GG	NN	GG	GG	GG	GG
A04	4782310	GG	AA	GG	GG	AA	AA	GG	GG	AG	AA	AA	AA	GG	AA	AA	GG	GG	AA	AA	AG	AA	AA	AA	AG	AG	GG	AG	AA	GG	AA	AA	GG	GG	AA	AA	GG	AG	GG	AA	GG	AA	AA	AA	NN	GG	GG	GG	GG
A04	4972802	TT	GG	TT	TT	TT	GG	TT	TT	GT	TT	TT	GG	TT	GG	GG	TT	TT	GG	GG	TT	GG	TT	GG	GT	GT	TT	GT	GG	TT	GG	GG	TT	TT	GG	GG	TT	GG	TT	GG	TT	GG	GG	GG	NN	TT	GG	TT	TT
A04	5009400	CC	AA	CC	CC	CC	AA	CC	CC	AC	CC	CC	AA	CC	AA	AC	CC	CC	AA	AA	CC	AA	CC	AA	AC	AC	CC	AC	AA	CC	AA	AA	CC	CC	AA	AA	CC	AA	CC	AA	CC	AA	AA	AA	NN	CC	AA	CC	CC
A04	5256114	AA	GG	AA	AA	AA	GG	AA	AA	GA	AA	AA	GG	AA	GG	GG	AA	AA	GG	GG	AA	GG	AA	GG	GA	GA	AA	AA	GG	AA	GG	GG	AA	AA	GG	GG	AA	GG	AA	GG	AA	GG	GG	GG	NN	AA	AA	AA	AA
A04	5368641	AA	GG	AA	AA	AA	GG	AA	AA	GA	AA	AA	GG	AA	GG	GG	AA	AA	GG	GG	AA	GG	AA	GG	GA	GG	AA	AA	GG	AA	GG	GG	AA	AA	GG	GG	AA	GG	AA	GG	AA	GG	GG	GG	NN	AA	AA	AA	AA
A04	5429885	CG	CC	GG	GG	CG	CC	GG	GG	CG	CG	CG	CC	CG	CC	CC	GG	CG	CC	CC	GG	CC	GG	CC	CG	CG	GG	CG	CC	GG	CC	CC	CG	GG	CC	CC	CG	CC	GG	CC	CG	CC	CC	CC	NN	CG	CG	CG	CG
A04	5687582	TT	GG	TT	TT	TT	GG	TT	TT	GT	GG	GG	GG	TT	GG	GG	TT	TT	GG	GG	TT	GG	TT	GG	GT	GT	TT	TT	GG	TT	GG	GG	TT	TT	GG	GG	TT	GG	TT	GG	TT	GG	GG	GG	NN	TT	TT	TT	TT
A04	5800800	TT	CT	TT	TT	TT	CT	TT	TT	CT	CT	CT	CT	TT	CT	CT	TT	TT	CT	CT	TT	CT	TT	CT	CT	CT	TT	TT	CT	TT	CT	CT	TT	TT	CT	CT	TT	CT	TT	CT	TT	CT	CT	CT	NN	TT	TT	TT	TT
A04	5880981	CC	AA	CC	CC	CC	AA	CC	CC	AC	AA	AA	AA	CC	AA	AA	CC	CC	AA	AA	CC	AA	CC	AA	AC	AC	CC	CC	AA	CC	AA	AA	CC	CC	AA	AA	CC	AA	CC	AA	CC	AA	AA	AA	NN	CC	CC	CC	CC
A04	6082176	CC	TT	CC	CC	CC	TT	CC	CC	TC	TT	TT	TT	CC	TT	TT	CC	CC	TT	TT	CC	TT	CC	TT	TC	TC	CC	CC	TT	CC	TT	TT	CC	CC	TT	TT	CC	TT	TT	TT	CC	TT	TT	TT	TC	CC	CC	CC	CC
A04	6154871	TT	GG	TT	TT	TT	GG	TT	TT	GT	GG	GG	GG	GG	GG	GG	TT	TT	GG	GG	TT	GG	TT	GG	GT	GT	TT	TT	GG	TT	GG	GG	TT	TT	GG	GG	TT	GG	GG	GG	TT	GG	GG	GG	NN	TT	TT	TT	TT
A04	6278501	GG	AA	GG	AA	AA	AA	GG	GG	AG	AA	AA	AA	AA	AA	AA	AG	GG	AA	AA	GG	AA	GG	AA	AG	AG	GG	GG	AA	GG	AA	AA	GG	GG	AA	AA	GG	AA	AA	AA	GG	AA	AA	AA	NN	GG	GG	GG	GG
A04	6914671	TT	TT	TT	TT	TT	TT	TT	TT	TT	TT	TT	TT	TT	TT	TT	TT	TT	TT	TT	TT	TT	TT	TT	TT	TT	TT	TT	TT	TT	TT	TT	TT	TT	TT	TT	TT	TT	TT	TT	TT	TT	TT	TT	NN	TT	TT	TT	TT
A04	7017591	GG	GG	CC	GG	GG	GG	GG	GG	GG	GG	GG	GG	GG	GG	GG	GG	GG	GG	GG	CC	GG	CC	GG	GG	GG	GG	GG	GG	GG	GG	GG	GG	GG	CC	GG	GG	GG	GG	GG	GG	GG	GG	GG	NN	GG	GG	GG	GG
A04	7192180	GG	GG	GG	GG	GG	GG	GG	GG	GA	AA	AA	GG	GG	GG	GG	GG	GG	GG	GG	GG	GG	GG	GG	GG	GG	GG	GG	GG	GG	GG	GG	GG	GG	AA	GG	GG	GG	GG	GG	GG	GG	GG	GG	NN	GG	GG	GG	GG
A04	7368039	TT	TT	TT	TT	TT	TT	TT	TT	TT	CC	CC	TT	TT	TT	TT	TT	TT	TT	TT	TT	TT	TT	TT	TT	TT	TT	TT	TT	TT	TT	TT	TT	TT	CC	TT	TT	TT	TT	TT	TT	TT	TT	TT	NN	TT	TT	TT	TT
A04	7377980	AA	AA	AA	AA	AA	AA	AA	AA	AA	GG	GG	AA	AA	AA	AA	AA	AA	AA	AA	AA	AA	AA	AA	AA	AA	AA	AA	AA	AA	AA	AA	AA	AA	GG	AA	AA	AA	AA	AA	AA	AA	AA	AA	NN	AA	AA	AG	AA
A04	7617649	GG	GG	GG	GG	GG	GG	GG	GG	GG	GG	GG	GG	GG	GG	GG	GG	GG	GG	GG	GG	GG	GG	GG	GG	GG	GG	GG	GG	GG	GG	GG	GG	GG	AA	GG	AA	GG	GG	GG	GG	GG	GG	GG	NN	GG	GG	GG	GG
A04	7642880	CC	CC	CC	CC	CC	CC	CC	CC	CC	CC	CC	CC	CC	CC	CC	CC	CC	CC	CC	CC	CC	CC	CC	CC	CC	CC	CC	CC	CC	CC	CC	CC	CC	TT	CC	TT	CC	CC	CC	CC	CC	CC	CC	NN	CC	CC	CC	CC
A04	8244651	CC	CC	CC	TT	CC	TT	CC	CC	CC	CC	CC	CC	CC	CC	CC	CC	CC	CC	CC	CC	CC	CC	CC	CC	CC	CC	CC	CC	CC	TT	CC	CC	CC	CC	CC	TT	CC	CC	CC	CC	CC	CC	CC	NN	CC	CC	CC	CC
A04	8295462	TT	TT	TT	CC	TT	CC	TT	TT	TT	TT	TT	TT	TT	TT	TT	TT	TT	TT	TT	TT	TT	CC	TT	TT	TT	TT	TT	TT	TT	CC	TT	TT	TT	TT	CC	CC	TT	TT	TT	TT	TT	TC	TT	NN	TT	TT	TT	TT
A04	8432235	CC	CC	CC	AA	CC	AA	CC	CC	CC	CC	CC	CC	CC	CC	CC	CC	CC	CC	CC	CC	CC	CC	CC	CC	CC	CC	CC	CC	CC	AA	CC	CC	CC	CC	CC	AA	CC	CC	CC	CC	CC	CC	CC	NN	CC	CC	CC	CC
A04	8700977	CC	CC	CC	TT	CC	TT	CC	CC	CC	CC	CC	CC	CC	CC	CC	CC	CC	CC	CC	CC	CC	TT	CC	CC	CC	CC	CC	CC	CC	TT	CC	CC	CC	TT	TT	TT	CT	CC	CC	CC	CC	CT	CC	NN	CC	CC	CC	CC
A04	8987409	AA	AA	AA	GG	AA	GG	AA	AA	AA	AA	AA	AA	AA	AA	AA	AA	AA	AA	AA	AA	AA	AG	AA	AA	AA	AA	AA	AA	AA	GG	AA	AA	AA	GG	GG	GG	AG	AA	AA	AA	AA	AG	AA	NN	AA	AA	AA	AA
A04	9111458	TT	TT	TT	AA	TT	AA	TT	TT	TT	TT	TT	TT	TT	TT	TT	TT	TT	TT	TT	TT	TT	AA	TT	TT	TT	TT	TT	TT	TT	AA	TT	TT	TT	AA	AA	AA	TA	TT	TT	TT	TT	TA	TT	NN	TT	TT	TT	TT
A04	9839927	GG	GG	GG	AA	GG	AA	GG	GG	GG	GG	GG	GG	GG	GG	GG	GG	GG	GG	GG	GG	GG	AA	GG	GG	GG	GG	GG	GG	GG	AA	GG	GG	GG	GG	AA	GG	GA	GG	GG	GG	GG	GA	GG	NN	GG	GG	GG	GG
A04	10072204	CC	CC	CC	TT	CC	TT	CC	CC	CC	CC	CC	CC	CC	CC	CC	CC	CC	CC	CC	CC	CC	CC	CC	CC	CC	CC	CC	CC	CC	TT	CC	CC	CC	CC	TT	CC	CT	CC	CC	CC	CC	CC	CC	NN	CC	CC	CC	CC
A04	10747796	GG	GG	GG	GA	GG	GA	GG	GG	GG	GG	GG	GG	GG	GG	GG	GG	GG	GG	GG	GG	GG	GG	GG	GG	GG	GG	GG	GG	GG	GA	GG	GG	GG	GG	GA	GG	GA	GG	GG	GG	GG	GG	GG	NN	GG	GG	GG	GG
A04	10763281	GG	GG	GG	AA	GG	AA	GG	GG	GG	GG	GG	GG	GG	GG	GG	GG	GG	GG	GG	GG	GG	GG	GG	GG	GG	GG	GG	GG	GG	AA	GG	GG	GG	GG	AA	GG	GA	GG	GG	GG	GG	GG	GG	NN	GG	GG	GG	GG
A04	10938700	GG	GG	GG	AA	GG	AA	GG	GG	GG	GG	GG	GG	GG	GG	GG	GG	GG	GG	GG	GG	GG	GG	GG	GG	GG	GG	GG	GG	GG	AA	GG	GG	GG	GG	AA	GG	GA	GG	GG	GG	GG	GG	GG	NN	GG	GG	GG	GG
A04	11437409	CC	TT	TT	TT	CC	TT	TT	CC	CT	TT	TT	CC	CC	CC	CC	CT	TT	TT	CC	CC	CC	CC	TT	TT	CC	TT	CC	TT	TT	TT	TT	CC	CC	CC	TT	CC	CT	CC	CC	TT	CC	CC	TT	NN	TT	CC	TT	CC
A04	11736130	TT	GG	GG	GG	TT	GG	GG	TT	TG	NN	TT	TG	TT	TT	TT	TG	GG	GG	NN	TT	TT	NN	TG	GG	TT	GG	TT	TT	GG	GG	GG	TT	TT	TT	GG	TT	TG	TT	TT	GG	TT	TT	TG	NN	GG	NN	GG	TT
A04	12313755	CC	AA	AA	AA	CC	AA	AA	CC	CA	CC	CC	AA	CC	CC	CC	CA	AA	AA	CC	CC	CC	CC	AA	AA	CC	AA	CC	CC	AA	AA	AA	CC	CC	CC	AA	CC	CA	CC	CC	AA	CC	CC	AA	NN	AA	CC	AA	CC
A04	12970532	CC	CC	CC	TT	CC	TT	CC	CC	CC	CC	CC	CC	CC	CC	CC	CC	CC	CC	CC	CC	CC	CC	CC	CC	CC	CC	CC	CC	CC	TT	CC	CC	CC	CC	TT	CC	CT	CC	CC	CC	CC	CC	CC	NN	CC	CC	CC	CC
A04	13460100	AA	GG	GG	GG	AA	GG	GG	AA	AG	AA	AA	GG	AA	AA	AA	AG	GG	GG	AA	AA	AA	AA	GG	GG	AA	GG	AA	AA	GG	GG	GG	AA	AA	AA	GG	AA	AG	AA	AA	GG	AA	AA	GG	NN	GG	AA	GG	AA
A04	13791422	AA	GG	GG	GG	AA	GG	GG	AA	AG	AA	AA	GG	AA	AA	AA	AG	GG	GG	AA	AA	AA	AA	GG	GG	AA	GG	AA	AA	GG	GG	GG	AA	AA	AA	GG	AA	AG	AA	AA	GG	AA	AA	GG	NN	GG	AA	GG	AA
A04	15324296	GG	AA	AA	AA	GG	AA	AA	GG	GA	GG	GG	AA	GG	GG	GG	GA	AA	AA	GG	GG	GG	GG	AA	AA	GG	AA	GG	GG	AA	AA	AA	GG	GG	GG	AA	GG	GA	GG	GG	AA	GG	GG	AA	NN	AA	GG	AA	GG
A04	15577213	GG	GG	GG	AA	GG	AA	GG	GG	GG	GG	GG	GG	GG	GG	GG	GG	GG	GG	GG	GG	GG	GG	GG	GG	GG	GG	GG	GG	GG	AA	GG	GG	GG	GG	AA	GG	GA	GG	GG	GG	GG	GG	GG	NN	GG	GG	GG	GG
A04	16705660	TT	CC	CC	CC	TT	CC	CC	TT	TC	TT	TT	CC	TT	TT	TT	TC	CC	CC	TT	TT	TT	TT	CC	CC	TT	CC	TT	TT	CC	CC	CC	TT	TT	TT	CC	TT	TC	TT	TT	CC	TT	TT	CC	NN	CC	TT	CC	TT
A04	16878144	AA	GG	GG	GG	AG	GG	GG	AA	AG	AA	AA	GG	AA	AA	AA	AG	GG	GG	AA	AA	AA	AA	GG	GG	AA	GG	AA	AA	GG	GG	GG	AA	AA	AA	GG	AA	AG	AA	AA	GG	AA	AA	GG	NN	GG	AA	GG	AA
A04	17221153	AA	GG	GG	GG	AA	GG	GG	AA	AG	AA	AA	GG	AA	AA	AA	AG	GG	GG	AA	AA	AA	AA	GG	GG	AA	GG	AA	AA	GG	GG	GG	AA	AA	AA	GG	AA	AG	AA	AA	GG	AA	AA	GG	NN	GG	AA	GG	AA
A04	17463269	TT	CC	CC	CC	TT	CC	CC	TT	TC	TT	TT	CC	TT	TT	TT	TC	CC	CC	TT	TT	TT	TT	CC	CC	TT	CC	TT	TT	CC	CC	CC	TT	TT	TT	CC	TT	TC	TT	TT	CC	TT	TT	CC	NN	CC	TT	CC	TT
A04	18130754	AA	GG	GG	GG	AA	GG	GG	AA	AG	AA	AA	GG	AA	AA	AA	AG	GG	GG	AA	AA	AA	AA	GG	GG	AA	GG	AA	AA	GG	GG	GG	AA	AA	AA	GG	AA	AG	AA	AA	GG	AA	AA	GG	NN	GG	AA	GG	AA
A04	18773188	TT	CC	CC	CC	TT	CC	CC	TT	TC	TT	TT	CC	TT	TT	TT	TC	CC	CC	TT	TT	TT	TT	CC	CC	TT	CC	TT	TT	CC	CC	CC	TT	TT	TT	CC	TT	TC	TT	TT	CC	TT	TT	CC	NN	CC	TT	CC	TT
A04	19054909	AA	CC	CC	CC	AA	CC	CC	AA	AC	AA	AA	CC	AA	AA	AA	AC	CC	CC	AA	AA	AA	AA	CC	CC	AA	CC	AA	AA	CC	CC	CC	AA	AA	AA	CC	AA	AC	AA	AA	CC	AA	AA	CC	CC	CC	AA	CC	AA
A04	19569583	TT	GG	GG	GG	TT	GG	GG	TT	TG	TT	TT	GG	TT	TT	TT	TG	GG	GG	TT	TT	TT	TT	GG	GG	TT	GG	TT	TT	GG	GG	GG	TT	TT	TT	GG	TT	TG	TT	TT	GG	TT	TT	GG	NN	GG	TT	GG	TT
A04	20093783	GG	GG	GG	AA	GG	AA	GG	GG	GG	GG	GG	GG	GG	GG	GG	GG	GG	GG	GG	GG	GG	GG	GG	GG	GG	GG	GG	GG	GG	AA	GG	GG	GG	GG	AA	GG	GA	GG	GG	GG	GG	GG	GG	NN	GG	GG	GG	GG
A04	20355420	TT	GG	GG	GG	TT	GG	GG	TT	TG	TT	TT	GG	TT	TT	TT	TG	GG	GG	TT	TT	TT	TT	GG	GG	TT	GG	TT	TT	GG	GG	GG	TT	TT	TT	GG	TT	TG	TT	TT	GG	TT	TT	GG	NN	GG	TT	GG	TT
A04	20780291	AA	TT	TT	TT	AA	TT	TT	AA	AT	AA	AA	TT	AA	AA	AA	AT	TT	TT	AA	AA	AA	AA	TT	TT	AA	TT	AA	AA	TT	TT	TT	AA	AA	AA	TT	AA	AT	AA	AA	TT	AA	AA	TT	NN	TT	AA	TT	AA
A04	21009599	GG	GG	GG	AA	GG	AA	GG	GG	GG	GG	GG	GG	GG	GG	GG	GG	GG	GG	GG	GG	GG	GG	GG	GG	GG	GG	GG	GG	GG	AA	GG	GG	GG	GG	AA	GG	GA	GG	GG	GG	GG	GG	GG	NN	GG	GG	GG	GG
A04	21081452	CC	CC	CC	TT	CC	TT	CC	CC	CC	CC	CC	CC	CC	CC	CC	CC	CC	CC	CC	CC	CC	CC	CC	CC	CC	CC	CC	CC	CC	TT	CC	CC	CC	CC	TT	CC	CT	CC	CC	CC	CC	CC	CC	NN	CC	CC	CC	CC
A04	21608070	AA	CC	CC	CC	AA	CC	CC	AA	AC	AA	AA	CC	AA	AA	AA	AC	CC	CC	AA	AA	AA	AA	CC	CC	AA	CC	AA	AA	CC	CC	CC	AA	AA	AA	CC	AA	AC	AA	AA	CC	AA	AA	CC	CC	CC	AA	CC	AA
A04	21984674	GG	AA	AA	AA	GG	AA	AA	GG	GA	GG	GG	AA	GG	GG	GG	GA	AA	AA	GG	GG	GG	GG	AA	AA	GG	AA	GG	GG	AA	AA	AA	GG	GG	GG	AA	GG	GA	GG	GG	AA	GG	GG	AA	NN	AA	GG	AA	GG
A04	22321965	GG	CC	CC	CC	GG	CC	CC	GG	GC	GG	GG	CC	GG	GG	GG	GC	CC	CC	GG	GG	GG	GG	CC	CC	GG	CC	GG	GG	CC	CC	CC	GG	GG	GG	CC	GG	GC	GG	GG	CC	GG	GG	CC	NN	CC	GG	CC	GG
A04	22631554	CC	CC	CC	TT	CC	TT	CC	CC	CC	CC	CC	CT	CC	CC	CC	CC	CC	CC	CC	CC	CC	CC	CC	CC	CC	CC	CC	CC	CC	TT	CC	CC	CC	CC	TT	CC	CT	CC	CC	CC	CC	CC	CC	NN	CC	CC	CC	CC
A04	24240427	GG	GG	GG	GG	GG	GG	GG	GG	GG	GG	GG	GG	GG	GG	GG	GA	GG	GG	GG	GG	GG	GG	GG	GG	GG	GG	GG	GG	GG	GG	GG	GG	GG	GG	AA	GG	GA	GG	GG	GG	GG	GG	GG	NN	GG	GG	GG	GG
A04	24604181	CC	GG	GG	GG	CC	GG	GG	CC	CG	CC	CC	GG	CC	CC	CC	CG	GG	GG	CC	CC	CC	CC	GG	GG	CC	GG	CC	CC	GG	GG	GG	CC	CC	CC	GG	CC	CG	CC	CC	GG	CC	CC	GG	NN	GG	CC	GG	CC
A04	24967728	NN	NN	CC	TT	NN	TT	NN	NN	NN	NN	NN	NN	NN	NN	NN	NN	CC	CC	NN	CC	CC	NN	NN	CC	NN	CC	CC	NN	NN	TT	NN	CC	NN	CC	TT	CC	CT	NN	CC	CC	CC	NN	NN	NN	CC	CC	CC	CC
A04	25213858	CC	CC	CC	TT	CC	TT	CC	CC	CC	CC	CC	CC	CC	CC	CC	CC	CC	CC	CC	CC	CC	CC	CC	CC	CC	CC	CC	CC	CC	TT	CC	CC	CC	CC	TT	CC	CT	CC	CC	CC	CC	CC	CC	CC	CC	CC	CC	CC
A04	25250786	GG	GG	GG	AA	GG	AA	GG	GG	GG	GG	GG	GG	GG	GG	GG	GG	GG	GG	GG	GG	GG	GG	GG	GG	GG	GG	GG	GG	GG	AA	GG	GG	GG	GG	AA	GG	GA	GG	GG	GG	GG	GG	GG	NN	GG	GG	GG	GG
A04	25433499	AA	GG	GG	GG	AA	GG	GG	AA	AG	AA	AA	GG	AA	AT	AA	AG	GG	GG	AA	AA	AA	AA	GG	GG	AA	GG	AA	AA	GG	GG	GG	AA	AA	AA	GG	AA	AG	AA	AA	GG	AA	AA	GG	NN	GG	AA	GG	AA
A04	25846145	TT	CC	CC	CC	TT	CC	CC	TT	TC	TT	TT	CC	TT	TT	TT	TC	CC	CC	TT	TT	TT	TT	CC	CC	TT	CC	TT	TT	CC	CC	CC	TT	TT	TT	CC	TT	TC	TT	TT	CC	TT	TT	CC	NN	CC	TT	CC	TT
A04	26959659	TC	CC	CC	CC	TC	CC	CC	TC	TC	TT	TT	CC	TC	TT	TT	TC	CC	CC	TT	TC	TC	TT	TC	CC	TC	CC	TC	TC	CC	CC	CC	TC	TC	TT	CC	TT	TC	TC	TT	CC	TC	TC	CC	NN	CC	TT	CC	TT
A04	27435842	GG	NN	NN	AA	NN	AA	NN	GG	NN	NN	GG	NN	NN	NN	GG	NN	NN	NN	NN	NN	GG	NN	NN	NN	NN	NN	GG	NN	NN	AA	NN	NN	NN	GG	AA	GG	NN	GG	NN	NN	GG	NN	GG	NN	NN	NN	NN	NN
A04	27978442	AA	GG	GG	GG	AA	GG	GG	AA	AG	AA	AA	GG	AA	AA	AA	AG	GG	GG	AA	AA	AA	AA	GG	GG	AA	GG	AA	AA	GG	GG	GG	AA	AA	AA	GG	AA	AG	AA	AA	GG	AA	AA	GG	NN	GG	AA	GG	AA
A04	27987951	TT	CC	CC	CC	TT	CC	CC	TT	TC	TT	TT	CC	TT	TT	TT	TC	CC	CC	TT	TT	TT	TT	CC	CC	TT	CC	TT	TT	CC	CC	CC	TT	TT	TT	CC	TT	TC	TT	TT	CC	TT	TT	CC	NN	CC	TT	CC	TT
A04	28562080	AA	GG	GG	GG	AA	GG	GG	AA	AG	AA	AA	GG	AA	AA	AA	AG	GG	GG	AA	AA	AA	AT	GG	GG	AA	GG	AA	AA	GG	GG	GG	AA	AA	AA	GG	AA	AG	AA	AA	GG	AA	AA	GG	NN	GG	AA	GG	AA
A04	28783736	CC	CC	CC	TT	CC	TT	CC	CC	CC	CC	CC	CC	CC	CC	CC	CC	CC	CC	CC	CC	CC	CC	CC	CC	CC	CC	CC	CC	CC	TT	CC	CC	CC	CC	TT	CC	CT	CC	CC	CC	CC	CC	CC	NN	CC	CC	CC	CC
A04	28911400	AA	AA	AA	GG	AA	GG	AA	AA	AA	AA	AA	AA	AA	AA	AA	AA	AA	AA	AA	AA	AA	AA	AA	AA	AA	AA	AA	AA	AA	GG	AA	AA	AA	AA	GG	AA	AG	AA	AA	AA	AA	AA	AA	NN	AA	AA	AA	AA
A04	29269969	GG	AA	AA	AA	GG	AA	AA	GG	GA	GG	GG	AA	GG	GG	GG	GA	AA	AA	GG	GG	GG	GG	AA	AA	GG	AA	GG	GG	AA	AA	AA	GG	GG	GG	AA	GG	GA	GG	GG	AA	GG	GG	AA	NN	AA	GG	AA	GG
A04	29580328	GG	GG	GG	GA	GG	AA	GG	GG	GG	GG	GG	GG	GG	GG	GG	GG	GG	GG	GG	GG	GG	GG	GG	GG	GG	GG	GG	GG	GG	AA	GG	GG	GG	GG	AA	GG	GA	GG	GG	GG	GG	GG	GG	NN	GG	GG	GG	GG
A04	30124029	GG	GG	GG	AA	GG	AA	GG	GG	GG	GG	GG	GG	GG	GG	GG	GG	GG	GG	GG	GG	GG	GG	GG	GG	GG	GG	GG	GG	GG	AA	GG	GG	GG	GG	AA	GG	GA	GG	GG	GG	GG	GG	GG	NN	GG	GG	GG	GG
A04	30822972	TT	GG	GG	GG	TT	GG	GG	TT	TG	TT	TT	GG	TT	TT	TT	TG	GG	GG	TT	TT	TT	TT	GG	GG	TT	GG	TT	TT	GG	GG	GG	TT	TT	TT	GG	TT	TG	TT	TT	GG	TT	TT	GG	NN	GG	TT	GG	TT
A04	31273231	AA	GG	GG	GG	AA	GG	GG	AA	AG	AA	AA	GG	AA	AA	AA	AG	GG	GG	AA	AA	AA	AA	GG	GG	AA	GG	AA	AA	GG	GG	GG	AA	AA	AA	GG	AA	AG	AA	AA	GG	AA	AA	GG	NN	GG	AA	GG	AA
A04	31539432	TT	CC	CC	CC	TT	CC	CC	TT	TC	TT	TT	CC	TT	TT	TT	TC	CC	CC	TT	TT	TT	TT	CC	CC	TT	CC	TT	TT	CC	CC	CC	TT	TT	TT	CC	TT	TC	TT	TT	CC	TT	TT	CC	NN	CC	TT	CC	TT
A04	31734225	AA	GG	GG	GG	AA	GG	GG	AA	AG	AA	AA	GG	AA	AA	AA	AG	GG	GG	AA	AA	AA	AA	GG	GG	AA	GG	AA	AA	GG	GG	GG	AA	AA	AA	GG	AA	AG	AA	AA	GG	AA	AA	GG	NN	GG	AA	GG	AA
A04	33479352	AA	CC	CC	CC	AA	CC	CC	AA	AC	AT	NN	NN	AT	NN	NN	CC	CC	CC	NN	NN	AA	NN	CC	NN	AA	CC	AA	AA	CC	CC	CC	AA	AA	AA	CC	AA	AC	NN	NN	CC	AA	NN	CC	NN	CC	NN	CC	AA
A04	33870811	CC	CC	CC	TT	CC	CT	CC	CC	CC	CC	CC	CC	CC	CC	CC	CC	CC	CC	CC	CC	CC	CC	CC	CC	CC	CC	CC	CC	CC	CT	CC	CC	CC	CC	TT	CC	CT	CC	CC	CC	CC	CC	CC	NN	CC	CC	CC	CC
A04	34235695	TT	CC	CC	CC	TC	CC	CC	TT	TT	TT	TT	CC	TT	TT	TT	TC	CC	CC	NN	TT	TT	TT	CC	CC	TT	CC	TT	TT	CC	CC	CC	TT	TT	TT	CC	TT	TC	TT	TT	CC	TT	TT	CC	NN	CC	TT	CC	TT
A04	34620520	TT	TT	TT	CC	TT	TC	TT	TT	TT	TT	TT	TT	TT	TT	TT	TT	TT	TT	TT	TT	TT	TT	TT	TT	TT	TT	TT	TT	TT	CC	TT	TT	TT	TT	CC	TT	TC	TT	TT	TT	TT	TT	TT	NN	TT	TT	TT	TT
A04	35206468	GG	GG	GG	AA	GG	AA	NN	GG	GG	GG	NN	GG	GG	GG	GG	NN	NN	GG	GG	GG	GG	NN	GG	NN	NN	GG	GG	GG	GG	AA	GG	GG	GG	GG	AA	GG	GA	GG	GG	GG	GG	NN	GG	NN	NN	GG	GG	GG
A04	35627760	GG	AA	AA	AA	GG	AA	AA	GG	GA	GG	GG	AA	GG	GG	GG	GA	AA	AA	GG	GG	GG	GG	AA	GA	GG	AA	GG	GG	AA	AA	AA	GG	GG	GG	AA	GG	GA	GG	GG	AA	GG	GG	AA	NN	AA	GG	AA	GG
A04	35829159	TT	GG	GG	GG	TT	GG	GG	TT	TG	TT	TT	GG	TT	TT	TT	TG	GG	GG	TT	TT	TT	TT	GG	GG	TT	GG	TT	TT	GG	GG	GG	TT	TT	TT	GG	TT	TG	TT	TT	GG	TT	TT	GG	NN	GG	TT	GG	TT
A04	36286392	CC	CC	CC	TT	CC	CT	CC	CC	CC	CC	CC	CC	CC	CC	CC	CC	CC	CC	CC	CC	CC	CC	CC	CC	CC	CC	CC	CC	CC	CT	CC	CC	CC	CC	CT	CC	CT	CC	CC	CC	CC	CC	CC	NN	CC	CC	CC	CC
A04	36739224	CC	CC	CC	TT	CC	TT	CC	CC	CC	CC	CC	CC	CC	CC	CC	CC	CC	CC	CC	CC	CC	CC	CC	CC	CC	CC	CC	CC	CC	TT	CC	CC	CC	CC	TT	CC	CT	CC	CC	CC	CC	CC	CC	NN	CC	CC	CC	CC
A04	36932870	TT	CC	CC	CC	TT	CC	CC	TT	TC	TT	TT	CC	TT	TT	TT	TC	CC	CC	TT	TT	TT	TT	CC	CC	TT	CC	TT	TT	CC	CC	CC	TT	TT	TT	CC	TT	TC	TT	TT	CC	TT	TT	CC	NN	CC	TT	CC	TT
A04	37359852	TT	TT	TT	CC	TT	CC	TT	TT	TT	TT	TT	TT	TT	TT	TT	TT	TT	TT	TT	TT	TT	TT	TT	TT	TT	TT	TT	TT	TT	CC	TT	TT	TT	TT	CC	TT	TC	TT	TT	TT	TT	TT	TT	CC	TT	TT	TT	TT
A04	37599781	GG	GG	GG	AA	GG	AA	GG	GG	GG	GG	GG	GG	GG	GG	GG	GG	GG	GG	GG	GG	GG	GG	GG	GG	GG	GG	GG	GG	GG	AA	GG	GG	GG	GG	AA	GG	GA	GG	GG	GG	GG	GG	GG	NN	GG	GG	GG	GG
A04	37781202	TT	CC	CC	CC	TT	CC	CC	TT	TC	TT	TT	CC	TT	TT	TT	TC	CC	CC	TT	TT	TT	TT	CC	CC	TT	CC	TT	TT	CC	CC	CC	TT	TT	TT	CC	TT	TC	TT	TT	CC	TT	TT	CC	NN	CC	TT	CC	TT
A04	38532303	TT	GG	GG	GG	TT	GG	GG	TT	TG	TT	TT	GG	TT	TT	TT	TG	GG	GG	TT	TT	TT	TT	GG	GG	TT	GG	TT	TT	GG	GG	GG	TT	TT	TT	GG	TT	TG	TT	TT	GG	TT	TT	GG	NN	GG	TT	GG	TT
A04	38762031	AA	GG	GG	GG	AA	GG	GG	AA	AG	AA	AA	GG	AA	AA	AA	AG	AG	GG	AA	AA	AA	AA	GG	GG	AA	GG	AA	AA	GG	GG	GG	AA	AA	AA	AG	AA	AG	AA	AA	GG	AA	AA	GG	NN	GG	AA	GG	AA
A04	39022923	TT	CC	CC	CC	TT	CC	CC	TT	TC	TT	TT	CC	TT	TT	TT	TC	CC	CC	TT	TT	TT	TT	TC	CC	TT	CC	TT	TT	TC	CC	CC	TT	TT	TT	CC	TT	TC	TT	TT	CC	TT	TT	CC	NN	CC	TT	CC	TT
A04	39400759	AA	GG	GG	GG	AA	GG	GG	AA	AG	AA	AA	GG	AA	AA	AA	AG	GG	GG	AA	AA	AA	AA	GG	GG	AA	GG	AA	AA	GG	GG	GG	AA	AA	AA	GG	AA	AG	AA	AA	GG	AA	AA	GG	NN	GG	AA	GG	AA
A04	40054443	TT	CC	CC	CC	TT	CC	CC	TT	TC	TT	TT	CC	TT	TT	TT	TC	CC	CC	TT	TT	TT	TT	CC	CC	TT	CC	TT	TT	CC	CC	CC	TT	TT	TT	CC	TT	TC	TT	TT	CC	TT	TT	CC	NN	CC	TT	CC	TT
A04	40243007	GG	GG	GG	AA	GG	AA	GG	GG	GG	GG	GG	GG	GG	GG	GG	GG	GG	GG	GG	GG	GG	GG	GG	GG	GG	GG	GG	GG	GG	AA	GG	GG	GG	GG	AA	GG	GA	GG	GG	GG	GG	GG	GG	NN	GG	GG	GG	GG
A04	40423978	GG	GG	GG	GG	GG	GG	GG	GG	GG	GG	GG	GG	GG	GG	GG	GG	GG	GG	GG	GG	GG	GG	GG	GG	GG	GG	GG	GG	GG	GG	GG	GG	GG	GG	AA	GG	GA	GG	GG	GG	GG	GG	GG	GG	GG	GG	GG	GG
A04	40595508	TT	CC	CC	CC	TT	CC	CC	TT	CC	TT	TT	CC	TT	TT	TT	TC	CC	CC	TT	TT	TT	TT	CC	CC	TT	CC	TT	TT	CC	CC	CC	TT	TT	TT	CC	TT	TC	TT	TT	CC	TT	TT	CC	NN	CC	TT	CC	TT
A04	41449504	TT	CC	CC	CC	TT	TC	CC	TT	CC	TT	TT	CC	TT	TT	TT	TC	CC	CC	TT	TT	TT	TT	CC	CC	TT	CC	TT	TT	CC	CC	CC	TT	TT	TT	CC	TT	TC	TT	TT	CC	TT	TT	CC	NN	CC	TT	CC	TT
A04	42102035	TT	CC	CC	CC	TT	CC	CC	TT	CC	TT	TT	CC	TT	TT	TT	TC	CC	CC	TT	TT	TT	TT	CC	CC	TT	CC	TT	TT	CC	CC	CC	TT	TT	TT	CC	TT	TC	TT	TT	CC	TT	TT	CC	NN	CC	TT	CC	TT
A04	42746556	TT	CC	CC	CC	TT	CC	CC	TT	CC	TT	TT	CC	TT	TT	TT	CT	CC	CC	TT	TT	TT	CC	CC	CC	TT	CC	TT	TT	CC	CC	CC	TT	TT	TT	CC	TT	CT	TT	TT	CC	TT	CT	CC	NN	CC	TT	CC	TT
A04	42757764	CC	CC	CC	TT	CC	TT	CC	CC	CC	CC	CC	CC	CC	CC	CC	CC	CC	CC	CC	CC	CC	CC	CC	CC	CC	CC	CC	CC	CC	TT	CC	CC	CC	CC	TT	CC	CT	CC	CC	CC	CC	CC	CC	CC	CC	CC	CC	CC
A04	42808602	AA	CC	CC	AA	AA	AA	CC	AA	CC	AA	AA	CC	AA	AA	AA	AC	CC	CC	AA	AA	AA	AA	CC	CC	AA	CC	AA	AA	CC	AA	CC	AA	AA	AA	AA	AA	AA	AA	AA	CC	AA	AA	CC	NN	CC	AA	CC	AA
A04	43435463	TT	CC	CC	CC	TT	CC	CC	TT	CC	TT	TT	CC	TT	TT	TT	TC	CC	CC	TT	TT	TT	TT	CC	CC	TT	CC	TT	TT	CC	CC	CC	TT	TT	TT	CC	TT	TC	TT	TT	CC	TT	TT	CC	NN	CC	TT	CC	TT
A04	44031182	TT	CC	CC	TT	TT	TT	CC	TT	CC	TT	NN	CC	TT	TT	TT	TC	TT	CC	TT	TT	TT	TT	CC	CC	TT	CC	TT	TT	CC	TT	CC	TT	TT	TT	CC	TT	TC	TT	TT	CC	TT	TT	CC	NN	CC	TT	CC	TT
A04	44408564	TT	GG	GG	GG	TT	GG	GG	TT	GG	TT	TT	GG	TT	TT	TT	TG	TT	GG	TT	TT	TT	TT	GG	GG	TT	GG	TT	TT	GG	GG	GG	TT	TT	TT	GG	GG	TG	TT	TT	GG	TT	TT	GG	NN	GG	TT	GG	TT
A04	44592543	GG	TT	TT	GG	GG	GG	TT	GG	TT	GG	GG	TT	GG	GG	GG	GT	GG	TT	GG	GG	GG	GG	TT	TT	GG	TT	GG	GG	TT	GG	TT	GG	GG	GG	TT	TT	GT	GG	GG	TT	GG	GG	TT	NN	TT	GG	TT	GG
A04	45003338	CC	TT	TT	CC	CC	CC	TT	CC	TT	CC	CC	TT	CC	CC	CC	CT	CC	TT	CC	CC	CC	CC	TT	TT	CC	TT	CC	CC	TT	CC	TT	CC	CC	CC	TT	TT	CT	CC	CC	TT	CC	CC	TT	NN	TT	CC	TT	CC
A04	45230519	GG	GA	AA	GG	GG	GG	AA	GG	AA	GG	GG	AA	GG	GG	GG	GA	NN	AA	GG	GG	GG	GG	GG	AA	GG	AA	GG	GG	AA	GG	AA	GG	GG	GG	GG	AA	GG	GG	GG	AA	GG	GG	GG	NN	AA	GG	AA	GG
A04	47940969	AA	GG	GG	GG	AA	GG	GG	AA	GG	AA	AA	GG	AA	AA	AA	AG	AA	GG	AA	AA	AA	AA	AA	GG	AA	GG	AA	AA	GG	GG	GG	AA	AA	AA	GG	GG	AG	AA	AA	GG	AA	AA	AA	NN	GG	AA	GG	AA
A04	48322811	TT	CC	CC	TT	TT	TT	CC	TT	CC	TT	TT	CC	TT	TT	TT	TC	TT	CC	TT	TT	TT	TT	TT	CC	TT	CC	TT	TT	CC	TT	CC	TT	TT	TT	TT	CC	TT	TT	TT	CC	TT	TT	TT	NN	CC	TT	CC	TT
A04	48873516	TT	CC	CC	CC	TT	CC	CC	TT	CC	TT	TT	CC	TT	TT	TT	TC	TT	CC	TT	TT	TT	CC	TT	CC	TT	CC	TT	TT	CC	CC	CC	TT	TT	TT	CC	CC	CC	TT	TT	CC	TT	TC	TT	NN	CC	TT	CC	TT
A04	50271892	GG	AA	AA	GG	GG	GG	AA	GG	AA	NN	NN	AA	GG	NN	GG	NN	GG	AA	GG	GG	GG	GG	GG	AA	GG	AA	GG	GG	AA	GG	AA	GG	GG	GG	AA	AA	AA	GG	GG	AA	GG	GG	NN	NN	AA	GG	AA	GG
A04	50519797	CC	AA	AA	CC	CC	CC	AA	CC	AA	CC	CC	AA	CC	CC	CC	CA	CC	AA	CC	CC	CC	CC	CC	AA	CC	AA	CC	CC	AA	CC	AA	CC	CC	CC	CC	AA	CC	CC	CC	AA	CC	CC	CC	NN	AA	CC	AA	CC
A04	51009199	TT	AA	AA	TT	TT	TT	AA	TT	TT	TT	TT	TA	TT	TT	TT	TA	TT	AA	TT	TT	TT	TT	TT	AA	TT	AA	TT	TT	AA	TT	AA	TT	TT	AA	TT	AA	TT	TT	TT	AA	TT	TT	TT	NN	AA	TT	TA	TT
A04	51844539	AA	GG	GG	AA	AA	AA	GG	AA	AA	AA	AA	GG	AA	AA	AA	AG	AA	GG	AA	AA	AA	AA	AA	GG	AA	GG	AA	AA	GG	AA	GG	AA	AA	GG	AA	GG	AA	AA	AA	GG	AA	AA	AA	NN	GG	AA	GG	AA
A04	52104876	CC	TT	TT	CC	CC	CC	TT	CC	CC	CC	CC	TT	CC	TC	CC	TC	CC	TT	CC	CC	CC	TT	CC	TT	CC	TT	CC	CC	TT	CC	TT	CC	CC	TT	CC	TT	CC	CC	CC	TT	CC	TC	CC	NN	TT	CC	TT	CC
A04	52106477	CC	TT	TT	CC	CC	CC	TT	CC	CC	CC	CC	TT	CC	CC	CC	TC	CC	TT	CC	CC	CC	CC	CC	TT	CC	TT	CC	CC	TT	CC	TT	CC	CC	TT	CC	TT	CC	CC	CC	TT	CC	CC	CC	NN	TT	CC	TT	CC
A04	53375990	GG	AA	AA	GG	GG	GG	AA	GG	GG	GG	GG	AA	GG	GG	GG	AG	GG	AA	GG	GG	GG	GG	GG	AA	GG	AA	GG	GG	AA	GG	AA	GG	GG	AA	AA	AA	AA	GG	GG	AA	GG	GG	GG	NN	AA	GG	AA	GG
A04	54025081	TT	CC	CC	TT	TT	TT	CC	TT	TT	TT	TT	CC	TT	TT	TT	TC	TT	CC	TT	TT	TT	CC	TT	CC	TT	CC	TT	TT	CC	TT	CC	TT	TT	TT	CC	CC	CC	TT	TT	CC	TT	TC	TT	NN	CC	TT	CC	TT
A04	54211830	GG	GG	GG	GG	GG	GG	GG	GG	GG	GG	GG	GG	GG	GG	GG	GG	GG	GG	GG	GG	GG	AA	GG	GG	GG	GG	GG	GG	GG	GG	GG	GG	GG	AA	GG	GG	GG	GG	GG	GG	GG	GA	GG	NN	GG	GG	GG	GG
A04	54239109	TT	CC	CC	TT	TT	TT	CC	TT	TT	TT	TT	CC	TT	TT	TT	CT	TT	CC	TT	TT	TT	TT	TT	CC	TT	CC	TT	TT	CC	TT	CC	TT	TT	TT	CC	CC	CC	TT	TT	CC	TT	TT	TT	NN	CC	TT	CC	TT
A04	54387112	GG	GG	GG	GG	GG	GG	GG	GG	TT	GG	GG	GG	GG	GG	GG	GG	GG	GG	GG	GG	GG	GG	GG	GG	GG	GG	GG	GG	GG	GG	GG	GG	GG	TT	GG	GG	GG	GG	GG	GG	GG	GG	GG	NN	GG	GG	GG	GG
A04	55642041	AA	GG	GG	GG	AA	GG	GG	AA	GG	AA	AA	GG	AA	AA	GG	AG	AA	AG	AA	AA	AA	GG	AA	GG	AA	GG	AA	AA	GG	GG	GG	AA	AA	GG	GG	GG	GG	AA	AA	GG	AA	AG	AA	NN	GG	AA	GG	AA
A04	55833005	GG	GG	GG	GG	GG	GG	GG	GG	GG	GG	GG	GG	GG	GG	GG	GG	GG	GG	GG	GG	GG	GG	GG	GG	GG	GG	GG	GG	GG	GG	GG	GG	GG	CC	GG	CC	GG	GG	GG	GG	GG	GG	GG	NN	GG	GG	GG	GG
A04	56394075	CC	TT	TT	TT	CC	TT	TT	TT	TT	CC	CC	TT	CC	CC	TT	CT	CC	CT	CC	CC	CC	CC	CC	CC	TT	TT	CC	CC	TT	TT	TT	CC	CC	TT	TT	TT	TT	CC	CC	TT	CC	CC	CC	NN	TT	CC	TT	CC
A04	56722410	GG	GT	GT	GT	GG	GT	GT	GT	GT	GG	GG	GT	GG	GG	GT	GT	GG	GT	GG	GG	GG	GG	GG	GG	GT	GT	GG	GG	GT	GT	GT	GG	GG	GT	TT	TT	GT	GG	GG	GT	GG	GG	GG	NN	GT	GG	GT	GG
A04	56905391	CC	TT	TT	TT	CC	TT	TT	TT	TT	CC	CC	TT	CC	CC	TT	CT	CC	CT	CC	CC	CC	TT	CC	CC	TT	TT	CC	CC	TT	TT	TT	CC	CC	TT	TT	TT	TT	CC	CC	TT	CC	CT	CC	TT	TT	CC	TT	CC
A04	57260761	TT	CC	CC	CC	TT	CC	CC	CC	CC	TT	TT	CC	TT	TT	CC	TC	TT	TC	TT	TT	TT	CC	TT	TT	CC	CC	TT	TT	CC	CC	CC	TT	TT	CC	CC	CC	CC	TT	CC	CC	TT	TC	TT	NN	CC	TT	TC	TT
A04	57267969	TT	CC	CC	CC	TT	CC	CC	CC	CC	TT	TT	CC	TT	TT	CC	TC	TT	TC	TT	TT	TT	CC	TT	TT	CC	CC	TT	TT	CC	CC	CC	TT	TT	CC	CC	CC	CC	TT	CC	CC	TT	TC	TT	NN	CC	TT	TC	TT
A04	57863674	CC	TT	TT	TT	CC	TT	TT	CC	CC	CC	CC	TT	CC	CC	TT	TT	CC	CT	CC	CC	CC	CC	CC	CC	TT	TT	CC	CC	TT	TT	TT	CC	TT	TT	TT	TT	TT	CC	TT	TT	CC	CC	CC	NN	TT	CT	CT	CC
A04	58284668	GG	GG	GG	GG	GG	GG	GG	GG	GG	AA	AA	GG	GG	GG	GG	GG	GG	GG	GG	GG	GG	GG	GG	GG	GG	GG	GG	AA	GG	GG	GG	GG	GG	GG	GG	GG	GG	GG	GG	GG	GG	GG	GG	NN	GG	GG	GG	GG
A04	58287642	TT	TT	TT	TT	TT	TT	TT	TT	TT	CC	CC	TT	TT	TT	TT	TT	TT	TT	TT	TT	TT	TT	TT	TT	TT	TT	TT	CC	TT	TT	TT	TT	TT	TT	TT	TT	TT	TT	TT	TT	TT	TT	TT	NN	TT	TT	TT	TT
A04	58955409	GG	TT	TT	TT	GG	GG	GG	GG	TT	GG	GG	TT	GG	GG	TT	TT	GG	GT	TT	GG	GG	TT	GG	GG	TT	TT	GG	GG	TT	TT	TT	GG	GG	GG	TT	TT	TT	GG	TT	TT	GG	GG	GG	NN	GG	GG	GT	GG
A04	59070832	TT	TT	TT	TT	TT	TT	TT	TT	TT	CC	CC	TT	TT	TT	TT	TT	TT	TT	TT	TT	TT	TT	TT	TT	TT	TT	TT	CC	TT	TT	TT	TT	TT	TT	TT	TT	TT	TT	TT	TT	TT	TT	TT	NN	TT	TT	TT	TT
A04	59092341	CC	CC	CC	CC	CC	CC	CC	CC	CC	CC	CC	CC	TC	CC	CC	CC	CC	CC	CC	CC	CC	CC	CC	CC	CC	CC	CC	CC	CC	CC	CC	CC	CC	CC	CC	CC	CC	CC	CC	CC	CC	CC	CC	NN	CC	CC	CC	CC
A04	59233141	AA	AA	AA	GG	AA	AA	AA	AA	AA	AA	AA	AA	AA	AA	GG	AA	AA	AA	AA	AA	AA	GG	AA	AA	AA	GG	AA	AA	GG	GG	GG	AA	AA	GG	AA	AA	AA	AA	GG	AA	AA	AA	AA	NN	AA	AA	AA	AA
A04	59325645	AA	CC	CC	CC	AA	AA	AA	CC	AA	AA	AA	CC	AA	AA	CC	CC	AA	CC	AA	AA	AA	CC	AA	AA	AA	CC	AA	AA	CC	CC	CC	AA	AA	CC	AA	CC	CC	AA	CC	CC	CC	AA	AA	NN	AA	AA	AC	CC
A04	59444313	GG	AA	AA	AA	GG	GG	AG	AA	GG	GG	GG	AA	GG	GG	AA	AA	GG	AA	GG	GG	GG	AA	GG	GG	GG	AA	GG	GG	AA	AA	AA	GG	GG	AA	GG	AA	AA	GG	AA	AA	AA	GG	GG	NN	GG	GG	AG	AA
A04	59444766	TT	CC	CC	CC	TT	TT	TT	CC	TT	TT	TT	CC	TT	TT	CC	CC	TT	CC	TT	TT	TT	CC	TT	TT	TT	CC	TT	TT	CC	CC	CC	TT	TT	CC	TT	CC	CC	TT	CC	CC	CC	TT	TT	NN	TT	TT	CT	CC
A04	59597479	GG	AA	AA	GG	GG	GG	GG	AA	AA	GG	GG	AA	GG	GG	GG	AA	GG	AA	AA	GG	GG	GG	GG	GG	GG	GG	GG	GG	GG	GG	GG	GG	GG	AA	GG	AA	GG	GG	GG	AA	AA	GG	GG	NN	GG	GG	AA	AA
A04	59630591	CC	CC	CC	TT	CC	CC	CC	CC	CC	CC	CC	CC	CC	CC	TT	CC	TC	CC	CC	CC	CC	TT	CC	CC	CC	TC	CC	CC	TT	TT	TT	CC	CC	CC	CC	CC	TT	CC	TT	CC	CC	CC	CC	TC	CC	CC	CC	CC
A04	59631877	CC	TT	TT	CC	CC	CC	CC	TT	TT	CC	CC	TT	CC	CC	CC	TT	CC	TT	TT	CC	CC	CC	CC	CC	CC	CC	CC	CC	CC	CC	CC	CC	CC	TT	CC	TT	CC	CC	CC	TT	TT	CC	CC	NN	CC	CC	TT	TT
A04	59791030	TT	GG	GG	TT	TT	TT	TT	GG	GG	GG	GG	GG	TT	TT	TT	GG	TT	GG	TT	TT	TT	TT	TT	TT	TT	TT	TT	GG	TT	TT	TT	TT	TT	GG	TT	GG	GG	TT	GG	GG	GG	TT	TT	GT	TT	TT	GG	TT
A04	59875775	TT	TT	TT	CC	TT	TT	TT	TT	TT	TT	TT	TT	TT	TT	CC	TT	TT	TT	TT	TT	TT	CC	TT	TT	TT	CC	TT	TT	CC	CC	CC	TT	TT	TT	TT	TT	TT	TT	TT	TT	TT	TT	TT	NN	TT	TT	TT	TT
A04	59973879	TT	TT	TT	TT	TT	TT	TT	TT	TT	TT	TT	TT	TT	TT	TT	TT	TT	TT	TT	TT	TT	CC	TT	TT	TT	CC	TT	TT	CC	TT	CC	TT	TT	TT	TT	TT	TT	TT	TT	TT	TT	TT	TT	NN	TT	TT	TT	TT
A04	60235276	CC	CC	CC	CC	CC	CC	CC	CC	CC	CC	CC	CC	CC	CC	CC	CC	CC	CC	CC	CC	CC	TT	CC	TT	CC	TT	CC	CC	TT	CC	TT	CC	CC	CC	CC	CC	CC	CC	CC	CC	CC	CC	CC	NN	CC	CC	CC	CC
A04	60330350	CC	TT	TT	TT	CC	CC	CC	TT	CC	CC	CC	CC	CC	TT	TT	TT	CC	TC	TT	CC	CC	TT	CC	TT	CC	TT	CC	CC	TT	TT	CC	CC	TT	CC	CC	TT	TT	CC	CC	CC	TT	CC	CC	NN	CC	TT	TT	CC
A04	60380886	TT	GG	GG	GG	TT	TT	TT	GG	TT	TT	TT	TT	TT	GG	GG	GG	TT	GT	GG	TT	TT	TT	TT	TT	TT	TT	TT	TT	TT	GG	TT	TT	GG	TT	TT	GG	TT	TT	TT	TT	GG	TT	TT	NN	TT	GG	GG	TT
A04	60447634	CC	AA	AA	AA	CC	CC	CC	AA	AA	AA	CA	CC	CC	AA	AA	AA	CC	CA	AA	CC	CC	CC	CC	AA	CC	CC	CC	AA	AA	AA	AA	CC	AA	AA	AA	AA	CA	CC	AA	CC	AA	CC	CC	NN	CC	AA	AA	CC
A04	60467313	AA	AA	AA	AA	AA	AA	AA	AA	AA	AA	AA	AA	AA	AA	AA	AA	AA	AA	AA	AA	AA	AA	AA	AA	AA	AA	AA	AA	AA	AA	AA	AA	AA	AA	AA	AA	AA	AA	AA	AA	AA	AA	AA	NN	AA	AA	AA	AA
A04	60620016	GG	AA	AA	AA	GG	GG	GG	AA	AA	GG	GG	GG	GG	AA	GG	AA	GG	GA	AA	GG	GG	AA	GG	AA	GG	GG	GA	GG	AA	AA	AA	GG	GG	GG	GG	AA	GA	GG	AA	GG	AA	GG	GG	NN	GG	GG	AA	GG
A04	60732756	AA	GG	GG	GG	AA	AA	AA	GG	GG	AA	AA	AA	AA	GG	AA	GG	AA	GA	GG	AA	AA	AA	AA	GG	AA	AA	GA	AA	GG	GG	GG	AA	AA	AA	GG	GG	GA	AA	GG	AA	GG	AA	AA	NN	AA	AA	GG	AA
A04	60786915	GG	GG	GG	GG	GG	GG	GG	GG	GG	GG	GG	GG	GG	GG	GG	GG	GG	GG	GG	GG	GG	GG	GG	GG	GG	GG	GG	GG	GG	GG	GG	GG	GG	GG	TT	GG	GG	GG	GG	GG	GG	GG	GG	NN	GG	GG	GG	GG
A04	60798861	TT	TT	TT	TT	TT	TT	TT	TT	TT	TT	TT	TT	TT	TT	TT	TT	TT	TT	TT	TT	TT	TT	TT	TT	TT	TT	TT	TT	TT	TT	TT	TT	TT	TT	CC	TT	TT	TT	TT	TT	TT	TT	TT	NN	TT	TT	TT	TT
A04	60886301	GG	GG	GG	GG	GG	GG	GG	GG	GG	GG	GG	GG	GG	GG	GG	GG	GG	GG	GG	GG	GG	GG	GG	GG	GG	GG	GG	GG	GG	GG	GG	GG	GG	GG	TT	GG	GG	GG	GG	GG	GG	GG	GG	NN	GG	GG	GG	GG
A04	60907968	CC	CC	CC	CC	CC	CC	CC	CC	CC	TT	TT	CC	CC	CC	CC	CC	CC	CC	CC	CC	CC	CC	CC	CC	CC	CC	CC	TT	CC	CC	CC	CC	CC	TT	TT	CC	CC	CC	CC	CC	CC	CC	CC	NN	CC	CC	CC	CC
A04	61018826	TT	TT	TT	TT	TT	TT	TT	TT	TT	CC	CC	TT	TT	TT	TT	TT	TT	TT	TT	TT	TT	TT	TT	TT	TT	TT	TT	CC	TT	TT	TT	TT	TT	CC	CC	TT	TT	TT	TT	TT	TT	TT	TT	NN	TT	TT	TT	TT
A04	61130226	TG	TG	TG	TG	TG	TG	TG	TG	TG	TG	TG	TG	TG	TG	TG	TG	TG	TG	TG	TG	TG	TG	TG	TG	TG	TG	TG	TG	TG	TG	TG	TG	TG	TG	TG	TG	TG	TG	TG	TG	TG	TG	TG	CC	TG	TG	TG	TG
A04	61189794	GG	GA	AA	AA	GG	GA	GG	AA	AA	AA	AA	GG	GG	AA	GG	AA	GG	GA	AA	GA	GG	GG	GG	AA	GG	GG	GA	AA	AA	AA	AA	GG	GG	AA	GG	AA	GA	GG	GG	GG	AA	GG	GG	NN	GG	GG	AA	GG
A04	61262638	CC	TC	TT	TT	CC	CC	CC	TT	TT	TT	TT	CC	CC	TT	CC	TT	CC	TC	TT	TC	CC	CC	CC	TT	CC	CC	TC	TT	TT	TT	TT	CC	CC	TT	TT	TT	TC	CC	CC	CC	TT	TT	CC	NN	CC	CC	TT	CC
A04	61460179	AA	AA	AA	AA	AA	AA	AA	AA	AA	AA	AA	AA	AA	AA	AA	AA	AA	AA	AA	AA	AA	AA	AA	AA	AA	AA	AA	AA	AA	AA	AA	AA	AA	AA	GG	AA	AA	AA	AA	AA	AA	AA	AA	NN	AA	AA	AA	AA
A04	61494427	CC	CC	CC	CC	CC	CC	CC	CC	CC	TT	TT	CC	CC	CC	CC	CC	CC	CC	CC	CC	CC	CC	CC	CC	CC	CC	CC	TT	CC	CC	CC	CC	CC	CC	CC	CC	CC	CC	CC	CC	CC	CC	CC	NN	CC	CC	CC	CC
A04	61626786	TT	TT	TT	TT	TT	TT	TT	TT	TT	TT	TT	TT	TT	TT	TT	TT	TT	TT	TT	TT	TT	TT	TT	TT	TT	TT	TT	TT	TT	TT	TT	TT	TT	TT	TT	TT	TT	TT	TT	TT	TT	TT	TT	NN	TT	TT	TT	TT
A04	61636130	AA	GA	GG	GG	AA	AA	AA	GG	GG	AA	AA	AA	AA	GG	AA	GA	AA	GG	GG	GA	AA	AA	AA	GG	AA	AA	GA	AA	GG	GG	GG	AA	AA	GG	GG	GG	GA	AA	AA	AA	GG	GG	GG	NN	AA	AA	AA	AA
A04	61772798	CC	CC	CC	CC	CC	CC	CC	CC	CC	CC	CC	CC	CC	CC	CC	CC	CC	CC	CC	CC	CC	CC	CC	CC	CC	CC	CC	CC	CC	CC	CC	CC	CC	CC	CC	CC	CC	CC	CC	CC	CC	TT	CC	NN	CC	CC	CC	CC
A04	61849490	GG	GG	GG	GG	GG	GG	GG	GG	GG	GG	GG	GG	GG	GG	GG	GG	GG	GG	GG	GG	GG	GG	GG	GG	GG	GG	GG	GG	GG	GG	GG	GG	GG	GG	GG	GG	GG	GG	GG	GG	GG	GG	GG	NN	GG	GG	GG	GG
A04	62040227	AA	AA	GG	GG	AA	AA	AA	AA	GG	AA	AA	AA	GG	GG	AA	AA	AA	GG	GG	GA	AA	AA	GA	GG	AA	AA	GA	AA	GG	AA	GG	AA	GG	GG	AA	GG	GA	AA	AA	AA	GG	AA	GA	NN	AA	AA	GA	AA
A04	62124688	GG	GG	AA	AA	GG	GG	GG	GG	AA	GG	AA	GG	AA	AA	GG	GG	GG	AA	AA	AG	GG	GG	GG	AA	GG	GG	AG	AA	AA	GG	AA	GG	AA	AA	GG	AA	AG	GG	GG	GG	AA	GG	AG	NN	GG	GG	GG	GG
A04	62472742	TT	TT	TT	TT	TT	TT	TT	TT	TT	TT	TT	TT	TT	TT	TT	TT	TT	TT	TT	TT	TT	TT	TT	TT	TT	TT	TT	TT	TT	TT	TT	TT	TT	TT	TT	TT	TT	TT	TT	TT	TT	TT	TT	NN	TT	TT	TT	TT
A05	546165	CC	CC	CC	CC	CC	CC	GG	GG	GG	CC	CC	CC	GG	CC	CC	CC	CC	GG	CC	CC	CC	CC	CC	GG	CC	GG	CC	CC	GG	GG	GG	CC	CC	CC	CC	GG	GC	CC	GG	CC	CC	CC	CC	NN	GG	CC	GG	GG
A05	1290513	CC	CC	CC	CC	CC	CC	CC	TT	TT	CC	CC	CC	TT	CC	CC	CC	CC	TT	CC	TC	CC	CC	CC	TT	CC	TT	CC	CC	TT	TT	TT	CC	CC	CC	CC	TT	CC	CC	CC	CC	CC	CC	CC	NN	CC	CC	TT	TT
A05	1511992	CC	CC	CC	CC	CC	CC	CC	TT	TT	CC	CC	CC	TT	CC	CC	CC	CC	TT	CC	CT	CC	CC	CC	TT	CC	TT	CC	CC	TT	TT	TT	CC	CC	CC	CC	TT	CC	CC	CC	CC	CC	CC	CC	NN	CC	CC	TT	TT
A05	1514528	CC	CC	CC	CC	CC	CC	CC	CC	CC	CC	CC	CC	CC	CC	CC	CC	CC	CC	CC	CC	CC	CC	CC	CC	CC	CC	CC	CC	CC	CC	CC	CC	CC	CC	CC	CC	TC	CC	CC	CC	CC	CC	CC	CC	CC	CC	CC	CC
A05	1515228	AA	AA	AA	AA	AA	AA	AA	AA	AA	AA	AA	AA	AA	AA	AA	AA	AA	AA	AA	AA	AA	AA	AA	AA	AA	AA	AA	AA	AA	AA	AA	AA	AA	AA	AA	AA	CA	AA	AA	AA	AA	AA	AA	NN	AA	AA	AA	AA
A05	1544414	CC	CC	CC	CC	CC	CC	CC	TT	TT	CC	CC	CC	TT	CC	CC	CC	CC	TT	CC	TC	CC	CC	CC	TT	CC	TT	CC	CC	TT	TT	TT	CC	CC	CC	CC	TT	CC	CC	CC	CC	CC	CC	CC	CC	CC	CC	TT	TT
A05	1544620	CC	CC	CC	CC	CC	CC	CC	CC	CC	CC	CC	CC	CC	CC	CC	CC	CC	CC	CC	CC	CC	CC	CC	CC	CC	CC	CC	CC	CC	CC	CC	CC	CC	CC	CC	CC	CA	CC	CC	CC	CC	CC	CC	NN	CC	CC	CC	CC
A05	1647521	CC	CC	CC	CC	CC	CC	CC	TT	TT	CC	CC	CC	TT	CC	CC	CC	CC	TT	CC	CT	CC	CC	CC	TT	CC	TT	CC	CC	TT	TT	TT	CC	CC	CC	CC	TT	CC	CC	CC	CC	CC	CC	CC	NN	CC	CC	TT	TT
A05	1823822	TT	TT	TT	TT	TT	TT	TT	TT	TT	TT	TT	TT	TT	TT	TT	TT	TT	TT	TT	TT	TT	TT	TT	TT	TT	TT	TT	TT	TT	TT	TT	TT	TT	TT	TT	TT	TT	TT	TT	TT	TT	TT	TT	NN	TT	TT	TT	TT
A05	1921428	CC	CC	CC	CC	CC	CC	CC	TT	TT	CC	CC	CC	TT	CC	CC	CC	CC	TT	CC	CT	CC	CC	CC	TT	CC	TT	CC	CC	TT	TT	TT	CC	CC	CC	CC	TT	CT	CC	CC	CC	CC	CC	CC	NN	CC	CC	TT	TT
A05	1960624	GG	GG	GG	GG	GG	GG	GG	AA	AA	GG	GG	GG	AA	GG	GG	GG	GG	AA	GG	GA	GG	GG	GG	AA	GG	AA	GG	GG	AA	AA	AA	GG	GG	GG	GG	AA	GA	GG	GG	GG	GG	GG	GG	NN	GG	GG	AA	AA
A05	2426712	CC	CC	CC	CC	CC	CC	CC	CC	CC	CC	CC	CC	CC	CC	CC	CC	CC	CC	CC	CC	CC	CC	CC	CC	CC	CC	CC	CC	CC	CC	CC	CC	CC	CC	CC	CC	GC	CC	GG	CC	CC	CC	CC	NN	CC	CC	CC	CC
A05	2559187	TT	TT	TT	TT	TT	TT	TT	TT	TT	TT	TT	TT	TT	TT	TT	TT	TT	TT	TT	TT	TT	TT	TT	TT	TT	TT	TT	TT	TT	TT	TT	TT	TT	TT	TT	TT	TT	TT	CC	TT	TT	TT	TT	NN	TT	TT	TT	TT
A05	2566933	AA	AA	AA	AA	AA	AA	AA	AA	AA	AA	AA	AA	AA	AA	AA	AA	AA	AA	AA	AA	AA	AA	AA	AA	AA	AA	AA	AA	AA	AA	AA	AA	AA	AA	AA	AA	AA	AA	GG	AA	AA	AA	AA	NN	AA	AA	AA	AA
A05	2723185	CC	CC	CC	CC	CC	CC	CC	CC	CC	CC	CC	CC	CC	CC	CC	CC	CC	CC	CC	CC	CC	CC	CC	CC	CC	CC	CC	CC	CC	CC	CC	CC	CC	CC	CC	CC	GC	CC	GG	CC	CC	CC	CC	CC	CC	CC	CC	CC
A05	2800183	GG	GG	GG	GG	GG	GG	GG	GG	GG	GG	GG	GG	GG	GG	GG	GG	GG	GG	GG	GG	GG	GG	GG	GG	GG	GG	GG	GG	GG	GG	GG	GG	GG	GG	GG	GG	AG	GG	AA	GG	GG	GG	GG	NN	GG	GG	GG	GG
A05	2865044	AA	AA	AA	AA	AA	AA	AA	AA	AA	AA	AA	AA	AA	AA	AA	AA	AA	AA	AA	AA	AA	AA	AA	AA	AA	AA	AA	AA	AA	AA	AA	AA	AA	AA	AA	AA	GA	AA	GG	AA	AA	AA	AA	NN	AA	AA	AA	AA
A05	3165245	TT	TT	TT	TT	TT	TT	TT	CC	CC	CC	CC	TT	CC	TT	TT	TT	TT	CC	TT	TC	TT	TT	TT	CC	TT	CC	TT	TT	CC	CC	CC	TT	TT	TT	TT	CC	TC	TT	CC	CC	TT	TT	TT	CC	TT	TT	CC	TT
A05	3367161	GG	AA	GG	GG	GG	GG	GG	AA	AA	AA	AA	GG	AA	GG	GG	AA	GG	AA	GG	AG	GG	GG	GG	AA	AA	AA	GG	GG	AA	AA	AA	GG	GG	GG	GG	AA	AG	GG	AA	AA	GG	GG	GG	NN	GG	GG	AA	GG
A05	3367754	AA	CC	AA	AA	AA	AA	AA	CC	CC	CC	CC	AA	CC	AA	AA	CC	AA	CC	AA	CA	AA	AA	AA	CC	CC	CC	AA	AA	CC	CC	CC	AA	AA	AA	AA	CC	CA	AA	CC	CC	AA	AA	AA	NN	AA	AA	CC	AA
A05	3462099	AA	AA	AA	AA	AA	AA	AA	AA	AA	AA	AA	AA	AA	AA	AA	AA	AA	AA	AA	AA	AA	AA	AA	AA	AA	AA	AA	AA	AA	AA	AA	AA	AA	AA	AA	AA	AA	AA	AA	AA	AA	AA	AA	NN	AA	AA	AA	AA
A05	3709448	AA	AA	AA	AA	AA	AA	AA	AA	AA	AA	AA	AA	AA	AA	AA	AA	AA	AA	AA	AA	AA	AA	AA	AA	AA	AA	AA	AA	AA	AA	AA	AA	AA	AA	AA	AA	AA	AA	AA	AA	AA	AA	AA	NN	AA	AA	AA	AA
A05	3847500	CC	CC	CC	CC	CC	CC	CC	CC	CC	CC	CC	CC	CC	CC	CC	CC	CC	CC	CC	CC	CC	CC	CC	CC	CC	CC	CC	CC	CC	CC	CC	CC	CC	CC	CC	CC	CC	CC	CC	CC	CC	CC	CC	CC	CC	CC	CC	CC
A05	4043250	CC	CC	CC	CC	CC	CC	CC	CC	CC	CC	CC	CC	CC	CC	CC	CC	CC	CC	CC	CC	CC	CC	CC	CC	CC	CC	CC	CC	CC	CC	CC	CC	CC	CC	CC	CC	CC	CC	CC	CC	CC	CC	CC	NN	CC	CC	CC	CC
A05	4051692	CC	CC	CC	CC	CC	CC	CC	CC	CC	CC	CC	CC	CC	CC	CC	CC	CC	AC	CC	CC	CC	AC	CC	CC	CC	CC	CC	CC	CC	CC	CC	CC	CC	CC	CC	CC	CC	CC	CC	CC	CC	CC	CC	NN	CC	CC	CC	CC
A05	4313803	CC	CC	CC	CC	CC	CC	CC	CC	CC	CC	CC	CC	CC	CC	CC	CC	CC	CC	CC	CC	CC	CC	CC	CC	CC	CC	CC	CC	CC	CC	CC	CC	CC	CC	CC	CC	CC	CC	CC	CC	CC	CC	CC	NN	CC	CC	CC	CC
A05	4477552	NN	NN	NN	NN	NN	NN	NN	NN	NN	NN	NN	NN	NN	NN	NN	NN	NN	NN	NN	NN	NN	NN	NN	NN	NN	NN	NN	NN	NN	NN	NN	NN	NN	NN	NN	NN	NN	NN	NN	NN	NN	NN	NN	TT	NN	NN	NN	NN
A05	4591853	CC	CC	CC	CC	CC	CC	CC	CC	CC	CC	CC	CC	CC	CC	CC	CC	CC	CC	CC	CC	CC	CC	CC	CC	CC	CC	CC	CC	CC	CC	CC	CC	CC	CC	CC	CC	CC	CC	CC	CC	CC	CC	CC	NN	CC	CC	CC	CC
A05	4609384	CC	CC	CC	CC	CC	CC	CC	CC	CC	CC	CC	CC	CC	CC	CC	CC	CC	CC	CC	CC	CC	CC	CC	CC	CC	CC	CC	CC	CC	CC	CC	CC	CC	CC	CC	CC	CC	CC	CC	CC	CC	CC	CC	CC	CC	CC	CC	CC
A05	4677178	CC	CC	CC	CC	CC	CC	CC	CC	CC	CC	CC	CC	CC	CC	CC	CC	CC	CC	CC	CC	CC	CC	CC	CC	CC	CC	CC	CC	CC	CC	CC	CC	CC	CC	CC	CC	CC	CC	CC	CC	CC	CC	CC	NN	CC	CC	CC	CC
A05	4740552	GG	GG	GG	GG	GG	GG	GG	GG	GG	GG	GG	GG	GG	GG	GG	GG	GG	GG	GG	GG	GG	GG	GG	GG	GG	GG	GG	GG	GG	GG	GG	GG	GG	GG	GG	GG	GG	GG	GG	GG	GG	GG	GG	NN	GG	GG	GG	GG
A05	4748076	AA	GG	AA	AA	GG	AA	AA	GG	GG	GG	GG	AA	AG	AA	AA	AG	AA	GG	AA	AG	GG	GG	GG	GG	GG	GG	AA	AA	GG	GG	GG	AA	AA	AA	AA	GG	AG	AA	AA	GG	AA	GG	GG	NN	AA	AA	AA	AA
A05	4759194	CC	TT	CC	CC	TT	CC	CC	TT	TT	TT	TT	CC	TT	CC	CC	TT	CC	TT	CC	CT	TT	TT	TT	TT	TT	TT	CC	CC	TT	TT	TT	CC	CC	CC	CC	TT	CT	CC	CC	TT	CC	TT	TT	NN	CC	CC	CC	CC
A05	5026447	CC	TT	TT	CC	TT	CC	CC	TT	TT	TT	TT	CC	TT	CC	CC	TT	CC	TT	CC	CT	TT	TT	TT	TT	TT	TT	CC	CC	TT	TT	TT	CC	CC	CC	CC	TT	CC	CC	CC	TT	CC	TT	TT	NN	CC	TT	TT	CC
A05	5027447	GG	GG	AA	GG	GG	GG	GG	GG	GG	GG	GG	GG	GG	GG	GG	GG	GG	GG	GG	GG	GG	AA	GG	GG	GG	GG	GG	GG	GG	GG	GG	GG	GG	GG	GG	GG	GG	GG	GG	GG	GG	AA	GG	NN	GG	GG	GG	GG
A05	5158935	TT	TT	TT	TT	TT	TT	TT	TT	TT	TT	TT	TT	TT	TT	TT	TT	TT	TT	TT	TT	TT	TT	TT	TT	TT	TT	TT	TT	TT	TT	TT	TT	TT	TT	GG	TT	TT	TT	GG	TT	TT	TT	TT	NN	TT	TT	TT	TT
A05	5198474	GG	GG	GG	GG	GG	GG	GG	GG	GG	GG	GG	GG	GG	GG	GG	GG	GG	GG	GG	GG	GG	GG	GG	GG	GG	GG	GG	GG	GG	GG	GG	GG	GG	GG	AA	GG	AG	GG	AA	GG	GG	GG	GG	NN	GG	GG	GG	GG
A05	5243121	CC	CC	TT	CC	CC	CC	CC	CC	CC	CC	CC	CC	CC	CC	CC	CC	CC	CC	CC	CC	CC	TT	CC	CC	CC	CC	CC	CC	CC	CC	CC	CC	CC	TT	TT	CC	TC	CC	TT	CC	CC	TT	CC	NN	CC	CC	CC	CC
A05	5292865	GG	GG	AA	GG	GG	GG	GG	GG	GG	GG	GG	GG	GG	GG	GG	GG	GG	GG	GG	GG	GG	AA	GG	GG	GG	GG	GG	GG	GG	GG	GG	GG	GG	AA	AA	GG	GG	GG	AA	GG	GG	AA	GG	NN	GG	GG	GG	GG
A05	5321566	TT	TT	CC	TT	TT	TT	TT	TT	TT	TT	TT	TT	TT	TT	TT	TT	TT	TT	TT	TT	TT	CC	TT	TT	TT	TT	TT	TT	TT	TT	TT	TT	TT	CC	TT	TT	CT	TT	TT	TT	TT	CC	TT	NN	TT	TT	TT	TT
A05	5361858	GG	GG	TT	GG	GG	GG	GG	TT	TT	TT	TT	GG	TT	GG	GG	TT	GG	TT	GG	TG	TT	TT	TT	TT	TT	TT	GG	GG	TT	TT	TT	GG	GG	TT	GG	TT	TG	GG	GG	TT	GG	TT	TT	GG	GG	TT	GG	GG
A05	5436489	CC	CC	AA	CC	CC	CC	CC	AA	AA	AA	AA	CC	AA	CC	CC	AA	CC	AA	CC	CA	AA	AA	AA	AA	AA	AA	CC	CC	AA	AA	AA	CC	CC	AA	CC	AA	CC	CC	CC	AA	CC	AA	AA	NN	CC	AA	CC	CC
A05	5447955	GG	GG	GG	GG	GG	GG	GG	GG	GG	GG	GG	GG	GG	GG	GG	GG	GG	GG	GG	GG	GG	GG	GG	GG	GG	GG	GG	GG	GG	GG	GG	GG	GG	GG	AA	GG	AG	GG	AA	GG	GG	GG	GG	GG	GG	GG	GG	GG
A05	5606721	CC	CC	CC	CC	CC	CC	CC	TT	TC	TT	TT	CC	TT	CC	CC	TT	CC	TT	CC	TC	TT	CC	CC	TT	TT	TT	CC	CC	TT	TT	TT	CC	CC	CC	CC	TT	TT	CC	CC	TT	CC	TT	CC	NN	CC	TT	CC	CC
A05	5616784	TT	TT	TT	TT	TT	TT	TT	CC	CT	CC	CC	TT	CC	TT	TT	CC	TT	CC	TT	CT	CC	TT	TT	CC	CC	CC	TT	TT	CC	CC	CC	TT	TT	TT	TT	CC	CC	TT	TT	CC	TT	CC	TT	TT	TT	CC	TT	TT
A05	5621280	AA	AA	AA	AA	AA	AA	AA	GG	GA	GG	GG	AA	GG	AA	AA	GG	AA	GG	AA	GA	GG	AA	AA	GG	GG	GG	AA	AA	GG	GG	GG	AA	AA	AA	AA	GG	GG	AA	AA	GG	AA	GG	AA	NN	AA	GG	GA	AA
A05	5638904	AA	AA	GG	AA	AA	AA	AA	GG	GG	GG	GG	AA	GG	AA	AA	GG	AA	GG	GG	GA	GG	GG	GG	GG	GG	GG	AA	AA	GG	GG	GG	GG	AA	GG	AA	GG	GG	AA	AA	GG	AA	GG	GG	NN	AA	GG	AA	AA
A05	5766813	GG	GG	AA	GG	GG	GG	GG	AA	AA	AA	AA	GG	AA	GG	GG	AA	GG	AA	AA	AG	AA	AA	AA	AA	AA	AA	GG	GG	AA	AA	AA	AA	GG	AA	GG	AA	AA	GG	GG	AA	GG	AA	AA	NN	GG	AA	GG	GG
A05	5795144	CC	CC	AC	CC	CC	CC	CC	AC	AC	AC	AC	CC	AC	CC	CC	AC	CC	AC	AC	AC	AC	AC	AC	AC	AC	AC	CC	CC	AC	AC	AC	AC	CC	AC	CC	AC	AC	CC	CC	AC	CC	AC	AC	NN	CC	AC	CC	CC
A05	5853665	GG	GG	AA	GG	GG	GG	GG	GG	GA	GG	GG	GG	GG	GG	GG	GG	GG	GG	AA	GG	GG	AA	AA	GG	GG	GG	GG	GG	GG	GG	GG	AA	GG	AA	GG	GG	GG	GG	GG	GG	GG	GG	AA	NN	GG	GG	GG	GG
A05	5901853	GG	GG	AA	GG	GG	GG	GG	GG	GA	GG	GG	GG	GG	GG	GG	GG	GG	GG	AA	GG	GG	AA	AA	GG	GG	GG	GG	GG	GG	GG	GG	AA	GG	AA	GG	GG	GG	GG	GG	GG	GG	GG	AA	NN	GG	GG	GG	GG
A05	6024069	TT	TT	CC	TT	TT	TT	TT	CC	CC	CC	CC	TT	CC	TT	TT	CC	CC	CC	CC	TC	CC	CC	TT	CC	CC	CC	TT	TT	CC	CC	CC	TT	TT	CC	TT	CC	TC	TT	TT	CC	CC	CC	TT	NN	TT	CC	TT	TT
A05	6042876	CC	CC	TT	CC	CC	CC	CC	TT	TT	TT	TT	CC	TT	CC	CC	TT	TT	TT	TT	CT	TT	TT	CC	TT	TT	TT	CC	CC	TT	TT	TT	CC	CC	TT	CC	TT	CT	CC	CC	TT	TT	TT	CC	NN	CC	TT	CC	CC
A05	6178360	GG	GG	GG	GG	GG	GG	GG	CC	CG	CC	CC	GG	CC	GG	GG	CC	CC	CC	GG	CG	CC	GG	GG	CC	CC	CC	GG	GG	CC	CC	CC	GG	GG	GG	GG	CC	CC	GG	GG	CC	GG	CC	GG	NN	GG	CC	GG	GG
A05	6388679	AA	AA	GG	AA	AA	AA	AA	GG	GG	GG	GG	AA	GG	AA	AA	GG	GG	GG	GG	GA	GG	GG	AA	GG	GG	GG	AA	AA	GG	GG	GG	AA	GG	GG	AA	GG	GA	AA	AA	GG	GG	GG	AA	NN	AA	GG	AA	AA
A05	6491949	CC	CC	TT	CC	CC	CC	CC	TT	TT	TT	TT	CC	TT	CC	CC	TT	CC	TT	TT	CT	TT	TT	CC	TT	TT	TT	CC	CC	TT	TT	TT	CC	TT	TT	TT	TT	CT	CC	CC	TT	TT	TT	TT	NN	CC	TT	CC	CC
A05	6521386	AA	AA	AA	AA	AA	AA	AA	AA	AA	AA	AA	AA	AA	AA	AA	AA	AA	AA	AA	AA	AA	AA	AA	AA	AA	AA	AA	AA	AA	AA	AA	AA	AA	AA	AA	AA	AA	AA	AA	AA	AA	AA	AA	NN	AA	AA	AA	AA
A05	6639271	CC	CC	CC	CC	CC	CC	CC	CC	CC	CC	CC	CC	CC	CC	CC	CC	CC	CC	CC	CC	CC	CC	CC	CC	CC	CC	CC	CC	CC	CC	CC	CC	CC	CC	CC	CC	CC	CC	CC	CC	CC	CC	CC	NN	CC	CC	CC	CC
A05	6980109	CC	CC	CT	CC	CC	CC	CC	CT	CT	CT	CT	CC	TT	CC	CC	TT	CT	CT	TT	CT	CT	TT	CT	CT	CC	TT	CC	CC	CC	TT	CT	TT	TT	TT	CT	TT	CT	CC	CC	TT	CT	TT	TT	NN	CC	TT	CC	CC
A05	7137023	GG	GG	GG	GG	GG	GG	GG	AA	AA	AA	AA	GG	AA	GG	GG	AA	AA	AA	AA	GA	AA	GG	AA	AA	GG	AA	GG	GG	GG	AA	AA	AA	AA	AA	GG	AA	AA	GG	GG	AA	GG	AA	AA	NN	GG	AA	GG	GG
A05	7175495	CC	CC	CC	CC	CC	CC	CC	TT	TT	TT	TT	CC	TT	CC	CC	TT	TT	TT	TT	CT	TT	CC	TT	CT	CC	TT	CC	CC	CC	TT	TT	TT	TT	TT	CC	TT	TT	CC	CC	TT	CC	TT	TT	TT	CC	TT	CC	CC
A05	7286352	GG	GG	GG	GG	GG	GG	GG	AA	AA	AA	AA	GG	AA	GG	GG	AA	AA	AA	AA	GA	AA	GG	GG	AA	GG	AA	GG	GG	GG	AA	AA	GG	AA	AA	GG	AA	AA	GG	GG	AA	GG	AA	AA	NN	GG	AA	GG	GG
A05	7427283	AG	AG	GG	AG	AG	AG	AG	GG	GG	GG	GG	AG	GG	AG	AG	GG	GG	GG	GG	AG	GG	GG	AG	GG	AG	GG	AG	AG	AG	GG	GG	AG	GG	GG	GG	GG	GG	AG	AG	GG	GG	GG	GG	NN	AG	GG	AG	AG
A05	7439333	TT	TT	CC	TT	TT	TT	TT	CC	CC	CC	CC	TT	CC	TT	TT	CC	CC	CC	CC	TC	CC	CC	TT	CC	TT	CC	TT	TT	TT	CC	CC	TT	CC	CC	CC	CC	CC	TT	TT	CC	CC	CC	CC	NN	TT	CC	TT	TT
A05	7585590	TT	TT	CC	TT	TT	TT	TT	CC	CC	CC	CC	TT	CC	TT	TT	CC	CC	CC	CC	TC	CC	CC	TT	CC	TT	CC	TT	TT	TT	CC	CC	TT	CC	CC	CC	CC	CC	TT	TT	CC	CC	CC	CC	NN	TT	CC	TT	TT
A05	7587709	AA	AA	GG	AA	AA	AA	AA	GG	GG	GG	GG	AA	GG	AA	AA	GG	GG	GG	GG	AG	GG	GG	AA	GG	AA	GG	AA	AA	AA	GG	GG	AA	GG	GG	GG	GG	GG	AA	AA	GG	GG	GG	GG	NN	AA	GG	AA	AA
A05	7794818	GG	GG	AA	GG	GG	GG	GG	AA	AA	AA	AA	GG	AA	GG	GG	AA	GG	AA	AA	GA	AA	AA	GG	AA	AA	AA	GG	GG	GG	AA	AA	GG	AA	AA	AA	AA	AA	GG	GG	AA	AA	GG	AA	NN	GG	AA	GG	GG
A05	7797119	AA	AA	GG	AA	AA	AA	AA	GG	GG	AG	GG	AA	GG	AA	AA	GG	AA	GG	GG	AG	GG	GG	AA	GG	GG	GG	AA	AA	AA	GG	GG	AA	AG	GG	GG	GG	GG	AA	AA	GG	GG	AA	GG	NN	AA	GG	AA	AA
A05	7983222	TT	TT	TT	TT	TT	TT	TT	TT	TT	TT	TT	TT	TT	TT	TT	TT	TT	TT	TT	TT	TT	TT	TT	TT	TT	TT	TT	TT	TT	TT	TT	TT	TT	TT	TT	TT	TT	TT	TT	TT	TT	TT	TT	NN	TT	TT	TT	TT
A05	8124376	GG	GG	AA	GG	GG	GG	GG	AA	AA	AA	AA	GG	AA	GG	GG	AA	GG	AA	AA	GA	AA	AA	GG	AA	AA	AA	GG	GG	AA	AA	AA	GG	AA	AA	AA	AA	AA	GG	GG	AA	AA	GG	AA	AA	GG	AA	GG	GG
A05	8315311	TT	TT	CC	TT	TT	TT	CC	CC	TC	CC	CC	TT	CC	TT	TT	CC	TT	CC	CC	TT	CC	CC	TT	CC	CC	CC	TT	TT	CC	CC	CC	TT	CC	CC	CC	CC	CC	TT	TT	CC	CC	TT	CC	NN	TT	CC	TT	TT
A05	8423453	CA	CA	AA	CA	CA	CA	AA	AA	CA	AA	AA	CA	AA	CA	CA	CA	CA	AA	AA	CA	AA	AA	CA	AA	AA	AA	CA	CA	AA	AA	AA	CA	AA	AA	AA	AA	AA	CA	CA	AA	AA	CA	AA	NN	CA	AA	CA	CA
A05	8454546	GG	GG	GA	GG	GG	GG	GA	GA	GA	GA	GA	GG	GA	GG	GG	GG	GG	GA	GA	GG	GA	GA	GG	GA	GA	GA	GG	GG	GA	GA	GA	GG	GA	GA	GA	GA	GA	GG	GG	GA	GA	GG	GA	NN	GG	GA	GG	GG
A05	8544827	CA	CA	CA	CA	CA	CA	CA	CA	CA	CA	CA	CA	CA	CA	CA	CA	CA	CA	CA	CA	CA	CA	CA	CA	CA	CA	CA	CA	CA	CA	CA	CA	CA	CA	CA	CA	CA	CA	CA	CA	CA	CA	CA	CA	CA	CA	CA	CA
A05	8573589	TT	TT	TT	TT	TT	TT	TT	TT	TT	TT	TT	TT	TT	TT	TT	TT	TT	TT	TT	TT	TT	TT	TT	TT	TT	TT	TT	TT	TT	TT	TT	TT	TT	TT	TT	TT	TT	TT	TT	TT	TT	TT	TT	NN	TT	TT	TT	TT
A05	8707935	AA	AA	AA	AA	AA	AA	AA	AA	AA	AA	AA	AA	AA	AA	AA	AA	AA	AA	AA	AA	AA	AA	AA	AA	AA	AA	AA	AA	AA	AA	AA	AA	AA	AA	AA	AA	AA	AA	AA	AA	AA	AA	AA	NN	AA	AA	AA	AA
A05	9182481	AA	AA	AA	AA	AA	AA	AA	AA	AA	AA	AA	AA	AA	AA	AA	AA	AA	AA	AA	AA	AA	AA	AA	AA	AA	AA	AA	AA	AA	AA	AA	AA	AA	AA	AA	AA	AA	AA	AA	AA	AA	AA	AA	NN	AA	AA	AA	AA
A05	9229814	TT	TT	CC	TT	TT	CC	TT	TT	TT	TT	TT	TT	TT	TT	CC	TT	TT	TT	TT	TT	TT	CC	TT	TT	TT	TT	TT	TT	TT	TT	TT	TT	TT	TT	CC	TT	TT	TT	TT	TT	TT	TT	TT	NN	TT	TT	TT	TT
A05	9296473	CC	CC	CC	CC	CC	TT	CC	CC	CC	CC	CC	CC	CC	CC	TT	CC	CC	CC	CC	CC	CC	TT	CC	CC	CC	CC	CC	CC	CC	CC	CC	CC	CC	CC	TT	CC	CC	CC	CC	CC	TT	CC	CC	NN	CC	CC	CC	CC
A05	9313314	GG	GG	GG	GG	GG	AA	GG	GG	GG	GG	GG	GG	GG	GG	AA	GG	GG	GG	GG	GG	GG	AA	GG	GG	GG	GG	GG	GG	GG	GG	GG	GG	GG	GG	AA	GG	GG	GG	GG	GG	AA	GG	GG	NN	GG	GG	GG	GG
A05	9361198	CC	CC	CC	CC	CC	AA	CC	CC	CC	CC	CC	CC	CC	CC	AA	CC	CC	CC	CC	CC	CC	AA	CC	CC	CC	CC	CC	CC	CC	CC	CC	CC	CC	CC	AA	CC	CC	CC	CC	CC	AA	CC	CC	NN	CC	CC	CC	CC
A05	9447723	AA	AA	AA	AA	AA	GG	AA	AA	AA	AA	AA	AA	AA	AA	GG	AA	AA	AA	AA	AA	AA	GG	AA	AA	AA	AA	AA	AA	AA	AA	AA	AA	AA	AA	GG	AA	AA	AA	AA	AA	GG	AA	AA	NN	AA	AA	AA	AA
A05	9448868	TT	TT	TT	TT	TT	CC	TT	TT	TT	TT	TT	TT	TT	TT	CC	TT	TT	TT	TT	TT	TT	CC	TT	TT	TT	TT	TT	TT	TT	TT	TT	TT	TT	TT	CC	TT	TT	TT	TT	TT	CC	TT	TT	NN	TT	TT	TT	TT
A05	9829441	TT	TT	TT	TT	TT	CC	TT	TT	TT	TT	TT	TT	TT	TT	CC	TT	TT	TT	TT	TT	TT	CC	TT	TT	TT	TT	TT	TT	TT	TT	TT	TT	TT	TT	CC	TT	TT	TT	TT	TT	CC	TT	TT	NN	TT	TT	TT	TT
A05	10357978	AA	AA	AA	AA	AA	GG	AA	AA	AA	AA	AA	AA	AA	AA	GG	AA	AA	AA	AA	AA	AA	GG	AA	AA	AA	AA	AA	AA	AA	AA	AA	AA	AA	AA	AA	AA	AA	AA	AA	AA	GG	AA	AA	NN	AA	AA	AA	AA
A05	10364075	GG	GG	GG	GG	GG	AA	GG	GG	GG	GG	GG	GG	GG	GG	AA	GG	GG	GG	GG	GG	GG	AA	GG	GG	GG	GG	GG	GG	GG	GG	GG	GG	GG	GG	GG	GG	GG	GG	GG	GG	AA	GG	GG	NN	GG	GG	GG	GG
A05	10570750	AA	GG	AA	GG	GG	AA	AA	GG	GA	AA	AA	GG	GG	GG	AA	GG	GG	AA	AA	AA	AA	AA	AA	AA	AA	GG	GG	GG	AA	GG	AA	AA	GG	AA	GG	GG	AA	GG	GG	AA	AA	GG	GG	AA	GG	AA	AA	GG
A05	11048025	CC	AA	CC	AA	CC	AA	CC	AA	AA	AA	AA	AA	AA	AA	AA	AA	AA	CC	AA	CC	AA	CC	AA	CC	CC	AA	AA	AA	CC	AA	CC	CC	AA	CC	CC	AA	CC	AA	AA	CC	CC	AA	AA	NN	AA	CC	CC	AA
A05	11145577	GG	AA	GG	AA	GG	AA	GG	AA	AA	AA	AA	AA	AA	AA	AA	AA	AA	GG	AA	AA	AA	GG	AA	GG	GG	AA	AA	AA	GG	AA	GG	GG	AA	GG	GG	AA	GG	AA	AA	GG	GG	AA	AA	AA	AA	GG	GG	AA
A05	11340405	AA	GG	AA	GG	AA	GG	AA	GG	GG	GG	GG	GG	GG	GG	GG	GG	GG	AA	GG	AG	GG	AA	GG	GG	GG	GG	GG	GG	AA	GG	AA	AA	GG	AA	AA	GG	AA	GG	AA	AA	AA	GG	GG	AG	GG	GG	AA	GG
A05	11350865	TT	CC	TT	CC	TT	CC	TT	CC	CC	CC	CC	CC	CC	CC	CC	CC	CC	TT	CC	TC	CC	TT	CC	CC	CC	CC	CC	CC	TT	CC	TT	TT	CC	TT	TT	CC	TT	CC	TT	TT	TT	CC	CC	NN	CC	CC	TT	CC
A05	11747398	TT	AA	TT	AA	TT	AA	TT	AA	AT	AA	AA	AA	AA	AA	AA	AA	AA	TT	AA	AT	AA	AA	AA	AA	AA	AA	AA	AA	TT	AA	TT	TT	AA	AT	TT	AA	TT	AA	TT	AA	AA	TT	AA	NN	AA	AA	TT	AA
A05	11750294	AA	CC	AA	CC	AA	CC	AA	CC	CA	CC	CC	CC	CC	CC	CC	CC	CC	AA	CC	CA	CC	CC	CC	CC	CC	CC	CC	CC	AA	CC	AA	AA	CC	CA	AA	CC	AA	CC	AA	CC	CC	AA	CC	NN	CC	CC	AA	CC
A05	12004370	CC	TT	CC	TT	CC	TT	CC	CC	TT	TT	TT	TT	TT	TT	TT	TT	TT	CC	TT	TC	TT	TT	TT	TT	TT	TT	TT	TT	CC	TT	CC	CC	TT	TC	CC	TT	CC	TT	CC	TT	TT	TT	TT	NN	TT	TT	CC	TT
A05	12026925	TT	GG	TT	GG	TT	GG	TT	TT	GG	GG	GG	GG	GG	GG	GG	GG	GG	TT	GG	GT	GG	GG	GG	GG	GG	GG	GG	GG	TT	GG	TT	TT	GG	GT	TT	GG	TT	GG	TT	GG	GG	GG	GG	NN	GG	GG	TT	GG
A05	12131572	CC	TT	CC	TT	CC	TT	CC	CC	TT	TT	TT	TT	TT	TT	TT	TT	TT	CC	TT	TC	TT	TT	TT	TT	TT	TT	TT	TT	CC	TT	CC	CC	TT	TC	CC	TT	CC	TT	CC	TT	TT	TT	TT	NN	TT	TT	CC	TT
A05	12136516	GG	AA	GG	AA	GG	AA	GG	GG	AA	AA	AA	AA	AA	AA	AA	AA	AA	GG	AA	AG	AA	AA	AA	AA	AA	AA	AA	AA	GG	AA	GG	GG	AA	AG	GG	AA	GG	AA	GG	AA	AA	AA	AA	GG	AA	AA	GG	AA
A05	12274301	AA	AA	AA	AA	AA	AA	AA	AA	AA	AA	AA	AA	AA	AA	AA	AA	AA	AA	AA	AA	AA	CC	AA	AA	AA	AA	AA	AA	AA	AA	AA	AA	AA	AA	AA	AA	AA	AA	AA	AA	AA	AA	AA	NN	AA	AA	AA	AA
A05	12428054	GG	GG	GG	GG	GG	GG	GG	GG	GG	GG	GG	GG	GG	GG	GG	GG	GG	GG	GG	GG	GG	GG	GG	GG	GG	GG	GG	GG	GG	GG	GG	GG	GG	GG	GG	GG	GG	GG	GG	GG	GG	GG	GG	NN	GG	GG	GG	GG
A05	12448791	TT	TT	TT	TT	TT	TT	TT	TT	TT	TT	TT	TT	TT	TT	TT	TT	TT	TT	TT	TT	TT	TT	TT	TT	TT	TT	TT	TT	TT	TT	TT	TT	TT	TT	TT	TT	TT	TT	TT	TT	TT	TT	TT	NN	TT	TT	TT	TT
A05	12476425	CC	CC	CC	TCTCC	CC	CC	CC	CC	CC	CC	CC	CC	CC	CC	CC	CC	CC	CC	CC	CC	CC	CC	CC	CC	CC	CC	CC	CC	CC	CC	CC	CC	CC	CC	CC	CC	CC	TCTCC	TCTCC	CC	CC	CC	CC	NN	CC	CC	CC	CC
A05	12566194	CC	CC	CC	CC	CC	CC	CC	CC	CC	CC	CC	CC	CC	CC	CC	CC	CC	CC	CC	CC	CC	CC	CC	CC	CC	CC	CC	CC	CC	CC	CC	CC	CC	CC	CC	CC	CC	CC	CC	CC	CC	CC	CC	NN	CC	CC	CC	CC
A05	12583132	AA	AA	AA	AA	AA	AA	AA	AA	AA	AA	AA	AA	AA	AA	AA	AA	AA	AA	AA	AA	AA	AA	AA	AA	AA	AA	AA	AA	AA	AA	AA	AA	AA	AA	AA	AA	AA	AA	AA	AA	AA	AA	AA	NN	AA	AA	AA	AA
A05	12716086	TT	TT	TT	TT	TT	TT	TT	TT	TT	TT	TT	TT	TT	TT	TT	TT	TT	TT	TT	TT	TT	TT	TT	TT	TT	TT	TT	TT	TT	TT	TT	TT	TT	TT	TT	TT	TT	TT	TT	TT	TT	TT	TT	NN	TT	TT	TT	TT
A05	12864312	TT	TT	TT	TT	TT	TT	TT	TT	TT	TT	TT	TT	TT	TT	TT	NN	TT	TT	TT	TT	TT	TT	TT	TT	TT	TT	TT	TT	TT	TT	TT	TT	TT	TT	TT	TT	TT	TT	TT	TT	TT	TT	TT	NN	TT	TT	TT	TT
A05	12934568	AA	AA	AA	AA	AA	AA	AA	AA	AA	AA	AA	AA	AA	AA	AA	AA	AA	AA	AA	AA	AA	AA	AA	AA	AA	AA	AA	AA	AA	AA	AA	AA	AA	AA	AA	AA	AA	AA	AA	AA	AA	AA	AA	NN	AA	AA	AA	AA
A05	13299233	GG	AA	GG	AA	GG	AA	GG	GG	AA	AA	AA	AA	AA	AA	AA	AA	AA	GG	AA	AA	AA	AA	GG	AA	AA	AA	AA	AA	GG	AA	GG	GG	AA	AA	GG	AA	GG	AA	GG	AA	AA	AA	AA	NN	AA	AA	GG	AA
A05	13390050	CC	CC	AA	CC	AA	CC	AA	AA	CC	CC	CC	CC	CC	CC	CC	CC	CC	AA	CC	CC	CC	AA	AA	CC	CC	CC	CC	CC	AA	CC	AA	AA	CC	CA	AA	CC	AA	CC	AA	CC	CC	CC	CC	NN	CC	CC	AA	CC
A05	13626729	GG	GG	AA	GG	AA	GG	AA	AA	GG	GG	GG	GG	GG	GG	GG	GG	GG	AA	GG	GG	GG	AA	AA	GG	GG	GG	GG	GG	AA	GG	AA	AA	GG	GA	AA	GG	AA	GG	AA	GG	GG	GG	GG	NN	GG	GG	AA	GG
A05	13697685	CC	CC	TT	CC	TT	CC	TT	TT	CC	CC	CC	CC	CC	CC	CC	CC	CC	TT	CC	CC	CC	TT	TT	CC	CC	CC	CC	CC	TT	CC	TT	TT	CC	CT	TT	CC	CT	CC	TT	CC	CC	CC	CC	NN	CC	CC	TT	CC
A05	13790792	TT	TT	GG	TT	GG	TT	GG	GG	TT	TT	TT	TT	TT	TT	TT	TT	TT	GG	TT	TT	TT	GG	GG	TT	TT	TT	TT	TT	GG	TT	GG	GG	TT	TG	GG	TT	GG	TT	GG	TT	TT	TT	TT	GG	TT	TT	GG	TT
A05	13844403	GG	GG	GA	GG	GA	GG	AA	GA	GG	GG	GG	GG	NN	NN	GG	GG	NN	AA	GG	GG	GG	GA	GA	GG	GG	GG	GG	GG	GA	GG	GA	AA	GG	GA	AA	GG	AA	GG	AA	NN	GG	GG	GG	NN	GG	GG	AA	GG
A05	13977311	TT	TT	AA	TT	AA	TT	AA	AA	TT	AA	TT	TT	TT	TT	TT	TT	TT	AA	TT	TT	TT	TT	AA	TT	TT	TT	TT	TT	AA	TT	AA	AA	TT	TA	AA	TT	AA	TT	AA	TT	TT	TT	TT	TT	TT	TT	AA	TT
A05	14140543	TT	TT	CC	TT	CC	TT	CC	CC	TT	CC	TT	TT	TT	TT	TT	TT	TT	CC	TT	TT	TT	TT	CC	TT	TT	TT	TT	TT	CC	TT	CC	CC	TT	TC	CC	TT	CC	TT	CC	TT	TT	TT	TT	NN	TT	TT	CC	TT
A05	14284527	GG	GG	GG	GG	GG	GG	GG	GG	GG	GG	GG	GG	GG	GG	GG	GG	GG	GG	GG	GG	GG	GG	GG	GG	GG	GG	GG	GG	GG	GG	GG	GG	GG	GG	GG	GG	GG	GG	GG	GG	GG	GG	GG	NN	GG	GG	GG	GG
A05	14722301	CC	CC	TT	CC	TT	CC	TT	TT	CC	TT	CC	CC	CC	CC	CC	CC	CC	TT	CC	CC	CC	CC	TT	CC	CC	CC	CC	CC	TT	CC	TT	TT	CC	CT	TT	CC	TT	CC	TT	CC	CC	CC	CC	NN	CC	CC	TT	CC
A05	14867972	GG	GG	AA	GG	AA	GG	AA	AA	GG	AA	GG	GG	GG	GG	GG	GG	GG	AA	GG	GG	GG	GG	AA	GG	GG	GG	GG	GG	AA	GG	AA	AA	GG	GA	AA	GG	AA	GG	AA	GG	GG	GG	GG	NN	GG	GG	AA	GG
A05	15003363	GG	GG	AA	GG	AA	GG	AA	AA	GG	AA	GG	GG	GG	GG	GG	GG	GG	AA	GG	GG	GG	GG	AA	GG	GG	GG	GG	GG	AA	GG	AA	AA	GG	GA	AA	GG	AA	GG	AA	GG	GG	GG	GG	NN	GG	GG	AA	GG
A05	15050556	CC	CC	AA	CC	AA	CC	AA	AA	CC	AA	CC	CC	CC	CC	CC	CC	CC	AA	CC	CC	CC	CC	AA	CC	CC	CC	CC	CC	AA	CC	AA	AA	CC	CA	AA	CC	AA	CC	AA	CC	CC	CC	CC	AA	CC	CC	AA	CC
A05	15113196	TT	TT	TT	TT	TT	TT	TT	TT	TT	TT	TT	TT	TT	TT	TT	TT	TT	TT	TT	TT	TT	TT	TT	TT	TT	TT	TT	TT	TT	TT	TT	TT	TT	TT	TT	TT	TT	TT	TT	TT	TT	TT	TT	NN	TT	TT	TT	TT
A05	15250204	TC	TT	CC	TT	CC	TT	CC	CC	TT	CC	TT	TT	TT	TT	CC	TT	TT	CC	TT	TT	TT	TT	CC	TT	TT	TT	TT	TT	CC	TT	CC	CC	TT	TC	CC	TT	CC	TT	CC	TT	TT	TT	TT	NN	TT	TT	CC	TT
A05	15284859	AA	AA	AA	AA	AA	AA	AA	AA	AA	AA	AA	AA	AA	AA	AA	AA	AA	AA	AA	AA	AA	GG	AA	AA	AA	AA	AA	AA	AA	AA	AA	AA	AA	AA	AA	AA	AA	AA	AA	AA	AA	AA	AA	AA	AA	AA	AA	AA
A05	15298695	AG	AA	GG	AA	GG	AA	GG	GG	AA	GG	AA	AA	AA	AA	GG	AA	AA	GG	AA	AA	AA	AA	GG	AA	AA	AA	AA	AA	GG	AA	GG	GG	AA	AG	GG	AA	AA	AA	GG	AA	AA	AA	AA	GG	AA	AA	GG	AA
A05	15420129	TT	TT	TT	TT	TT	TT	TT	TT	TT	TT	TT	TT	TT	TT	TT	TT	TT	TT	TT	TT	TT	TT	TT	TT	TT	TT	TT	TT	TT	TT	TT	TT	TT	TT	TT	TT	TT	TT	TT	TT	TT	TT	TT	TT	TT	TT	TT	TT
A05	15768671	GG	GG	GG	GG	GG	GG	GG	GG	GG	GG	GG	GG	GG	GG	GG	GG	GG	GG	GG	GG	GG	GG	GG	GG	GG	GG	GG	GG	GG	GG	GG	GG	GG	GG	GG	GG	GG	GG	GG	GG	GG	GG	GG	NN	GG	GG	GG	GG
A05	16090344	AA	AA	AA	AA	AA	AA	AA	AA	AA	AA	AA	AA	AA	AA	AA	AA	AA	AA	AA	AA	AA	AA	AA	AA	AA	AA	AA	AA	AA	AA	AA	AA	AA	AA	AA	AA	AA	AA	AA	AA	AA	AA	AA	NN	AA	AA	AA	AA
A05	16564720	AA	AA	AA	AA	AA	AA	AA	AA	AA	AA	AA	AA	AA	AA	AA	AA	AA	AA	AA	AA	AA	AA	AA	AA	AA	AA	AA	AA	AA	AA	AA	AA	AA	AA	AA	AA	AA	AA	AA	AA	AA	AA	AA	NN	AA	AA	AA	AA
A05	16604783	TT	TT	TT	TT	TT	TT	TT	TT	TT	TT	TT	TT	TT	TT	TT	TT	TT	TT	TT	TT	TT	TT	TT	TT	TT	TT	TT	TT	TT	TT	TT	TT	TT	TT	TT	TT	TT	TT	TT	TT	TT	TT	TT	NN	TT	TT	TT	TT
A05	16747483	CC	CC	CC	CC	CC	CC	CC	CC	CC	CC	CC	CC	CC	CC	CC	CC	CC	CC	CC	CC	CC	CC	CC	CC	CC	CC	CC	CC	CC	CC	CC	CC	CC	CC	CC	CC	CC	CC	CC	CC	CC	CC	CC	NN	CC	CC	CC	CC
A05	16886417	TT	TT	TT	TT	TT	TT	TT	TT	TT	TT	TT	TT	TT	TT	TT	TT	TT	TT	TT	TT	TT	TT	TT	TT	TT	TT	TT	TT	TT	TT	TT	TT	TT	TT	TT	TT	TT	TT	TT	TT	TT	TT	TT	NN	TT	TT	TT	TT
A05	17310252	AA	AA	AA	AA	AA	AA	AA	AA	AA	AA	AA	AA	AA	AA	AA	AA	AA	AA	AA	AA	AA	AA	AA	AA	AA	AA	AA	AA	AA	AA	AA	AA	AA	AA	AA	AA	AA	AA	AA	AA	AA	AA	AA	NN	AA	AA	AA	AA
A05	17358954	TT	TT	TT	TT	TT	TT	TT	TT	TT	TT	TT	TT	TT	TT	TT	TT	TT	TT	TT	TT	TT	TT	TT	TT	TT	TT	TT	TT	TT	TT	TT	TT	TT	TT	TT	TT	TT	TT	TT	TT	TT	TT	TT	NN	TT	TT	TT	TT
A05	17484240	GG	GG	GG	GG	GG	GG	GG	GG	GG	GG	GG	GG	GG	GG	GG	GG	GG	GG	GG	GG	GG	GG	GG	GG	GG	GG	GG	GG	GG	GG	GG	GG	GG	GG	GG	GG	GG	GG	GG	GG	GG	GG	GG	NN	GG	GG	GG	GG
A05	17769825	TT	TT	TT	TT	TT	TT	TT	TT	TT	TT	TT	TT	TT	TT	TT	TT	TT	TT	TT	TT	TT	TT	TT	TT	TT	TT	TT	TT	TT	TT	TT	TT	TT	TT	TT	TT	TT	TT	TT	TT	TT	TT	TT	NN	TT	TT	TT	TT
A05	18572301	AA	AA	AA	AA	AA	AA	AA	AA	AA	AA	AA	AA	AA	AA	AA	AG	AA	AA	AA	AA	AA	AA	AA	AA	AA	AA	AA	AA	AA	AA	AA	AA	AA	AA	AA	AA	AA	AA	AA	AA	AA	AA	AA	NN	AA	AA	AA	AA
A05	18757714	CC	CC	CC	CC	CC	CC	CC	CC	CC	CC	CC	CC	CC	CC	CC	CC	CC	CC	CC	CC	CC	CC	CC	CC	CC	CC	CC	CC	CC	CC	CC	CC	CC	CC	CC	CC	CC	CC	CC	CC	CC	CC	CC	NN	CC	CC	CC	CC
A05	18799793	CG	CC	CG	CC	CC	CC	CG	CG	CG	CC	CC	CC	CC	CG	CG	CG	CC	CG	CC	CC	CC	CG	CC	CC	CC	CC	CC	CG	CG	CG	CG	CC	CC	CG	CG	CG	CG	CC	CG	CC	CG	CG	CC	NN	CC	CC	CG	CC
A05	19108980	TT	TT	TT	TT	TT	TT	TT	TT	TT	TT	TT	TT	TT	TT	TT	TT	TT	TT	TT	TT	TT	TT	TT	TT	TT	TT	TT	TT	TT	TT	TT	TT	TT	TT	TT	TT	TT	TT	TT	TT	TT	TT	TT	NN	TT	TT	TT	TT
A05	19453863	AA	AA	AA	AA	AA	AA	AA	AA	AA	AA	AA	AA	AA	AA	AA	AA	AA	AA	AA	AA	AA	AA	AA	AA	AA	AA	AA	AA	AA	AA	AA	AA	AA	AA	AA	AA	AA	AA	AA	AA	AA	AA	AA	AA	AA	AA	AA	AA
A05	19587169	TT	GG	GG	GG	GG	TT	TT	TT	GG	GG	GG	TT	GG	TT	GG	TT	GG	GG	GG	GG	GG	TT	GG	GG	GG	GG	GG	GG	TT	TT	TT	GG	GG	GG	GG	GG	TT	GG	TT	GG	GG	TT	GG	NN	GG	TT	TT	GG
A05	19728111	CC	AA	AA	AA	AA	CC	CC	CC	AA	AA	AA	CC	AA	CC	AA	CC	AA	AA	CA	AA	AA	CC	AA	AA	AA	AA	AA	AA	CC	CC	CC	AA	AA	AA	AA	AA	CC	AA	CC	AA	AA	CC	AA	AA	AA	CC	CC	AA
A05	19862630	GG	AA	AA	GA	AA	GG	GG	GG	AA	AA	AA	GG	AA	GG	AA	GG	AA	AA	GA	AA	AA	GG	AA	AA	AA	AA	AA	AA	GG	GG	GG	AA	AA	AA	AA	GG	GG	AA	GG	AA	GG	GG	AA	NN	AA	GG	GG	AA
A05	19997470	AA	AA	AA	GA	AA	GG	GG	GG	AA	AA	AA	GG	AA	GG	AA	GG	AA	AA	GA	AA	AA	GG	AA	AA	AA	AA	AA	AA	GG	GG	GG	AA	AA	AA	AA	GG	GG	AA	GG	AA	GG	GG	AA	NN	AA	GG	GG	AA
A05	20089441	AA	AA	AA	GA	AA	GG	GG	GG	AA	AA	AA	GG	AA	GG	AA	GG	AA	AA	GA	AA	AA	GG	AA	AA	AA	AA	AA	AA	GG	GG	GG	AA	AA	AA	AA	GG	GG	AA	GG	AA	GG	GG	AA	NN	AA	GG	GG	AA
A05	20128455	CC	CC	CC	TC	CC	TC	TC	TT	CC	CC	CC	TT	CC	TT	CC	TT	CC	CC	TC	CC	CC	TT	CC	CC	CC	CC	CC	CC	TT	TC	TT	CC	CC	CC	CC	TT	TT	CC	TT	CC	TC	TC	CC	NN	CC	TT	TT	CC
A05	20290592	CC	CC	CC	CC	CC	CC	CC	CC	CC	CC	CC	CC	CC	CC	CC	CC	CC	CC	CC	CC	CC	CC	CC	CC	CC	CC	CC	CC	CC	CC	CC	CC	CC	CC	CC	CC	CC	CC	CC	CC	CC	CC	CC	NN	CC	CC	CC	CC
A05	20398177	GG	GG	GG	GG	GG	AA	AA	AA	GG	GG	GG	AA	GG	AA	GG	AA	GG	GG	AG	GG	GG	AA	GG	GG	GG	GG	GG	GG	AA	AA	AA	GG	GG	GG	GG	AA	AA	GG	AA	GG	AA	AA	GG	NN	GG	AA	AA	GG
A05	20423915	TT	TT	TT	TT	TT	CC	CC	CC	TT	TT	TT	CC	TT	CC	TT	CC	TT	TT	CT	TT	TT	CC	TT	TT	TT	TT	TT	TT	CC	CC	CC	TT	TT	TT	TT	CC	CC	TT	CC	TT	CC	CC	TT	NN	TT	CC	CC	TT
A05	20506086	GG	GG	GG	GG	GG	AA	AA	AA	GG	GG	GG	AA	AG	AA	GG	AA	GG	GG	AG	GG	GG	AA	GG	GG	GG	GG	GG	GG	AA	AA	AA	GG	GG	GG	GG	AA	AA	GG	AA	GG	AA	AA	GG	NN	GG	AA	AA	GG
A05	21122062	AA	AA	AA	AA	AA	AA	AA	AA	AA	AA	AA	AA	AA	AA	AA	AA	AA	AA	AA	AA	AA	AA	AA	AA	AA	AA	AA	AA	AA	AA	AA	AA	AA	AA	AA	AA	AA	AA	AA	AA	AA	AA	AA	NN	AA	AA	AA	AA
A05	21272197	CA	CA	CA	CA	CA	CA	CA	CA	CA	CA	CA	CA	CA	CA	CA	CA	CA	CA	CA	CA	CA	CA	CA	CA	CA	CA	CA	CA	CA	CA	CA	CA	CA	CA	CA	CA	CA	CA	CA	CA	CA	CA	CA	CA	CA	CA	CA	CA
A05	21383801	AA	AA	AA	AA	AA	AA	AA	AA	AA	AA	AA	AA	AA	AA	AA	AA	AA	AA	AA	AA	AA	AA	AA	AA	AA	AA	AA	AA	AA	AA	AA	AA	AA	AA	AA	AA	AA	AA	AA	AA	AA	AA	AA	NN	AA	AA	AA	AA
A05	21396353	CC	CC	CC	CC	CC	CC	CC	CC	CC	CC	CC	CC	CC	CC	CC	CC	CC	CC	CC	CC	CC	CC	CC	CC	CC	CC	CC	CC	CC	CC	CC	CC	CC	CC	CC	CC	CC	CC	CC	CC	CC	CC	CC	NN	CC	CC	CC	CC
A05	21432565	CC	CC	CC	CC	CC	CC	CC	CC	CC	CC	CC	CC	CC	CC	CC	CC	CC	CC	CC	CC	CC	CA	CC	CC	CC	CC	CC	CC	CC	CC	CC	CC	CC	CC	CC	CC	CC	CC	CC	CC	CC	CC	CC	NN	CC	CC	CC	CC
A05	21437036	AA	AA	AA	AA	AA	AA	AA	AA	AA	AA	AA	AA	AA	AA	AA	AA	AA	AA	AA	AA	AA	AA	AA	AA	AA	AA	AA	AA	AA	AA	AA	AA	AA	AA	AA	AA	AA	AA	AA	AA	AA	AA	AA	NN	AA	AA	AA	AA
A05	21569488	GG	GG	GA	GG	GG	GG	AA	AA	GG	GG	GG	GG	GG	GG	GG	GG	GG	GG	AA	AA	GG	GA	GG	GG	AA	GG	GG	GG	GG	AA	AA	AA	GG	GG	GG	AA	AA	GG	AA	GG	GG	AA	GG	NN	GG	AA	AA	GG
A05	21579064	GG	GG	GA	GG	GG	GG	AA	AA	GG	GG	GG	GG	GG	GG	GG	GG	GG	GG	AA	AA	GG	GA	GG	GG	AA	GG	GG	GG	GG	AA	AA	AA	GG	GG	GG	AA	AA	GG	AA	GG	GG	AA	GG	NN	GG	AA	AA	GG
A05	21709954	TT	TT	TT	TT	TT	TT	TT	TT	TT	TT	TT	TT	TT	TT	TT	TT	TT	TT	TT	TC	TT	TC	TT	TT	TT	TT	TT	TT	TT	TT	TT	TT	TT	TT	TT	TT	TT	TT	TT	TT	TT	TT	TT	NN	TT	TT	TT	TT
A05	21722165	CC	CC	CC	CC	CC	CC	TT	TT	CC	CC	CC	CC	CC	CC	CC	CC	CC	CC	TT	TT	CC	CT	CC	CC	TT	CC	CC	CC	CC	TT	TT	TT	CC	CC	CC	TT	TT	CC	TT	CC	CC	TT	CC	NN	CC	TT	TT	CC
A05	21910725	GA	GA	GA	GA	GA	GA	GA	GA	GA	GA	GA	GA	GA	GA	GA	GA	GA	GA	GA	GA	GA	GA	GA	GA	GA	GA	GA	GA	GA	GA	GA	GA	GA	GA	GA	GA	GA	GA	GA	GA	GA	GA	GA	AA	GA	GA	GA	GA
A05	22004843	AA	AA	AA	AA	AA	AA	AA	AA	AA	AA	AA	AA	AA	AA	AA	AA	AA	AA	AA	AA	AA	AA	AA	AA	AA	AA	AA	AA	AA	AA	AA	AA	AA	AA	AA	AA	AA	AA	AA	AA	AA	AA	AA	NN	AA	AA	AA	AA
A05	22060497	TT	TT	TT	TT	TT	TT	TT	TT	TT	TT	TT	TT	TT	TT	TT	TT	TT	TT	TT	TT	TT	TT	TT	TT	TT	TT	TT	TT	TT	TT	TT	TT	TT	TT	TT	TT	TT	TT	TT	TT	TT	TT	TT	NN	TT	TT	TT	TT
A05	22199864	AA	AA	AA	AA	AA	AA	AA	AA	AA	AA	AA	AA	AA	AA	AA	AA	AA	AA	AA	AA	AA	AA	AA	AA	AA	AA	AA	AA	AA	AA	AA	AA	AA	AA	AA	AA	AA	AA	AA	AA	AA	AA	AA	NN	AA	AA	AA	AA
A05	22454749	TT	TT	TT	TT	TT	TT	GG	GG	TT	TT	TT	TT	TT	TT	TT	TT	TT	TT	GG	GG	TT	GT	TT	TT	GG	TT	TT	TT	TT	GG	GG	GG	TT	TT	TT	GG	GG	TT	GG	TT	TT	GG	TT	NN	TT	GG	GG	TT
A05	22500599	GG	GG	GG	GG	GG	GG	TT	TT	GG	GG	GG	GG	GG	GG	GG	GG	GG	GG	TT	TT	GG	TG	GG	GG	TT	GG	GG	GG	GG	TT	TT	TT	GG	GG	GG	TT	TT	GG	TT	GG	GG	TT	GG	TG	GG	TT	TT	GG
A05	22635195	GG	GG	GG	GG	GG	GG	TT	TT	GG	GG	GG	GG	GG	GG	GG	GG	GG	GG	TT	TT	GG	TG	GG	GG	TT	GG	GG	GG	GG	TT	TT	TT	GG	GG	GG	TT	TT	GG	TT	GG	GG	TT	GG	NN	GG	TT	TT	GG
A05	22636380	TT	TT	TT	TT	TT	TT	CC	CC	TT	TT	TT	TT	TT	TT	TT	TT	TT	TT	CC	CC	TT	CT	TT	TT	CC	TT	TT	TT	TT	CC	CC	CC	TT	TT	TT	CC	CC	TT	CC	TT	TT	CC	TT	NN	TT	CC	CC	TT
A05	23631698	GG	GG	AG	GG	GG	AA	AA	GG	GG	GG	GG	GG	GG	GG	GG	GG	AA	GG	AA	AA	GG	AG	AG	GG	AA	GG	GG	GG	GG	AA	GG	AA	GG	GG	AA	AA	AA	GG	AA	GG	AA	AA	AA	GG	GG	AA	AA	GG
A05	24114920	CC	CC	CC	CC	CC	CC	CC	CC	CC	CC	CC	CC	CC	CC	CC	CC	CC	CC	CC	CC	CC	CC	CC	CC	CC	CC	CC	CC	CC	CC	CC	CC	CC	CC	CC	CC	CC	CC	CC	CC	CC	CC	CC	NN	CC	CC	CC	CC
A05	24167940	TT	TT	TT	TT	TT	TT	TT	TT	TT	TT	TT	TT	TT	TT	TT	TT	TT	TT	TT	TT	TT	TT	TT	TT	TT	TT	TT	TT	TT	TT	TT	TT	TT	TT	TT	GG	TT	TT	TT	TT	TT	TT	TT	NN	TT	TT	TT	TT
A05	24227892	AA	AA	AA	AA	AA	AA	AA	AA	AA	AA	AA	AA	AA	AA	AA	AA	AA	AA	AA	AA	AA	AA	AA	AA	AA	AA	AA	AA	AA	AA	AA	AA	AA	AA	AA	AA	AA	AA	AA	AA	AA	AA	AA	NN	AA	AA	AA	AA
A05	24309961	CC	CC	TT	CC	CC	TT	TT	CC	CC	CC	CC	CC	CC	CC	CC	CC	TT	CC	TT	TT	CC	TT	TT	CC	TT	CC	CC	CC	CC	TT	CC	TT	CC	CC	TT	CC	TT	CC	TT	TT	TT	TT	TT	NN	CC	TT	TT	CC
A05	24403013	TT	TT	TT	TT	TT	TT	TT	TT	TT	TT	TT	TT	TT	TT	TT	TT	TT	TT	TT	TT	TT	TT	TT	TT	TT	TT	TT	TT	TT	TT	TT	TT	TT	TT	TT	TT	TT	TT	TT	TT	TT	TT	TT	NN	TT	TT	TT	TT
A05	24419724	TT	TT	TT	TT	TT	TT	TT	TT	TT	TT	TT	TT	TT	TT	TT	TT	TT	TT	TT	TT	TT	TT	TT	TT	TT	TT	TT	TT	TT	TT	TT	TC	TT	TT	TT	TT	TT	TT	TT	TT	TT	TT	TT	NN	TT	TT	TT	TT
A05	24717688	TT	TT	TT	TT	TT	TT	TT	TT	TT	TT	TT	TT	NN	TT	TT	TT	TT	TT	TT	TT	TT	NN	TT	TT	TT	TT	TT	TT	TT	TT	TT	TT	TT	TT	TT	CT	TT	TT	TT	TT	TT	TT	TT	NN	TT	TT	TT	TT
A05	25076824	CC	CC	CC	CC	CC	CC	CC	CC	CC	CC	CC	CC	CC	CC	CC	CC	CC	CC	CC	CC	CC	CC	CC	CC	CC	CC	CC	CC	CC	CC	CC	CC	CC	CC	CC	CC	CC	CC	CC	CC	CC	CC	CC	NN	CC	CC	CC	CC
A05	25143949	GG	GG	GG	GG	GG	GG	GG	GG	GG	GG	GG	GG	GG	GG	GG	GG	GG	GG	GG	GG	GG	GG	GG	GG	GG	GG	GG	GG	GG	GG	GG	GG	GG	GG	GG	GG	GG	GG	GG	GG	GG	GG	GG	NN	GG	GG	GG	GG
A05	25147853	CC	CC	CC	CC	CC	CC	CC	CC	CC	CC	CC	CC	CC	CC	CC	CC	CC	CC	CC	CC	CC	CC	CC	CC	CC	CC	CC	CC	CC	CC	CC	CC	CC	CC	CC	CC	CC	CC	CC	CC	CC	CC	CC	NN	CC	CC	CC	CC
A05	25315640	TT	TT	TT	TT	TT	TT	CC	TT	CC	TT	TT	TT	TT	TT	TT	TT	TT	TT	CC	CC	TT	TT	TT	TT	CC	TT	TT	TT	TT	CC	TT	CC	TT	TT	TT	TT	CC	TT	CC	CC	TT	CC	TT	NN	TT	CC	CC	CC
A05	25338414	CC	CC	CC	CC	CC	CC	TT	CC	TC	CC	TC	CC	CC	CC	CC	CC	CC	CC	TC	TT	CC	CC	CC	CC	TT	CC	CC	CC	CC	TT	CC	TT	CC	CC	CC	CC	TT	CC	TT	TT	CC	TT	CC	CC	CC	TT	TT	TT
A05	25419091	TT	TT	TT	TT	TT	TT	CC	TT	CC	TT	TT	TT	TT	TT	TT	TT	TT	TT	CC	CC	TT	TT	TT	TT	CC	TT	TT	TT	TT	CC	TT	CC	TT	TT	TT	TT	CC	TT	CC	CC	TT	CC	TT	NN	TT	CC	CC	CC
A05	25931806	GG	AA	AA	AA	AA	GG	GG	AA	GG	AA	AA	AA	AA	AA	AA	AA	GG	AA	GG	GG	AA	AA	AG	AA	GG	AA	AA	AA	AA	GG	AA	GG	AA	AA	AA	GG	GG	AA	GG	GG	GG	GG	GG	GG	AA	GG	GG	GG
A05	26569352	GG	AA	AA	AA	AA	GG	GG	AA	GG	AA	AA	AA	AA	AA	AA	AA	GG	AA	GG	GG	AA	AA	GG	AA	GG	AA	AA	AA	AA	GG	AA	GG	AA	AA	AA	GG	GG	AA	GG	GG	AA	GG	GG	NN	AA	GG	GG	GG
A05	26577128	GT	TT	TT	TT	TT	GT	GT	TT	GG	TT	TT	TT	TT	TT	TT	TT	GT	TT	GG	GT	TT	TT	GG	TT	GG	TT	TT	TT	TT	GT	TT	GT	TT	TT	TT	GT	GG	TT	GG	GG	TT	GG	GG	TT	TT	GG	GT	GT
A05	26774844	GG	GG	GG	GG	GG	CC	CC	GG	CC	GG	GG	GG	GG	GG	GG	GG	CC	GG	CC	CC	GG	GG	CC	GG	CC	GG	GG	GG	GG	CC	GG	CC	GG	GG	CC	CC	CC	GG	CC	CC	GG	CC	CC	NN	GG	CC	CC	CC
A05	26883841	GG	GG	GG	GG	GG	GG	GG	GG	GG	AA	AA	GG	AG	GG	GG	GG	GG	GG	GG	GG	GG	GG	GG	GG	GG	GG	GG	GG	GG	GG	GG	GG	GG	GG	AA	GG	GG	GG	GG	GG	GG	GG	GG	NN	GG	GG	GG	GG
A05	27032751	TT	TT	AA	TT	TT	TT	TT	TT	TT	AA	AA	TT	TT	TT	TT	TT	TT	TT	TT	TT	TT	TT	TT	TT	TT	TT	TT	TT	TT	TT	TT	TT	TT	TT	AA	TT	TT	TT	TT	TT	TT	TT	TT	TT	TT	TT	TT	TT
A05	27085024	AA	AA	AA	AA	AA	GG	GG	AA	GG	AA	AA	AA	AA	AA	AA	AA	GG	AA	AA	GG	AA	AA	GG	AA	GG	AA	AA	AA	AA	GG	AA	GG	AA	AA	AA	GG	GG	AA	GG	GG	AA	AA	GG	NN	AA	GG	GG	GG
A05	27257068	CC	CC	CC	CC	CC	AA	AA	CC	AA	AA	AA	CC	CC	CC	CC	CC	AA	CC	CC	AA	CC	CC	AA	AC	AA	CC	CC	CC	CC	AA	CC	AA	CC	CC	AA	AA	AA	CC	AA	AA	CC	CC	AA	NN	CC	AA	AA	AA
A05	27344331	AA	AA	AA	AA	AA	AA	AA	AA	AA	AA	AA	AA	AA	AA	AA	AA	AA	AA	AA	AA	AA	AA	AA	AA	AA	AA	AA	AA	AA	AA	AA	AA	AA	AA	AA	AA	AA	AA	AA	AA	AA	AA	AA	NN	AA	AA	AA	AA
A05	27546956	GG	GG	GG	GG	GG	GG	GG	GG	GG	GG	GG	GG	GG	GG	GG	GG	GG	GG	GG	GG	GG	GG	GG	GG	GG	GG	GG	GG	GG	GG	GG	GG	GG	GG	GG	GG	GG	GG	GG	GG	GG	GG	GG	NN	GG	GG	GG	GG
A05	27612966	CC	CC	CC	CC	CC	CC	CC	CC	CC	CC	CC	CC	CC	CC	CC	CC	CC	CC	CC	CC	CC	CC	CC	CC	CC	CC	CC	CC	CC	CC	CC	CC	CC	CC	CC	CC	CC	CC	CC	CC	CC	CC	CC	NN	CC	CC	CC	CC
A05	27690388	AA	AA	AA	AA	AA	AA	AA	AA	AA	AA	AA	AA	AA	AA	AA	AA	AA	AA	AA	AA	AA	AA	AA	AA	AA	AA	AA	AA	AA	AA	AA	AA	AA	AA	AA	AA	AA	AA	AA	AA	AA	AA	AA	NN	AA	AA	AA	AA
A05	27838252	TT	TT	TT	TT	TT	TT	TT	TT	TT	CC	NN	NN	TT	NN	TT	NN	TT	TT	TT	TT	TT	TT	TT	TT	TT	TT	TT	TT	TT	TT	TT	TT	TT	TT	CC	TT	TT	TT	TT	TT	TT	TT	TT	NN	TT	TT	TT	TT
A05	27973319	CC	CC	CC	CC	CC	CC	CC	CC	CC	CC	CC	CC	CC	NN	CC	CC	CC	CC	CC	CC	CC	CC	CC	CC	CC	CC	CC	CC	CC	CC	CC	CC	CC	CC	CC	CC	CC	CC	CC	CC	CC	CC	CC	NN	CC	CC	CC	CC
A05	28172027	CC	CA	CC	CC	CC	AA	CC	CC	CA	CC	CC	CC	CC	CC	CC	CC	AA	CC	CC	AA	CC	CC	AA	CC	AA	CC	CC	CC	CC	AA	CC	AA	CC	CC	CC	AA	AA	AA	AA	AA	CC	CC	AA	NN	CC	AA	AA	AA
A05	28357176	CC	CC	CC	CC	CC	CC	CC	CC	CC	TT	TT	CC	CC	CC	CC	CC	CC	CC	CC	CC	CC	CC	CC	CC	CC	CC	CC	CC	CC	CC	CC	CC	CC	CC	TT	CC	CC	CC	CC	CC	CC	CC	CC	NN	CC	CC	CC	CC
A05	28520302	GG	GG	GG	GG	GG	GG	GG	GG	GG	TT	TT	GG	GG	GG	GG	GG	GG	GG	GG	GG	GG	GG	GG	GG	GG	GG	GG	GG	GG	GG	GG	GG	GG	GG	TT	GG	GG	GG	GG	GG	GG	GG	GG	NN	GG	GG	GG	GG
A05	28630582	AA	AG	AA	AA	AA	GG	AA	AA	AG	AA	AA	AA	AA	AA	AA	AA	GG	AA	AA	AA	AA	AA	GG	AA	GG	AA	AA	AA	AA	GG	AA	AA	AA	AA	AA	GG	GG	GG	GG	GG	AA	AA	GG	NN	AA	GG	GG	GG
A05	28753063	TT	TC	TT	TT	TT	CC	TT	TT	TC	CC	CC	TT	TT	TT	TT	TT	CC	TT	TT	TT	TT	TT	TT	TT	CC	TT	TT	TT	TT	CC	TT	TT	TT	TT	TT	CC	CC	CC	CC	CC	TT	TT	CC	NN	TT	CC	CC	CC
A05	28827813	TT	AT	AA	TT	TT	AA	TT	AT	AT	AA	AA	TT	TT	TT	TT	TT	AA	TT	TT	TT	TT	TT	TT	TT	AA	TT	TT	TT	TT	AA	TT	TT	TT	TT	AA	AA	AA	AA	AA	AA	TT	TT	AA	NN	TT	AA	AA	AA
A05	29060281	AA	AA	AA	AA	AA	AA	AA	AA	AA	AA	AA	AA	AA	AA	AA	AA	AA	AA	AA	AA	AA	AA	AA	AA	AA	AA	AA	AA	AA	AA	AA	AA	AA	AA	AA	AA	AA	AA	AA	AA	AA	AA	AA	NN	AA	AA	AA	AA
A05	29433455	AA	AA	CC	AA	AA	CC	AA	AA	CA	CC	CC	AA	AA	AA	AA	AA	CC	AA	AA	AA	AA	AA	AA	AA	CC	AA	AA	AA	AA	CC	AA	AA	AA	AA	CC	CC	CC	CC	CC	CC	AA	CC	CC	NN	AA	CC	CC	CC
A05	29491302	AA	AA	GG	AA	AA	GG	AA	AA	GA	GG	GG	AA	AA	AA	AA	AA	GG	AA	AA	AA	AA	AA	AA	AA	GG	AA	AA	AA	AA	GG	AA	AA	AA	AA	GG	GG	GG	GG	GG	GG	AA	GG	GG	GA	AA	GG	GG	GG
A05	29513066	GG	GG	AA	GG	GG	AA	GG	GG	AG	AA	AA	GG	GG	GG	GG	GG	AA	GG	GG	GG	GG	GG	GG	GG	AA	GG	GG	GG	GG	AA	GG	GG	GG	GG	AA	AA	AA	AA	AA	AA	GG	AA	AA	NN	GG	AA	AA	AA
A05	29676548	TT	TT	CC	TT	TT	TT	TT	TT	TT	CC	CC	TT	TT	TT	TT	TT	TT	TT	TT	TT	TT	TT	TT	TT	TT	TT	TT	TT	TT	TT	TT	TT	TT	TT	TT	TT	TT	TT	TT	TT	TT	TT	TT	NN	TT	TT	TT	TT
A05	30152925	AA	AA	AA	AA	AA	AA	AA	AA	AA	AA	AA	AA	AA	AA	AA	AA	AA	AA	AA	CA	AA	AA	AA	AA	AA	AA	AA	AA	AA	AA	AA	AA	AA	AA	CC	AA	AA	AA	AA	AA	AA	AA	AA	NN	AA	AA	AA	AA
A05	30259666	GG	GG	GG	GG	GG	GG	GG	GG	GG	GG	GG	GG	GG	GG	GG	GG	GG	GG	GG	AG	GG	GG	GG	GG	GG	GG	GG	GG	GG	GG	GG	GG	GG	GG	AA	GG	GG	GG	GG	GG	GG	GG	GG	GG	GG	GG	GG	GG
A05	30281833	GG	GG	GG	GG	GG	GG	GG	GG	GG	GG	GG	GG	GG	GG	GG	GG	GG	GG	GG	TG	GG	GG	GG	GG	GG	GG	GG	GG	GG	GG	GG	GG	GG	GG	TT	GG	GG	GG	GG	GG	GG	GG	GG	NN	GG	GG	GG	GG
A05	30306772	AA	AA	AA	AA	AA	AA	AA	AA	AA	AA	AA	AA	AA	AA	AA	AA	AA	AA	AA	TA	AA	AA	AA	AA	AA	AA	AA	AA	AA	AA	AA	AA	AA	AA	TT	AA	AA	AA	AA	AA	AA	AA	AA	AA	AA	AA	AA	AA
A05	30342433	GG	GG	GG	GG	GG	GG	GG	GG	GG	GG	GG	GG	GG	GG	GG	GG	GG	GG	GG	AG	GG	GG	GG	GG	GG	GG	GG	GG	GG	GG	GG	GG	GG	GG	AA	GG	GG	GG	GG	GG	GG	GG	GG	GG	GG	GG	GG	GG
A05	31694743	GG	GG	GG	GG	GG	GG	GG	GG	GG	GG	GG	GG	GG	GG	GG	GG	GG	GG	GG	GG	GG	GG	GG	GG	GG	GG	GG	GG	GG	GG	GG	GG	GG	GG	GG	GG	GG	GG	GG	GG	GG	GG	GG	NN	GG	GG	GG	GG
A05	32350702	AG	AG	GG	AG	AG	AG	AG	AG	AG	GG	GG	AG	GG	AG	AG	AG	GG	AG	GG	AG	AG	AG	AG	AG	GG	AG	AG	AG	AG	GG	AG	AG	AG	AG	AG	GG	GG	GG	GG	GG	AG	GG	GG	AG	AG	GG	GG	GG
A05	32353013	TT	TT	CC	TT	TC	TT	TT	TT	TC	CC	CC	TT	CC	TT	TT	NN	CC	TT	CC	TT	TT	TT	TC	TT	CC	TT	TT	TT	TT	CC	TT	TT	TT	TT	TT	CC	CC	CC	CC	CC	TT	CC	CC	NN	TT	CC	CC	CC
A05	32521968	TT	TT	CC	TT	TC	TT	TT	TT	TC	CC	CC	TT	CC	TT	TT	TT	CC	CC	CC	TT	TT	TT	TT	TC	CC	TT	TT	TT	TT	CC	TT	TT	TT	TT	TT	CC	CC	CC	CC	CC	TT	CC	CC	NN	TT	CC	CC	CC
A05	32667772	TT	TT	GG	TT	TG	TT	TT	TT	TG	GG	GG	TT	GG	TT	TT	TT	GG	GG	GG	TT	TT	TT	TT	TT	GG	TT	TT	TT	TT	GG	TT	TT	TT	TT	TT	GG	GG	GG	GG	GG	TT	GG	GG	NN	TT	GG	GG	GG
A05	32798068	TT	TT	TT	TT	TT	TT	TT	TT	TT	TT	TT	TT	TT	TT	TT	TT	TT	TT	TT	TC	TT	TT	TT	TT	TT	TT	TT	TT	TT	TT	TT	TT	TT	TT	CC	TT	TT	TT	TT	TT	TT	TT	TT	NN	TT	TT	TT	TT
A05	32827788	CC	CC	TT	CC	CT	CC	CC	CC	CT	TT	TT	CC	TT	CC	CC	CC	TT	TT	TT	CT	CC	CC	CC	CC	TT	CC	CC	CC	CC	TT	CC	CC	CC	CC	TT	CC	TT	TT	TT	TT	CC	TT	TT	NN	CC	TT	TT	TT
A05	33087536	TT	TT	TT	TT	TT	TT	TT	TT	TT	TT	TT	TT	TT	TT	TT	TT	TT	TT	TT	TT	TT	TT	TT	TT	TT	TT	TT	TT	TT	TT	TT	TT	TT	TT	TT	TT	TT	TT	TT	TT	TT	TT	TT	NN	TT	TT	TT	TT
A05	33159343	GG	GG	GG	GG	GG	GG	GG	GG	GG	GG	GG	GG	GG	GG	GG	GG	GG	GG	GG	GT	GG	GG	GG	GG	GG	GG	GG	GG	GG	GG	GG	GG	GG	GG	TT	GG	GG	GG	GG	GG	GG	GG	GG	NN	GG	GG	GG	GG
A05	33312547	AA	AA	AA	AA	AA	AA	AA	AA	AA	AA	AA	AA	AA	AA	AA	AA	AA	AA	AA	AT	AA	AA	AA	AA	AA	AA	AA	AA	AA	AA	AA	AA	AA	AA	TT	AA	AA	AA	AA	AA	AA	AA	AA	NN	AA	AA	AA	AA
A05	34173922	TT	TT	TT	TT	TT	TT	TT	TT	TT	CC	CC	TT	TT	TT	TT	TT	TT	TT	TT	TC	TT	TT	TT	TT	TT	TT	TT	TT	TT	TT	TT	TT	TT	TT	CC	TT	TC	TT	TT	TT	TT	TT	TT	NN	TT	TT	TT	TT
A05	34714027	CC	CC	CC	CC	CC	CC	CC	CC	CC	CC	CC	CC	CC	CC	CC	CC	CC	CC	CC	CC	CC	CC	CC	CC	CC	CC	CC	CC	CC	CC	CC	CC	CC	CC	TT	CC	CC	CC	CC	CC	CC	CC	CC	NN	CC	CC	CC	CC
A05	34861031	AA	AA	AA	AA	AA	AA	AA	AA	AA	AA	AA	AA	AA	AA	AA	AA	AA	AA	AA	AA	AA	AA	AA	AA	AA	AA	AA	AA	AA	AA	AA	AA	AA	AA	AA	AA	AG	AA	AA	AA	AA	AA	AA	AA	AA	AA	AA	AA
A05	35025321	CC	CC	CC	CC	CC	CC	CC	CC	CC	TT	TT	CC	CC	CC	CC	CC	CC	CC	CC	CT	CC	CC	CC	CC	CC	CC	CC	CC	CC	CC	CC	CC	CC	CC	CC	CC	CC	CC	CC	CC	CC	CC	CC	NN	CC	CC	CC	CC
A05	35025705	AA	AA	AA	AA	AA	AA	AA	AA	AA	AC	CC	AA	AA	AA	AA	AA	AA	AA	AA	AC	AA	AA	AA	AA	AA	AA	AA	AA	AA	AA	AA	AA	AA	AA	AA	AA	AA	AA	AA	AA	AA	AA	AA	NN	AA	AA	AA	AA
A05	35153625	AA	AA	AA	AA	AA	AA	AA	AA	AA	GG	GG	AA	AA	AA	AA	AA	AA	AA	GG	AG	AA	AA	AA	AA	AA	AA	AA	AA	AA	AA	AA	AA	AA	AA	AA	AA	AA	AA	AA	AA	AA	AA	AA	NN	AA	AA	AA	AA
A05	35208113	CC	CC	CC	CC	CC	CC	CC	CC	CC	TT	TT	CC	CC	CC	CC	CC	CC	CC	TT	CT	CC	CC	CC	CC	CC	CC	CC	CC	CC	CC	CC	CC	CC	CC	CC	CC	CC	CC	CC	CC	CC	CC	CC	NN	CC	CC	CC	CC
A05	37235722	AA	AA	AA	AA	AA	AA	AA	AA	AA	AA	AA	AA	AA	AA	AA	AA	AA	AA	AA	AA	AA	AA	AA	AA	AA	AA	AA	AA	AA	AA	AA	AA	AA	AA	AA	AA	AA	AA	AA	AA	AA	AA	AA	NN	AA	AA	AA	AA
A05	39360056	TT	TT	TT	TT	TT	TT	TT	TT	TT	TT	TT	TT	TT	TT	TT	TT	TT	TT	TT	TT	TT	TT	TT	TT	TT	TT	TT	TT	TT	TT	TT	TT	TT	TT	TT	TT	TT	TT	TT	TT	TT	TT	TT	NN	TT	TT	TT	TT
A05	39614186	GG	GG	GG	GG	GG	GG	GG	GG	GG	GG	GG	GG	GG	GG	GG	GG	GG	GG	GG	GG	GG	GG	GG	GG	GG	GG	GG	GG	GG	GG	GG	GG	GG	GG	GG	GG	GG	GG	GG	GG	GG	GG	GG	NN	GG	GG	GG	GG
A05	39974178	TT	TT	TT	TT	TT	TT	TT	TT	TT	TT	TT	TT	TT	TT	TT	TT	TT	TT	TT	TT	TT	TT	TT	TT	TT	TT	TT	TT	TT	TT	TT	TT	TT	TT	TT	TT	TT	TT	TT	TT	TT	TT	TT	NN	TT	TT	TT	TT
A05	43117317	GG	GG	GG	GG	GG	GG	GG	GG	GG	GG	GG	GG	GG	GG	GG	GG	GG	GG	GG	GG	GG	GG	GG	GG	GG	GG	GG	GG	GG	GG	GG	GG	GG	GG	GG	GG	GG	GG	GG	GG	GG	GG	GG	NN	GG	GG	GG	GG
A05	44372904	AA	AA	AA	AA	AA	AA	AA	AA	AA	AA	AA	AA	AA	AA	AA	AA	AA	AA	AA	AA	AA	AA	AA	AA	AA	AA	AA	AA	AA	AA	AA	AA	AA	AA	AA	AA	AA	AA	AA	AA	AA	AA	AA	NN	AA	AA	AA	AA
A05	44800216	GG	GG	GG	GG	GG	GG	GG	GG	GG	GG	GG	GG	GG	GG	GG	GG	GG	GG	GG	GG	GG	GG	GG	GG	GG	GG	GG	GG	GG	GG	GG	GG	GG	GG	GG	GG	GA	GG	GG	GG	GG	GG	GG	NN	GG	GG	GG	GG
A05	45350760	AA	AA	AA	AA	AA	AA	AA	AA	AA	AA	AA	AA	AA	AA	AA	AA	AA	AA	AA	AA	AA	AA	AA	AA	AA	AA	AA	AA	AA	AA	AA	AA	AA	AA	AA	AA	AC	AA	AA	AA	AA	AA	AA	NN	AA	AA	AA	AA
A05	45526365	CC	NN	CC	CC	CC	CC	CC	CC	NN	CC	NN	NN	NN	CC	CC	NN	CC	CC	CC	NN	CC	CC	NN	NN	NN	CC	CC	CC	CC	CC	CC	CC	CC	CC	CC	CC	CG	CC	CC	CC	CC	CC	CC	NN	CC	CC	NN	CC
A05	46669074	AA	AA	AA	AA	AA	AA	AA	AA	AA	AA	AA	AA	AA	AA	AA	AA	AA	AA	AA	AA	AA	AA	AA	AA	AA	AA	AA	AA	AA	AA	AA	AA	AA	AA	AA	AA	AG	AA	AA	AA	AA	AA	AA	NN	AA	AA	AA	AA
A05	46758430	CC	CC	CC	CC	CC	CC	CC	CC	CC	CC	CC	CC	CC	CC	CC	CC	CC	CC	CC	CC	CC	CC	CC	CC	CC	CC	CC	CC	CC	CC	CC	CC	CC	CC	CC	CC	CT	CC	CC	CC	CC	CC	CC	NN	CC	CC	CC	CC
A05	47213757	GG	GG	GG	GG	GG	GG	GG	GG	GG	GG	GG	GG	GG	GG	GG	GG	GG	GG	GG	GG	GG	GG	GG	GG	GA	GG	GG	GG	GG	GG	GG	GG	GG	GG	GG	GG	GC	GG	GG	GG	GG	GG	GG	NN	GG	GG	GG	GG
A05	48331833	AA	AA	AA	AA	AA	AA	AA	AA	AA	AA	AA	AA	AA	AA	AA	AA	AA	AA	AA	AA	AA	AA	AA	AA	AA	AA	AA	AA	AA	AA	AA	AA	AA	AA	AA	AA	AT	AA	AA	AA	AA	AA	AA	NN	AA	AA	AA	AA
A05	48680547	TT	TT	TT	TT	TT	TT	TT	TT	TT	TT	TT	TT	TT	TT	TT	TT	TT	TT	TT	TT	TT	TT	TT	TT	TT	TT	TT	TT	TT	TT	TT	TT	TT	TT	TT	TT	TC	TT	TT	TT	TT	TT	TT	NN	TT	TT	TT	TT
A05	50374646	CC	CT	CC	CC	CC	CC	CC	CC	CC	CC	NN	CC	TT	NN	CC	NN	CC	CC	NN	CC	CC	NN	CC	NN	CC	CC	CC	CC	CT	CC	CC	CC	CC	CC	CC	CC	CC	CC	CC	CC	CC	CC	CC	NN	NN	CC	CC	CC
A05	50398573	TT	TT	TG	TT	TT	TT	TT	TT	TT	TT	TT	TT	TT	TT	TT	TT	TT	TT	TT	TT	TT	TT	TT	TT	TT	TT	TT	TT	TT	TT	TT	TT	TT	TT	TT	TT	TG	TT	TT	TT	TT	TT	TT	NN	TT	TT	TT	TT
A05	51502561	AA	AA	AA	AA	AA	AA	AA	AA	AA	AA	AA	AA	AA	AA	AA	AA	AA	AA	AA	AA	AA	AA	AA	AA	AA	AA	AA	AA	AA	AA	AA	AA	AA	AA	AA	AA	AG	AA	AA	AA	AA	AA	AA	NN	AA	AA	AA	AA
A05	51516493	CC	CC	CC	CC	CC	CC	CC	CC	CC	CC	CC	CC	CC	CC	CC	CC	CC	CC	CC	CC	CC	CC	CC	CC	CC	CC	CC	CC	CC	CC	CC	CC	CC	CC	CC	CC	CT	CC	CC	CC	CC	CC	CC	NN	CC	CC	CC	CC
A05	57168899	CC	CC	NN	CC	CC	NN	NN	CC	CC	CC	NN	NN	CC	CC	CC	CC	NN	CC	CC	CC	CC	NN	NN	CC	NN	CC	CC	CC	CC	CC	CC	NN	CC	CC	CC	CC	CT	CC	CC	NN	CC	CC	CC	NN	CC	CC	CC	CC
A05	58014458	GG	GG	GG	GG	GG	GG	GG	GG	GG	GG	GG	GG	GG	GG	GG	GG	GG	GG	GG	GG	GG	GG	GG	GG	GG	GG	GG	GG	GG	GG	GG	GG	GG	GG	GG	GG	GT	GG	GG	GG	GG	GG	GG	NN	GG	GG	NN	GG
A05	58019295	GG	GG	GG	GG	GG	GG	GG	GG	GG	GG	GG	GG	GG	GG	GG	GG	GG	GG	GG	GG	GG	GG	GG	GG	GG	GG	GG	GG	GG	GG	GG	GG	GG	GG	GG	GG	GG	GG	GG	GG	GG	GG	GG	NN	GG	GG	GG	GG
A05	60797568	TT	TT	TT	TT	TT	TT	TT	TT	TT	TT	TT	TT	TT	TT	TT	TT	TT	TT	TT	TT	TT	TT	TT	TT	TT	TT	TT	TT	TT	TT	TT	TT	TT	TT	TT	TT	TC	TT	TT	TT	TT	TT	TT	NN	TT	TT	TT	TT
A05	61232283	TT	TT	TT	TT	TT	TT	TT	TT	TT	TT	TT	TT	TT	TT	TT	TT	TT	TT	TT	TT	TT	TT	TT	TT	TT	TT	TT	TT	TT	TT	TT	TT	TT	TT	TT	TT	TC	TT	TT	TT	TT	TT	TT	NN	TT	TT	TT	TT
A05	61508599	AA	AG	AA	AA	AA	AA	AA	AA	AA	AA	AA	AA	AA	AA	AA	AA	AA	AA	AA	AA	AA	AA	AA	AA	AA	AA	AA	AA	AA	AA	AA	AA	AA	AA	AA	AA	AG	AA	AA	AA	AA	AA	AA	NN	AA	AA	AA	AA
A05	61852067	AG	AG	AG	AG	AG	AG	AG	AG	AG	AG	AG	AG	AG	AG	AG	AG	AG	AG	AG	AG	AG	AG	AG	AG	AG	AG	AG	AG	AG	AG	AG	AG	AG	AG	AG	AG	AG	AG	AG	AG	AG	AG	AG	NN	AG	AG	AG	AG
A05	62402898	CC	CC	CC	CC	CC	CC	CC	CC	CC	CC	CC	CC	CC	CC	CC	CC	CC	CC	CC	CC	CC	CC	CC	CC	CC	CC	CC	CC	CC	CC	CC	CC	CC	CC	CC	CC	CT	CC	CC	CC	CC	CC	CC	NN	CC	CC	CC	CC
A05	62879739	AA	AA	AA	AA	AA	AA	AA	AA	AA	AA	AA	AA	AA	AA	AA	AA	AA	AA	AA	AA	AA	AA	AA	AA	AG	AA	AA	AA	AA	AA	AA	AA	AA	AA	AA	AA	AG	AA	AA	AA	AA	AA	AA	NN	AA	AA	AA	AA
A05	63074446	AA	AA	AA	AA	AA	AA	AA	AA	AA	AA	AA	AA	AA	AA	AA	AA	AA	AA	AA	AA	AA	AA	AA	AA	AA	AA	AA	AA	AA	AA	AA	AA	AA	AA	AA	AA	AG	AA	AA	AA	AA	AA	AA	NN	AA	AA	AA	AA
A05	63427465	TT	NN	TT	TT	TT	TT	TT	TT	TT	TT	TT	TT	TT	NN	TT	TT	TT	TT	TT	TT	TT	TT	TT	TT	NN	TT	TT	TT	NN	TT	TT	TT	TT	TT	TT	TT	TC	TT	TT	TT	TT	TT	TT	NN	NN	NN	TT	NN
A05	64742882	CC	CC	CC	CC	CC	CC	CC	CC	CC	CC	CC	CC	CC	CC	CC	CC	CC	CC	CC	CC	CC	CC	CC	CC	CC	CC	CC	CC	CC	CC	CC	CC	CC	CC	CC	CC	CA	CC	CC	CC	CC	CC	CC	NN	CC	CC	CC	CC
A05	65049534	TT	TT	TT	TT	TT	TT	TT	TT	TT	TT	TT	TT	TT	TT	TT	TT	TT	TT	TT	TT	TT	TT	TT	TT	TT	TT	TT	TT	TT	TT	TT	TT	TT	TT	TT	TT	TT	TT	TT	TT	TT	TT	TT	NN	TT	TT	TT	TT
A05	65174692	CC	CC	CC	CC	CC	CC	CC	CC	CC	CC	CC	CC	CC	CC	CC	CC	CC	CC	CC	CC	CC	CC	CC	CC	CC	CC	CC	CC	CC	CC	CC	CC	CC	CC	CC	CC	CT	CC	CC	CC	CC	CC	CC	NN	CC	CC	CC	CC
A05	65420555	AA	AA	AA	AA	AA	AA	AA	AA	AA	AA	AA	AA	AA	AA	AA	AA	AA	AA	AA	AA	AA	AA	AA	AA	AA	AA	AA	AA	AA	AA	AA	AA	AA	AA	AA	AA	AG	AA	AA	AA	AA	AA	AA	NN	AA	AA	AA	AA
A05	65499734	TT	TT	TT	TT	TT	TT	TT	TT	TT	TT	TT	TT	TT	TT	TT	TT	TT	TT	TT	TT	TT	TT	TT	TT	TT	TT	TT	TT	TT	TT	TT	TT	TT	TT	TT	TT	TC	TT	TT	TT	TT	TT	TT	NN	TT	TT	TT	TT
A05	66489386	TT	TT	TT	TT	TT	TT	TT	TT	TT	TT	TT	TT	TT	TT	TT	TT	TT	TT	TT	TT	TT	TT	TT	TT	TT	TT	TT	TT	TT	TT	TT	TT	TT	TT	TT	TT	TC	TT	TT	TT	TT	TT	TT	NN	TT	TT	TT	TT
A05	66929191	CC	CC	CC	NN	CC	NN	NN	CC	CC	NN	NN	NN	NN	NN	CC	CC	NN	CC	CC	NN	CC	NN	CC	CC	CC	NN	NN	NN	CC	CC	CC	NN	NN	CC	NN	NN	NN	CC	CC	NN	CC	CC	NN	NN	CC	CC	NN	NN
A05	67728016	CC	CC	CC	CC	CC	CC	CC	CC	CC	CC	CC	CC	CC	CC	CC	CC	CC	CC	CC	CC	CC	CC	CC	CC	CC	CC	CC	CC	CC	CC	CC	CC	CC	CC	CC	CC	CA	CC	CC	CC	CC	CC	CC	NN	CC	CC	CC	CC
A05	68510125	GG	GG	GG	GG	GG	GG	GG	GG	GG	GG	GG	GG	GG	GG	GG	GG	GG	GG	GG	GG	GG	GG	GG	GG	GG	GG	GG	GG	GG	GG	GG	GG	GG	GG	GG	GG	GA	GG	GG	GG	GG	GG	GG	NN	GG	GG	GG	GG
A05	69498170	CC	CC	CC	CC	CC	CC	CC	CC	CC	CC	CC	CC	CC	CC	CC	CC	CC	CC	CC	CC	CC	CC	CC	CC	CC	CC	CC	CC	CC	CC	CC	CC	CC	CC	CC	CC	CA	CC	CC	CC	CC	CC	CC	NN	CC	CC	CC	CC
A05	69889573	GG	GG	GG	GG	GG	GG	GG	GG	GG	GG	GG	GG	GG	GG	GG	GG	GG	GG	GG	GG	GG	GG	GG	GG	GG	GG	GG	GG	GG	GG	GG	GG	GG	GG	GG	GG	GA	GG	GG	GG	GG	GG	GG	NN	GG	GG	GG	GG
A05	70094306	CC	CC	CC	CC	CC	CC	CC	CC	CC	CC	CC	CC	CC	CC	CC	CC	CC	CC	CC	CC	CC	CC	CC	CC	CC	CC	CC	CC	CC	CC	CC	CC	CC	CC	CC	CC	CA	CC	CC	CC	CC	CC	CC	NN	CC	CC	CC	CC
A05	70408985	GG	GG	GG	GG	GG	GG	GG	GG	GG	GG	GG	GG	GG	GG	GG	GG	GG	GG	GG	GG	GG	GG	GG	GG	GG	GG	GG	GG	GG	GG	GG	GG	GG	GG	GG	GG	GT	GG	GG	GG	GG	GG	GG	NN	GG	GG	GG	GG
A05	70464205	AA	AA	AA	AA	AA	AA	AA	AA	AA	AA	AA	NN	AA	AA	AA	AA	AA	AA	AA	AA	AA	AA	AA	AA	AA	AA	AA	AA	AA	AA	AA	AA	AA	AA	AA	AA	AG	AA	AA	AA	AA	AA	AA	NN	AA	AA	AA	AA
A05	70569174	AA	AA	AA	AA	AA	AA	AA	AA	AA	AA	AA	AA	AA	AA	AA	AA	AA	AA	AA	AA	AA	AA	AA	AA	AA	AA	AA	AA	AA	AA	AA	AA	AA	AA	AA	AA	AG	AA	AA	AA	AA	AA	AA	NN	AA	AA	AA	AA
A05	70728220	GG	GG	GG	GG	GG	GG	GG	GG	GG	GG	GG	GG	GG	GG	GG	GG	GG	GG	GG	GG	GG	GG	GG	GG	GG	GG	GG	GG	GG	GG	GG	GG	GG	GG	GG	GG	GA	GG	GG	GG	GG	GG	GG	NN	GG	GG	GG	GG
A05	70976874	CC	CC	CC	CC	CC	CC	CC	CC	CC	CC	CC	CC	CC	CC	CC	CC	CC	CC	CC	CC	CC	CC	CC	CC	CC	CC	CC	CC	CC	CC	CC	CC	CC	CC	CC	CC	CT	CC	CC	CC	CC	CC	CC	NN	CC	CC	CC	CC
A05	71307327	TT	TT	TT	TT	TT	TT	TT	TT	TT	TT	TT	TT	TT	TT	TT	TT	TT	TT	TT	TT	TT	TT	TT	TT	TT	TT	TT	TT	TT	TT	TT	TT	TT	TT	TT	TT	TC	TT	TT	TT	TT	TT	TT	NN	TT	TT	TT	TT
A05	71846286	GG	GG	GG	GG	GG	GG	GG	GG	GG	GG	GG	GG	GG	GG	GG	GG	GG	GG	GG	GG	GG	GG	GG	GG	GG	GG	GG	GG	GG	GG	GG	GG	GG	GG	GG	GG	GA	GG	GG	GG	GG	GG	GG	NN	GG	GG	GG	GG
A05	72018823	TT	TT	TT	TT	TT	TT	TT	TT	TT	TT	TT	TT	TT	TT	TT	TT	TT	TT	TT	TT	TT	TT	TT	TT	TT	TT	TT	TT	TT	TT	TT	TT	TT	TT	TT	TT	TC	TT	TT	TT	TT	TT	TT	NN	TT	TT	TT	TT
A05	72247228	GG	GG	GG	GG	GG	GG	GG	GG	GG	GG	GG	GG	GG	GG	GG	GG	GG	GG	GG	GG	GG	GG	GG	GG	GG	GG	GG	GG	GG	GG	GG	GG	GG	GG	GG	GG	GT	GG	GG	GG	GG	GG	GG	NN	GG	GG	GG	GG
A05	72997542	AA	AA	AA	AA	AA	AA	AA	AA	AA	AA	AA	AA	AA	AA	AA	AA	AA	AA	AA	AA	AA	AA	AA	AA	AA	AA	AA	AA	AA	AA	AA	AA	AA	AA	AA	AA	AG	AA	AA	AA	AA	AA	AA	NN	AA	AA	AA	AA
A05	73134786	CC	NN	CC	CC	CC	CC	CC	CC	CC	CC	NN	CC	CC	CC	CC	CC	CC	CC	CC	CC	CC	NN	CC	CC	CC	CC	CC	CC	CC	CC	CC	CC	CC	CC	CC	CC	CA	CC	CC	CC	CC	CC	CC	NN	CC	CC	CC	CC
A05	73196128	GG	GG	GG	GG	GG	GG	GG	GG	GG	GG	GG	GG	GG	GG	GG	GG	GG	GG	GG	GG	GG	GG	GG	GG	GG	GG	GG	GG	GG	GG	GG	GG	GG	GG	GG	GG	GA	GG	GG	GG	GG	GG	GG	NN	GG	GG	GG	GG
A05	73455212	TT	TT	TT	TT	TT	TT	TT	TT	TT	TT	TT	TT	TT	TT	TT	TT	TT	TT	TT	TT	TT	TT	TT	TT	TT	TT	TT	TT	TT	TT	TT	TT	TT	TT	TT	TT	TC	TT	TT	TT	TT	TT	TT	NN	TT	TT	TT	TT
A05	73832797	TT	TT	TT	TT	TT	TT	TC	TT	TT	TT	TT	TC	TT	TT	TT	TT	TC	TT	TT	TT	TT	TT	TT	TT	TT	TT	TT	TT	TC	TT	TT	TT	TT	TT	TT	TT	TC	TT	TT	TT	TT	TT	TT	NN	TT	TT	TT	TT
A05	73933673	CC	CC	CC	CC	CC	CC	CC	CC	CC	CC	CC	CC	CC	CC	CC	CC	CC	CC	CC	CC	CC	CC	CC	CC	CC	CC	CC	CC	CC	CC	CC	CC	CC	CC	CC	CC	CT	CC	CC	CC	CC	CC	CC	NN	CC	CC	CC	CC
A05	73991776	AA	AA	AA	AA	AA	AA	AA	AA	AA	AA	AA	AA	AA	AA	AA	AA	AA	AA	AA	AA	AA	AA	AA	AA	AA	AA	AA	AA	AA	AA	AA	AA	AA	AA	AA	AA	AG	AA	AA	AA	AA	AA	AA	NN	AA	AA	AA	AA
A05	74503500	TT	TT	TT	TT	TT	TT	TT	TT	TT	TT	TT	TT	TT	TT	TT	TT	TT	TT	TT	TT	TT	TT	TT	TT	TT	TT	TT	TT	TT	TT	TT	TT	TT	TT	TT	TT	TC	TT	TT	TT	TT	TT	TT	NN	TT	TT	TT	TT
A05	74563823	GG	GG	GG	GG	GG	GG	GG	GG	GG	GG	GG	GG	GG	GG	GG	GG	GG	GG	GG	GG	GG	GG	GG	GG	GG	GG	GG	GG	GG	GG	GG	GG	GG	GG	GG	GG	GA	GG	GG	GG	GG	GG	GG	NN	GG	GG	GG	GG
A05	75126573	TT	TT	TT	TT	TT	TT	TT	TT	TT	TT	TT	TT	TT	TT	TT	TT	TT	TT	TT	TT	TT	TT	TT	TT	TT	TT	TT	TT	TT	TT	TT	TT	TT	TT	TT	TT	TA	TT	TT	TT	TT	TT	TT	NN	TT	TT	TT	TT
A05	75228964	CC	CC	CC	CC	CC	CC	CC	CC	CC	CC	CC	CC	CC	CC	CC	CC	CC	CC	CC	CC	CC	CC	CC	CC	CC	CC	CC	CC	CC	CC	CC	CC	CC	CC	CC	CC	CT	CC	CC	CC	CC	CC	CC	NN	CC	CC	CC	CC
A05	75298790	TT	TT	TT	TT	TT	TT	TT	TT	TT	TT	TT	TT	TT	TT	TT	TT	TT	TT	TT	TT	TT	TT	TT	TT	TT	TT	TT	TT	TT	TT	TT	TT	TT	TT	TT	TT	TA	TT	TT	TT	TT	TT	TT	NN	TT	TT	TT	TT
A05	75666991	GG	GG	GG	GG	GG	GG	GG	GG	GG	GG	GG	GG	GG	GG	GG	GG	GG	GG	GG	GG	GG	GG	GG	GG	GG	GG	GG	GG	GG	GG	GG	GG	GG	GG	GG	GG	GA	GG	GG	GG	GG	GG	GG	NN	GG	GG	GG	GG
A05	75756303	GG	GG	GG	GG	GG	GG	GG	GG	GG	GG	GG	GG	GG	GG	GG	GG	GG	GG	GG	GG	GG	GG	GG	GG	GG	GG	GG	GG	GG	GG	GG	GG	GG	GG	GG	GG	GA	GG	GG	GG	GG	GG	GG	NN	GG	GG	GG	GG
A05	75853009	CC	CC	CC	CC	CC	CC	CC	CC	CC	CC	CC	CC	CC	CC	CC	CC	CC	CC	CC	CC	CC	CC	CC	CC	CC	CC	CC	CC	CC	CC	CC	CC	CC	CC	CC	CC	CA	CC	CC	CC	CC	CC	CC	NN	CC	CC	CC	CC
A05	76021237	TC	TT	TT	TT	TT	TT	TC	TC	TT	TC	TT	TC	TC	TC	TC	TC	TC	TT	TC	TC	TC	TT	TT	TC	TT	TC	TT	TC	TC	TT	TT	TT	TC	TT	TT	TT	TC	TT	TT	TT	TT	TC	TC	CC	TC	TT	TT	TT
A05	76128002	AA	AA	AA	AA	AA	AA	AA	AA	AA	AA	AA	AA	AA	AA	AA	AA	AA	AA	AA	AA	AA	AA	AA	AA	AA	AA	AA	AA	AA	AA	AA	AA	AA	AA	AA	AA	AC	AA	AA	AA	AA	AA	AA	NN	AA	AA	AA	AA
A05	76250370	GG	GG	GG	GG	GG	GG	GG	GG	GG	GG	GG	GG	GG	GG	GG	GG	GG	GG	GG	GG	GG	GG	GG	GG	GG	GG	GG	GG	GG	GG	GG	GG	GG	GG	GG	GG	GA	GG	GG	GG	GG	GG	GG	NN	GG	GG	GG	GG
A05	76396341	GG	GG	GG	GG	GG	GG	GG	GG	GG	GG	GG	GG	GG	GG	GG	GG	GG	GG	GG	GG	GG	GG	GG	GG	GG	GG	GG	GG	GG	GG	GG	GG	GG	GG	GG	GG	GA	GG	GG	GG	GG	GG	GG	NN	GG	GG	GG	GG
A05	76537719	AA	AG	AA	AA	AA	AA	AA	AA	AA	AA	AA	AA	AA	AA	AA	AA	AA	AA	AA	AA	AA	AA	AA	AA	AA	AA	AA	AA	AA	AA	AA	AA	AA	AA	AA	AA	AG	AA	AA	AA	AA	AA	AA	NN	AA	AA	AA	AA
A05	76683710	AA	AA	AA	AA	AA	AA	AA	AA	AA	AA	AA	AA	AA	AA	AA	AA	AA	AA	AA	AA	AA	AA	AA	AA	AA	AA	AA	AA	AA	AA	AA	AA	AA	AA	AA	AA	AG	AA	AA	AA	AA	AA	AA	AA	AA	AA	AA	AA
A05	76829063	TT	TT	TT	TT	TT	TT	TT	TT	TT	TT	TT	TT	TT	TT	TT	TT	TT	TT	TT	TT	TT	TT	TT	TT	TT	TT	TT	TT	TT	TT	TT	TT	TT	TT	TT	TT	TG	TT	TT	TT	TT	TT	TT	NN	TT	TT	TT	TT
A05	76970182	CC	CC	CC	CC	CC	CC	CC	CC	CC	CC	CC	CC	CC	CC	CC	CC	CC	CC	CC	CC	CC	CC	CC	CC	CC	CC	CC	CC	CC	CC	CC	CC	CC	CC	CC	CC	CT	CC	CC	CC	CC	CC	CC	NN	CC	CC	CC	CC
A05	77072968	GG	GG	GG	GG	GG	GG	GG	GG	GG	GG	GG	GG	GG	GG	GG	GG	GG	GG	GG	GG	GG	GG	GG	GG	GG	GG	GG	GG	GG	GG	GG	GG	GG	GG	GG	GG	GT	GG	GG	GG	GG	GG	GG	NN	GG	GG	GG	GG
A05	77101877	GG	GG	GG	GG	GG	GG	GG	GG	GG	GG	GG	GG	GG	GG	GG	GG	GG	GG	GG	GG	GG	GG	GG	GG	GG	GG	GG	GG	GG	GG	GG	GG	GG	GG	GG	GG	GT	GG	GG	GG	GG	GG	GG	NN	GG	GG	GG	GG
A05	77188711	AA	AA	AA	AA	AA	AA	AA	AA	AA	AA	AA	AA	AA	AA	AA	AA	AA	AA	AA	AA	AA	AA	AA	AA	AA	AA	AA	AA	AA	AA	AA	AA	AA	AA	AA	AA	AC	AA	AA	AA	AA	AA	AA	NN	AA	AA	AA	AA
A05	77255137	GG	GG	GG	GG	GG	GG	GG	GG	GG	GG	GG	GG	GG	GG	GG	GG	GG	GG	GG	GG	GG	GG	GG	GG	GG	GG	GG	GG	GG	GG	GG	GG	GG	GG	GG	GG	GA	GG	GG	GG	GG	GG	GG	NN	GG	GG	GG	GG
A05	77388530	AA	AA	AA	AA	AA	AA	AA	AA	AA	AA	AA	AA	AA	AA	AA	AA	AA	AA	AA	AA	AA	AA	AA	AA	AA	AA	AA	AA	AA	AA	AA	AA	AA	AA	AA	AA	AG	AA	AA	AA	AA	AA	AA	NN	AA	AA	AA	AA
A05	77534388	AA	AA	AA	AA	AA	AA	AA	AA	AA	AA	AA	AA	AA	AA	AA	AA	AA	AA	AA	AA	AA	AA	AA	AA	AA	AA	AA	AA	AA	AA	AA	AA	AA	AA	AA	AA	AT	AA	AA	AA	AA	AA	AA	NN	AA	AA	AA	AA
A05	77675006	TT	TT	TT	TT	TT	TT	TT	TT	TT	TT	TT	TT	TT	TT	TT	TT	TT	TT	TT	TT	TT	TT	TT	TT	TT	TT	TT	TT	TT	TT	TT	TT	TT	TT	TT	TT	TC	TT	TT	TT	TT	TT	TT	NN	TT	TT	TT	TT
A05	77809392	GG	GG	GG	GG	GG	GG	GG	GG	GG	GG	GG	GG	GG	GG	GG	GG	GG	GG	GG	GG	GG	GG	GG	GG	GG	GG	GG	GG	GG	GG	GG	GG	GG	GG	GG	GG	GT	GG	GG	GG	GG	GG	GG	NN	GG	GG	GG	GG
A05	77944800	TT	TT	TT	TT	TT	TT	TT	TT	TT	TT	TT	TT	TT	TT	TT	TT	TT	TT	TT	TT	TT	TT	TT	TT	TT	TT	TT	TT	TT	TT	TT	TT	TT	TT	TT	TT	TC	TT	TT	TT	TT	TT	TT	NN	TT	TT	TT	TT
A05	77955010	GG	GG	GG	GG	GG	GG	GG	GG	GG	GG	GG	GG	GG	GG	GG	GG	GG	GG	GG	GG	GG	GG	GG	GG	GG	GG	GG	GG	GG	GG	GG	GG	GG	GG	GG	GG	GA	GG	GG	GG	GG	GG	GG	NN	GG	GG	GG	GG
A05	78077263	GG	GG	GG	GG	GG	GG	GG	GG	GG	GG	GG	GG	GG	GG	GG	GG	GG	GG	GG	GG	GG	GG	GG	GG	GG	GG	GG	GG	GG	GG	GG	GG	GG	GG	GG	GG	GA	GG	GG	GG	GG	GG	GG	NN	GG	GG	GG	GG
A05	78223059	CC	CC	CC	CC	CC	CC	CC	CC	CC	CC	CC	CC	CC	CC	CC	CC	CC	CC	CC	CC	CC	CC	CC	CC	CC	CC	CC	CC	CC	CC	CC	CC	CC	CC	CC	CC	CT	CC	CC	CC	CC	CC	CC	NN	CC	CC	CC	CC
A05	78353061	GG	GG	GG	GG	GG	GG	GG	GG	GG	GG	GG	GG	GG	GG	GG	GG	GG	GG	GG	GG	GG	GG	GG	GG	GG	GG	GG	GG	GG	GG	GG	GG	GG	GG	GG	GG	GT	GG	GG	GG	GG	GG	GG	NN	GG	GG	GG	GG
A05	78512979	GG	GG	GG	GG	GG	GG	GG	GG	GG	GG	GG	GG	GG	GG	GG	GG	GG	GG	GG	GG	GG	GG	GG	GG	GG	GG	GG	GG	GG	GG	GG	GG	GG	GG	GG	GG	GG	GG	GG	GG	GG	GG	GG	NN	GG	GG	GG	GG
A05	78583223	CC	CC	CC	CC	CC	CC	CC	CC	CC	CC	CC	CC	CC	CC	CC	CC	CC	CC	CC	CC	CC	CC	CC	CC	CC	CC	CC	CC	CC	CC	CC	CC	CC	CC	CC	CC	CC	CC	CC	CC	CC	CC	CC	NN	CC	CC	CC	CC
A05	78783305	CC	CC	CC	CC	CC	CC	CC	CC	CC	CC	CC	CC	CC	CC	CC	CC	CC	CC	CC	CC	CC	CC	CC	CC	CC	CC	CC	CC	CC	CC	CC	CC	CC	CC	CC	CC	CC	CC	CC	CC	CC	CC	CC	NN	CC	CC	CC	CC
A05	79342934	GG	GG	GG	GG	GG	GG	GG	GG	GG	GG	GG	GG	GG	GG	GG	GG	GG	GG	GG	GG	GG	GG	GG	GG	GG	GG	GG	GG	GG	GG	GG	GG	GG	GG	GG	GG	GG	GG	GG	GG	GG	GG	GG	NN	GG	GG	GG	GG
A05	80223887	AA	CC	AA	CC	AA	AA	AA	CC	AA	CC	CC	AC	AA	AA	AA	CC	AA	AA	CC	CC	CC	AA	CC	CC	CC	AA	CC	AA	CC	CC	CC	AA	CC	CC	AC	CC	AA	AA	CC	AA	CC	AA	AA	NN	CC	AA	AA	AA
A05	80260424	CC	TT	CC	TT	CC	CC	CC	TT	CC	TT	TT	CC	CC	CC	CC	TT	CC	CC	TT	TT	TT	CC	TT	TT	TT	CC	TT	CC	TT	TT	TT	CC	TT	TT	CT	TT	CC	CC	TT	CC	TT	CC	CC	NN	TT	CC	CC	CC
A05	80596639	AA	AA	AA	AA	AA	AA	AA	AA	AA	AA	AA	AA	AA	AA	AA	AA	AA	AA	AA	AA	AA	AA	AA	AA	AA	AA	AA	AA	AA	AA	AA	AA	AA	AA	AA	AA	AA	AA	AA	AA	AA	AA	AA	NN	AA	AA	AA	AA
A05	80779466	TT	CC	TT	CC	TT	TT	TT	CC	TT	CC	CC	TT	TT	TT	TT	CC	TT	TT	CC	TC	CC	TT	CC	CC	CC	TT	CC	TT	CC	CC	CC	TT	CC	CC	CC	CC	TC	TT	CC	TT	CC	TT	TT	NN	CC	TT	TT	TT
A05	80788788	AA	GG	AA	GG	AA	AA	AA	GG	AA	GG	GG	AA	AA	AA	AA	GG	AA	AA	GG	GG	GG	AA	GG	GG	GG	AA	GG	AA	GG	GG	GG	AA	GG	GG	GG	GG	AG	AA	GG	AA	GG	AA	AA	GG	GG	AA	AA	AA
A05	81173347	TT	CC	TT	CC	TT	TT	TT	CC	TC	CC	CC	TT	TT	TT	TT	CC	TT	TT	TT	CC	CC	TT	CC	CC	CC	TT	CC	TT	CC	CC	CC	TT	CC	CC	CC	CC	TT	TT	CC	TT	CC	TT	TT	TC	CC	TT	TT	TT
A05	81253465	AA	GG	AA	GG	AA	AA	AA	GG	AG	GG	GG	AA	AA	AA	AA	GG	AA	AA	AA	GG	GG	AA	GG	GG	GG	AA	GG	AA	GG	GG	GG	AA	GG	GG	GG	GG	AA	AA	GG	AA	GG	AA	AA	NN	GG	AA	AA	AA
A05	81303445	TT	CC	TT	CC	TT	TT	TT	CC	TC	CC	CC	TT	TT	TT	TT	CC	TT	TT	TT	CC	CC	TT	CC	CC	CC	TT	CC	TT	CC	CC	CC	TT	CC	CC	CC	CC	TT	TT	CC	TT	CC	TT	TT	NN	CC	TT	TT	TT
A05	81445061	CC	TT	CC	TT	CC	CC	CC	TT	CT	TT	TT	CC	CC	CC	CC	TT	CC	CC	CC	TT	TT	CC	TT	TT	TT	CC	TT	CC	TT	TT	TT	CC	TT	TT	TT	TT	CC	CC	TT	CC	TT	CC	CC	TT	TT	CC	CC	CC
A05	81642931	AA	GG	AG	GG	AA	AA	NN	GG	AG	NN	GG	NN	NN	NN	AA	GG	AA	AA	AA	GG	GG	NN	GG	GG	GG	AA	GG	AA	GG	GG	GG	AA	GG	GG	GG	GG	AA	NN	GG	NN	GG	NN	NN	NN	GG	NN	AA	NN
A05	81717830	AA	GG	AA	GG	AA	AA	AA	GG	AG	GG	GG	AA	AA	AA	AA	GG	AA	AA	AA	GG	GG	AA	GG	GG	GG	AA	GG	AA	GG	GG	GG	AA	GG	GG	GG	GG	AA	AA	GG	AA	GG	AA	AA	NN	GG	AA	AA	AA
A05	81787161	AA	GG	AA	GG	AA	AA	AA	GG	AG	GG	GG	AA	AA	AA	AA	GG	AA	AA	AA	GG	GG	AA	AG	GG	GG	AA	GG	AA	GG	GG	GG	AA	GG	GG	GG	GG	AA	AA	GG	AA	GG	AA	AA	NN	GG	AA	AA	AA
A05	81938859	AA	GG	NN	GG	AA	AA	AA	GG	AG	NN	GG	NN	NN	NN	AA	GG	NN	AA	NN	GG	GG	NN	NN	GG	GG	AA	GG	AG	GG	GG	GG	AA	GG	GG	GG	GG	AA	AA	GG	NN	GG	AA	NN	NN	GG	NN	AA	NN
A05	82082435	CC	CT	CC	TT	CC	CC	CC	TT	CT	TT	TT	CC	CC	CC	CC	TT	CC	CC	CC	CT	TT	CC	TT	TT	TT	CC	TT	CC	TT	TT	TT	CC	TT	TT	TT	TT	CC	CC	TT	CC	TT	CT	CC	NN	TT	CC	CC	CC
A05	82260336	TT	CC	TT	CC	TT	TT	TT	CC	TC	CC	CC	TT	TT	TT	TT	CC	TT	TT	TT	TC	CC	TT	CC	CC	CC	TT	CC	TT	CC	CC	CC	TT	CC	CC	CC	CC	TT	TT	CC	TT	CC	TT	TT	NN	CC	TT	TT	TT
A05	83002143	CC	CC	CC	CC	CC	CC	CC	CC	CC	CC	CC	CC	CC	CC	CC	CC	CC	CC	CC	CC	CC	CC	CC	CC	CC	CC	CC	CC	CC	CC	CC	CC	CC	CC	CC	CC	CC	CC	CC	CC	CC	CC	CC	NN	CC	CC	CC	CC
A05	83584310	GA	GG	GA	GG	GG	GG	GG	GG	GA	GG	GA	GG	GG	GG	GA	GG	GA	GA	GA	GG	GA	GA	GA	GA	GA	GG	GA	GG	GG	GG	GG	GG	GG	GG	GG	GG	GG	GA	GG	GG	GG	GG	GG	NN	GG	GG	GG	GG
A05	83734666	GG	GG	GG	GG	GG	GG	GG	GG	GG	GG	GG	GG	GG	GG	GG	GG	GG	GG	GG	GG	GG	GG	GG	GG	GG	GG	GG	GG	GG	GG	GG	GG	GG	GG	GG	GG	GG	GG	GG	GG	GG	GG	GG	NN	GG	GG	GG	GG
A05	83759823	GG	GG	GG	GG	GG	GG	GG	GG	GG	GG	GG	GG	GG	GG	GG	GG	GG	GG	GG	GG	GG	GG	GG	GG	GG	GG	GG	GG	GG	GG	GG	GG	GG	GG	GG	GG	GG	GG	GG	GG	GG	GG	GG	NN	GG	GG	GG	GG
A05	83837037	GG	GG	GG	GG	GG	GG	GG	GG	GG	GG	GG	GG	GG	GG	GG	GG	GG	GG	GG	GG	GG	GG	GG	GG	GG	GG	GG	GG	GG	GG	GG	GG	GG	GG	GG	GG	GG	GG	GG	GG	GG	GG	GG	NN	GG	GG	GG	GG
A05	83913653	CC	CC	CC	CC	CC	CC	CC	CC	CC	CC	CC	CC	CC	CC	CC	CC	CC	CC	CC	CC	CC	CC	CC	CC	CC	CC	CC	CC	CC	CC	CC	CC	CC	CC	CC	CC	CC	CC	CC	CC	CC	CC	CC	NN	CC	CC	CC	CC
A05	84086739	AA	AA	AA	AA	AA	AA	AA	AA	AA	AA	AA	AA	AA	AA	AA	AA	AA	AA	AA	AA	AA	AA	AA	AA	AA	AA	AA	AA	AA	AA	AA	AA	AA	AA	AA	AA	AA	AA	AA	AA	AA	AA	AA	NN	AA	AA	AA	AA
A05	84303360	AA	AA	AA	AA	AA	AA	AA	AA	AA	AA	AA	AA	AA	AA	AA	AA	AA	AA	AA	GA	AA	GA	AA	AA	AA	AA	AA	AA	AA	AA	AA	AA	AA	AA	AA	AA	AA	AA	AA	AA	AA	AA	AA	NN	AA	AA	AA	AA
A05	84311484	AA	AA	AA	AA	AA	AA	AA	AA	AA	AA	AA	AA	AA	AA	AA	AA	AA	AA	AA	GA	AA	GA	AA	AA	AA	AA	AA	AA	AA	AA	AA	AA	AA	AA	AA	AA	AA	AA	AA	AA	AA	AA	AA	NN	AA	AA	AA	AA
A05	84621683	TT	TT	TT	TT	TT	TT	TT	TT	TT	TT	TT	TT	TT	NN	TT	TT	TT	TT	TT	AT	TT	AT	TT	TT	TT	TT	TT	TT	TT	TT	TT	TT	TT	TT	TT	TT	TT	TT	TT	TT	TT	TT	TT	TT	TT	TT	TT	TT
A05	84826805	TT	TT	TT	TT	TT	TT	TT	TT	TT	TT	TT	TT	TT	TT	TT	TT	TT	TT	TT	CT	TT	CT	TT	TT	TT	TT	TT	TT	TT	TT	TT	TT	TT	TT	TT	TT	TT	TT	TT	TT	TT	TT	TT	NN	TT	TT	TT	TT
A05	85548064	AA	AA	AA	AA	AA	AA	AA	AA	AA	AA	AA	AA	AA	AA	AA	AA	AA	AA	AA	GA	AA	GA	AA	AA	AA	AA	AA	AA	AA	AA	AA	AA	AA	AA	AA	AA	AA	AA	AA	AA	AA	AA	AA	NN	AA	AA	AA	AA
A05	85772964	AA	GG	AA	GG	GG	GG	GG	AA	AA	AA	AA	GG	GG	AA	AA	AA	AA	GG	GG	GA	GG	GG	AA	AA	AA	AA	AA	GG	GG	AA	GG	GG	AA	AA	AA	GG	GG	AA	AA	GG	GG	GG	GG	NN	GG	GG	GG	GG
A05	85852566	CC	AA	CC	AA	AA	AA	AA	CC	CC	CC	CC	AA	AA	CC	CC	CC	CC	AA	AA	AC	AA	AA	CC	CC	CC	CC	CC	AA	AA	CC	AA	AA	CC	CC	CC	AA	AA	CC	CC	AA	AA	AA	AA	NN	AA	AA	AA	AA
A05	85991994	TT	CC	TT	CC	CC	CC	CC	TT	TT	TT	TT	CC	CC	TT	TT	TT	TT	CC	CC	CT	CC	CC	TT	TT	TT	TT	TT	CC	CC	TT	CC	CC	TT	TT	TT	CC	CC	TT	TT	CC	CC	CC	CC	TT	CC	CC	CC	CC
A05	86045321	TT	CC	TT	CC	CC	CC	CC	TT	TT	TT	TT	CC	CC	TT	TT	TT	TT	CC	CC	CC	CC	CC	TT	TT	TT	TT	TT	CC	CC	TT	CC	CC	TT	TT	TT	CC	CC	TT	TT	CC	CC	CC	CC	NN	CC	CC	CC	CC
A05	86131717	CC	TT	CC	TT	TT	TT	TT	CC	CC	CC	CC	TT	TT	CC	CC	CC	CC	TT	TT	TT	TT	TT	CC	CC	CC	CC	CC	TT	TT	CC	TT	TT	CC	CC	CC	TT	TT	CC	CC	TT	TT	TT	TT	NN	TT	TT	TT	TT
A05	86187906	AA	CC	AA	CC	CC	CC	CC	AA	AA	AA	AA	CC	CC	CA	AA	CA	AA	CC	CC	CC	CC	CC	CA	AA	AA	AA	AA	CC	CC	AA	CC	CC	AA	AA	AA	CC	CC	AA	AA	CC	CC	CC	CC	NN	CA	CC	CC	CC
A05	86271579	GG	AA	GG	AA	AA	AA	AA	GG	GG	GG	GG	AA	AA	GG	GG	GG	GG	AA	AA	AA	AA	AA	GG	GG	GG	GG	GG	AA	AA	GG	AA	AA	GG	GG	GG	AA	AA	GG	GG	AA	AA	AA	AA	NN	AA	AA	AA	AA
A05	86339771	GG	GG	GG	GG	GG	GG	GG	GG	GG	GG	GG	GG	GG	GG	GG	GG	GG	GG	GG	GG	GG	GG	GG	GG	GG	GG	GG	GG	GG	GG	GG	GG	GG	GG	GG	GG	GG	GG	GG	GG	GG	GG	GG	NN	GG	GG	GG	GG
A05	86447063	GG	AA	GG	AA	AA	AA	AA	GG	GG	GG	AG	AA	AA	GG	GG	GG	GG	AA	AA	AG	AA	AG	GG	GG	GG	GG	GG	AA	AA	GG	AA	AA	GG	GG	GG	AA	AA	GG	GG	AA	AA	AA	AA	NN	AA	AA	AA	AA
A05	86467452	AA	AA	AA	AA	AA	AA	AA	AA	AA	AA	AA	AA	AA	AA	AA	AA	AA	AA	AA	AC	AA	AA	AA	AA	AA	AA	AA	AA	AA	AA	AA	AA	AA	AA	AA	AA	AA	AA	AA	AA	AA	AA	AA	NN	AA	AA	AA	AA
A05	86636292	AA	TT	AA	TT	TT	TT	TT	AA	AA	AA	AA	TT	TT	AA	AA	AA	AA	TT	TT	AT	TT	AT	AA	AA	AA	AA	AA	TT	TT	AA	TT	TT	AA	AA	AA	TT	TT	AA	AA	TT	TT	AA	TT	TT	TT	TT	TT	TT
A05	86640674	CC	TT	CC	TT	TT	TT	TT	CC	CC	CC	CC	TT	TT	CC	CC	CC	CC	TT	TT	CT	TT	CT	CC	CC	CC	CC	CC	TT	TT	CC	TT	TT	CC	CC	CC	TT	TT	CC	CC	TT	TT	CC	TT	NN	TT	TT	TT	TT
A05	86673473	GG	GG	GG	GG	GG	GG	GG	GG	GG	GG	GG	GG	GG	GG	GG	GG	GG	GG	GG	GG	GG	GG	GG	GG	GG	GG	GG	GG	GG	GG	GG	GG	GG	GG	GG	GG	GG	GG	GG	GG	GG	GG	GG	NN	GG	GG	GG	GG
A05	86927209	GG	AA	GG	AA	AA	AA	AA	GG	GG	GG	GG	AA	AA	GG	GG	GG	GG	AA	AA	GG	AA	GA	GG	GG	GG	GG	GG	AA	AA	GG	AA	AA	GG	GG	GG	AA	AA	GG	GG	AA	AA	GG	AA	NN	AA	GA	AA	AA
A05	86990942	TT	TT	TT	TT	TT	TT	TT	TT	TT	TT	TT	TT	TT	TT	TT	TT	TT	TT	TT	CC	TT	CT	TT	TT	TT	TT	TT	TT	TT	TT	TT	TT	TT	TT	TT	TT	TT	TT	TT	TT	TT	TT	TT	NN	TT	TT	TT	TT
A05	87077351	AA	GG	AA	GG	GG	GG	GG	AA	AA	AA	AA	GG	GG	AA	AA	AA	AA	GG	GG	GG	GG	GG	AA	AA	AA	AA	AA	GG	GG	AA	GG	GG	AA	AA	AA	GG	GG	AA	AA	GG	GG	AA	GG	NN	GG	GG	GG	GG
A05	87078138	CC	CC	CC	CC	CC	CC	CC	CC	CC	CC	CC	CC	CC	CC	CC	CC	CC	CC	CC	CC	CC	CC	CC	CC	CC	CC	CC	CC	CC	CC	CC	CC	CC	CC	CC	CC	CC	CC	CC	CC	CC	CC	CC	NN	CC	CC	CC	CC
A05	87123092	TT	TT	TT	TT	TT	TT	TT	TT	TT	TT	TT	TT	TT	TT	TT	TT	TT	TT	TT	TT	TT	TT	TT	TT	TT	TT	TT	TT	TT	TT	TT	TT	TT	TT	TT	TT	TT	TT	TT	TT	TT	TT	TT	NN	TT	TT	TT	TT
A05	87245507	TT	CC	TT	CC	CC	CC	CC	TT	TT	TT	TT	CC	CC	CC	TT	TT	TT	CC	CC	TT	CC	TC	TT	TT	TT	TT	TT	TT	CC	TT	CC	CC	TT	TT	TT	CC	CC	TT	TT	CC	CC	TT	CC	CC	CC	CC	CC	CC
A05	87377287	CC	CC	CC	CC	CC	CC	CC	CC	CC	CC	CC	CC	CC	CC	CC	CC	CC	CC	CC	CC	CC	CC	CC	CC	CC	CC	CC	CC	CC	CC	CC	CC	CC	CC	CC	CC	CC	CC	CC	CC	CC	CC	CC	NN	CC	CC	CC	CC
A05	87416038	AA	AA	AA	AA	AA	AA	AA	AA	AA	AA	AA	AA	AA	AA	AA	AA	AA	AA	AA	AA	AA	AA	AA	AA	AA	AA	AA	AA	AA	AA	AA	AA	AA	AA	AA	AA	AA	AA	AA	AA	AA	AA	AA	NN	AA	AA	AA	AA
A05	88144669	GG	GG	GG	GG	GG	GG	GG	GG	GG	GG	GG	GG	GG	GG	GG	GG	GG	GG	GG	GG	GG	GG	GG	GG	GG	GG	GG	GG	GG	GG	GG	GG	GG	GG	GG	GG	GG	GG	GG	GG	GG	GG	GG	NN	GG	GG	GG	GG
A05	88467816	AA	TT	AA	AA	TT	AA	TT	AA	AA	AA	AA	TT	TT	AA	AA	AA	TT	TT	TT	TT	TT	TT	AA	AA	AA	AA	AA	TT	TT	AA	TT	TT	AA	TT	TT	TT	TA	AA	AA	TT	TT	AA	TT	NN	TT	TT	TT	TT
A05	88638100	GG	GG	GG	GG	GG	GG	GG	GG	TG	TG	TG	GG	GG	GG	TG	GG	GG	GG	GG	GG	GG	TT	TG	GG	GG	GG	GG	TT	GG	GG	GG	TG	GG	TG	GG	GG	GG	GG	GG	GG	GG	GG	GG	NN	GG	GG	GG	GG
A05	88874585	TT	TT	TT	TT	TT	TT	TT	TT	TT	TT	TT	TT	TT	TT	TT	TT	TT	TT	TT	TT	TT	TT	TT	TT	TT	TT	TT	TT	TT	TT	TT	TT	TT	TC	TT	TT	TT	TT	TT	TT	TT	TT	TT	NN	TT	TT	TT	TT
A05	89017125	TT	TT	TT	TT	TT	TT	TT	TT	TT	TT	TT	TT	TT	TT	TT	TT	TT	TT	TT	TT	TT	TT	TT	TT	TT	TT	TT	TT	TT	TT	TT	TT	TT	TC	TT	TT	TT	TT	TT	TT	TT	TT	TT	NN	TT	TT	TT	TT
A05	89097156	TT	TT	TT	TT	TT	TT	TT	TT	TT	TT	TT	TT	TT	TT	TT	TT	TT	TT	TT	TT	TT	CC	TT	TT	TT	TT	TT	CT	TT	TT	TT	NN	TT	CT	TT	TT	TT	TT	TT	TT	TT	TT	TT	NN	TT	TT	TT	TT
A05	89123613	AA	AA	AA	AA	AA	AA	AA	AA	AA	AA	AA	AA	AA	AA	AA	AA	AA	AA	AA	AA	AA	AA	AA	AA	AA	AA	AA	CC	AA	AA	AA	AA	AA	AA	AA	AA	AA	AA	AA	AA	AA	AA	AA	NN	AA	AA	AA	AA
A05	89155737	AA	AA	AA	AA	AA	AA	AA	AA	AA	AA	AA	AA	AA	AA	AA	AA	AA	AA	AA	AA	AA	AA	AA	AA	AA	AA	AA	GG	GA	AA	AA	AA	AA	AA	AA	AA	AA	AA	AA	AA	AA	AA	AA	AA	AA	AA	AA	AA
A05	89270258	CC	CC	CC	CC	TT	CC	TT	CC	CC	CC	CC	CC	CC	CC	CC	TT	TT	TT	TT	TT	TT	TT	CC	CC	TT	CC	TC	TT	TC	CC	TT	CC	CC	TT	CC	TT	TC	CC	TT	TT	CC	CC	TT	TC	TT	TT	CC	TT
A05	89288667	GG	GG	GG	GG	AA	GG	AA	GG	GG	GG	GG	AG	GG	GG	GG	AA	AA	AA	AA	AA	AA	GG	GG	GG	AA	GG	AG	AA	AG	GG	AA	GG	GG	AG	GG	AA	AG	GG	AA	AA	GG	GG	AA	NN	AA	AA	GG	AA
A05	89708915	GG	GG	GG	GG	GG	GG	GG	GG	GG	GG	GG	GG	GG	GG	GG	GG	GG	GG	GG	GG	GG	GA	GG	GG	GG	GG	GG	GA	GG	GG	GG	GG	GG	GA	GG	GG	GG	GG	GG	GG	GG	GG	GG	NN	GG	GG	GG	GG
A05	89754114	CT	CT	CT	CT	CT	CT	CT	CT	CT	CT	CT	CT	CT	CT	CT	CT	CT	CT	CT	CT	CT	TT	CT	CT	CT	CT	CT	TT	CT	CT	CT	CT	CT	CT	CT	CT	CT	CT	CT	CT	CT	CT	CT	NN	CT	CT	CT	CT
A05	89756347	AG	AG	AG	AG	AG	AG	AG	AG	AG	AG	AG	AG	AG	AG	AG	AG	AG	AG	AG	AG	AG	GG	AG	AG	AG	AG	AG	GG	AG	AG	AG	AG	AG	AG	AG	AG	AG	AG	AG	AG	AG	AG	AG	NN	AG	AG	AG	AG
A05	89841960	GA	GA	GA	GG	AA	GA	AA	GA	GA	GA	GA	GA	GA	GG	GA	AA	AA	AA	AA	AA	AA	AA	GA	GA	AA	GA	GA	AA	GA	GA	AA	GA	GA	AA	GA	AA	GA	GG	AA	AA	GA	GG	AA	NN	AA	AA	GA	AA
A05	89854710	CC	CC	CC	CC	TT	CC	TT	CC	CC	CC	CC	CC	CC	CC	CC	CT	TT	TT	TT	TT	TT	CC	CC	CC	TT	CC	CT	CC	CT	CC	TT	CC	CC	CT	CC	TT	CT	CC	TT	TT	CC	CC	TT	NN	TT	TT	CC	TT
A05	89893556	CT	CT	CT	CT	TT	CT	TT	CT	CT	CT	CT	CT	CT	CT	CT	TT	TT	TT	TT	TT	TT	TT	CT	CT	TT	CT	CT	TT	CT	CT	TT	CT	CT	TT	CT	TT	CT	CT	TT	TT	CT	CT	TT	NN	TT	TT	CT	TT
A05	89913845	CC	CC	CC	CC	CT	CC	CT	CC	CC	CC	CC	CC	CC	CC	CC	CT	CT	CT	CT	CT	CT	CC	CC	CC	CT	CC	CT	CC	CT	CC	CT	CC	CC	CT	CC	CT	CT	CC	CT	CT	CC	CC	CT	NN	CT	CT	CC	CT
A05	90033318	TT	TT	TT	TT	CC	TT	CC	TT	TT	TT	TT	TT	TT	TT	TT	CC	CC	CC	TT	CC	CC	CC	TT	TT	CC	TT	TC	CC	TC	TT	CC	TT	TT	CC	TT	CC	TC	TT	CC	CC	TT	TT	CC	NN	CC	CC	TT	CC
A05	90107638	AA	AA	AA	AA	GG	AA	GG	AA	AA	AA	AA	AA	AA	AA	AA	GG	GG	GG	AA	GG	GG	AA	AA	AA	GG	AA	AG	AA	AG	AA	GG	AA	AA	AG	AA	GG	AG	AA	GG	GG	AA	AA	GG	NN	GG	GG	AA	GG
A05	90110010	TC	TC	TC	TC	CC	TC	CC	TC	TC	TC	TC	TC	TC	TC	TC	CC	CC	CC	TC	CC	CC	CC	TC	TC	CC	TC	TC	CC	TC	TC	CC	TC	TC	CC	TC	CC	TC	TC	CC	CC	TC	TC	CC	NN	CC	CC	TC	CC
A05	90187351	CC	CC	CC	CC	TT	CC	TT	CC	CC	CC	CC	CC	CC	CC	CC	TT	TT	TT	TT	TT	TT	CC	CC	CC	TT	CC	CT	CC	CT	CC	TT	CC	CC	CT	CC	TT	CC	CC	TT	TT	CC	TT	TT	NN	TT	TT	CC	TT
A05	90272197	GG	GG	GG	GG	GG	GG	GG	GG	GG	GG	GG	GG	GG	GG	GG	GG	GG	GG	GG	GG	GG	GG	GG	GG	GG	GG	GG	GG	GG	GG	GG	GG	GG	GG	GG	GG	GG	GG	GG	GG	GG	GG	GG	NN	GG	GG	GG	GG
A05	90317717	GG	GG	GG	GG	GG	GG	GG	GG	GG	GG	GG	GG	GG	GG	GG	GG	GG	GG	GG	GG	GG	GG	GG	GG	GG	GG	GG	GG	GG	GG	GG	GG	GG	GG	GG	GG	GG	GG	GG	GG	GG	GG	GG	NN	GG	GG	GG	GG
A05	90460196	AA	AA	AA	AA	AA	AA	GG	AA	AA	AA	AA	AA	AA	AA	AA	GG	GG	AA	AA	GG	AA	AA	AA	AA	AG	AA	AG	AA	AG	AA	GG	AA	GG	AG	AA	GG	AA	AA	GG	GG	AA	GG	GG	NN	GG	AA	GG	GG
A05	90551319	AA	AA	AA	AA	AA	AA	GG	AA	AA	AA	AA	AA	AA	AA	AA	GG	GG	AA	AA	GG	AA	GG	AA	AA	AG	AA	AG	GG	AG	AA	GG	AA	GG	GG	AA	GG	AA	AA	GG	GG	AA	GG	GG	NN	GG	AA	GG	GG
A05	90593012	GG	GG	GG	GG	GG	GG	AA	GG	GG	GG	GG	GG	GG	GG	GG	AA	AA	GG	AA	AA	GG	GG	GG	GG	GA	GG	GA	GG	GA	GG	AA	GG	AA	GG	GG	AA	GG	GG	AA	AA	GG	AA	AA	NN	AA	GG	AA	AA
A05	90604415	GG	GG	GG	GG	GG	GG	GG	GG	GG	GG	GG	GG	GG	GG	GG	GG	GG	GG	GG	GG	GG	TT	GG	GG	GG	GG	GG	TT	GG	GG	GG	GG	GG	GT	GG	GG	GG	GG	GG	GG	TT	GG	GG	NN	GG	GG	GG	GG
A05	90714888	CC	CC	CC	CC	CC	CC	CC	CC	CC	CC	CC	CC	CC	CC	CC	CC	CC	CC	CC	CC	CC	TT	CC	CC	CC	CC	CC	TT	CC	CC	CC	CC	CC	CT	CC	CC	CC	CC	CC	CC	TT	CC	CC	NN	CC	CC	CC	CC
A05	90741761	TT	TT	TT	TT	TT	TT	AA	TT	TT	TT	TT	TT	TT	TT	TT	AA	AA	TT	AA	AA	TT	AA	TT	TT	TA	TT	TA	AA	AA	TT	AA	TT	AA	TA	TT	AA	TT	TT	AA	AA	AA	AA	AA	NN	AA	TT	AA	AA
A05	90887116	CC	CC	GG	CC	CC	CC	GG	CC	GG	GG	GG	CC	CC	GG	CC	GG	GG	CC	GG	GG	CC	GG	CC	CC	GG	CC	GG	GG	GG	CC	GG	CC	GG	CG	CC	GG	CC	CC	GG	GG	GG	GG	GG	NN	GG	CC	GG	GG
A05	90972464	GG	GG	GG	GG	GG	GG	GG	GG	GG	GG	GG	GG	GG	GG	GG	GG	GG	GG	GG	GG	GG	GG	GG	GG	GG	GG	GG	GG	GG	GG	GG	GG	GG	GG	GG	GG	GG	GG	GG	GG	GG	GG	GG	NN	GG	GG	GG	GG
A05	91206367	CC	CC	CC	CC	CC	CC	CC	CC	CC	CC	CC	CC	CC	CC	CC	CC	CC	CC	CC	CC	CC	CC	CC	CC	CC	CC	CC	CC	CC	CC	CC	CC	CC	CC	CC	CC	CC	CC	CC	CC	CC	CC	CC	NN	CC	CC	CC	CC
A05	91208475	TT	TT	TT	TT	TT	TT	TT	TT	TT	TT	TT	TT	TT	TT	TT	TT	TT	TT	TT	TT	TT	TT	TT	TT	TT	TT	TT	TT	TT	TT	TT	TT	TT	TT	TT	TT	TT	TT	TT	TT	TT	TT	TT	NN	TT	TT	TT	TT
A05	91388168	CC	CC	CC	CC	CC	CC	CC	CC	CC	CC	CC	CC	CC	CC	CC	CC	CC	CC	CC	CC	CC	CC	CC	CC	CC	CC	CC	CC	CC	CC	CC	CC	CC	CC	CC	CC	CC	CC	CC	CC	CC	CC	CC	NN	CC	CC	CC	CC
A05	91521289	CC	CC	CC	CC	CC	CC	CC	CC	TT	CC	CC	CC	CC	CC	CC	CC	CC	CC	CC	CC	CC	CC	CC	CC	CC	CC	CT	CC	CC	CC	CC	CC	CC	CC	CC	CC	CC	CC	CC	CC	TT	TT	CC	NN	CC	CC	CC	CC
A05	91544440	TG	TG	TG	TG	TG	TG	TG	TG	NN	TG	TG	TG	TG	TG	TG	TG	TG	TG	TG	TG	TG	TG	TG	TG	TG	TG	TC	TG	TG	TG	TG	TG	TG	TG	TG	TG	TG	TG	TG	TG	NN	NN	TG	NN	TG	TG	TG	TG
A05	91565890	CC	CC	CC	CC	CC	CC	CC	CC	TT	CC	CC	CC	CC	CC	CC	CC	CC	CC	CC	CC	CC	CC	CC	CC	CC	CC	CT	CC	CC	CC	CC	CC	CC	CC	CC	CC	CC	CC	CC	CC	CC	TT	CC	NN	CC	CC	CC	CC
A05	91565926	AA	AA	AA	AA	AA	AA	AA	AA	GG	AA	AA	AA	AA	AA	AA	AA	AA	AA	AA	AA	AA	AA	AA	AA	AA	AA	AG	AA	AA	AA	AA	AA	AA	AA	AA	AA	AA	AA	AA	AA	AA	GG	AA	NN	AA	AA	AA	AA
A05	91605892	TT	TC	TT	TT	TT	TC	TT	TT	CC	TC	TT	TT	TC	TT	TC	TC	TT	TT	TC	TC	TC	TC	TT	TT	TT	TC	TC	TT	TT	TC	TC	TT	TT	TT	TT	TT	TC	TT	TT	TT	TT	CC	TC	NN	TT	TC	TT	TT
A05	91851761	AA	AA	AA	AA	AA	AA	AA	AA	TT	AA	AA	AA	AA	AA	AA	AA	AA	AA	AA	AA	AA	AA	AA	AA	AA	AA	AT	AA	AA	AA	AA	AA	AA	AA	AA	AA	AA	AA	AA	AA	AA	TT	AA	NN	AA	AA	AA	AA
A05	91885234	AA	AA	AA	AA	AA	AA	AA	AA	AA	AA	AA	AA	AA	AA	AA	AA	AA	AA	AA	AA	AA	AA	AA	AA	AA	AA	AA	AA	AA	AA	AA	AA	AA	AA	AA	AA	AA	AA	AA	AA	AA	AA	AA	NN	AA	AA	AA	AA
A05	92005752	CA	CA	AA	CA	CA	CA	CA	CA	AA	AA	AA	CA	CA	AA	CA	CA	CA	CA	CA	AA	CA	CA	CA	CA	CA	CA	AA	CA	AA	CA	AA	CA	CA	CA	CA	AA	CA	CA	AA	AA	CA	AA	AA	AA	AA	CA	AA	AA
A06	283654	GG	GG	GG	GG	GG	GG	GG	GG	GG	CG	GG	GG	CG	GG	GG	GG	GG	GG	GG	GG	GG	GG	GG	GG	GG	GG	GG	GG	GG	GG	GG	GG	GG	GG	GG	GG	CC	GG	GG	GG	CC	GG	GG	NN	GG	GG	GG	GG
A06	332842	AA	AA	AA	AA	AA	AA	GG	GG	AA	GG	GG	AA	AA	AA	AA	AA	AA	AA	GG	AA	AA	AA	AA	AA	AA	AA	AA	GG	GG	AA	AA	AA	AA	AA	AA	AA	GG	AA	GG	GG	GG	AA	AA	NN	GG	AA	AA	AA
A06	377505	GG	GG	GG	GG	GG	GG	AA	AA	GG	AA	AA	GG	AG	GG	GG	GG	GG	AG	AA	GG	GG	GG	AG	GG	GG	AG	AG	AA	AA	GG	GG	GG	GG	GG	GG	GG	AA	GG	AA	AA	AA	AA	GG	NN	AA	GG	GG	GG
A06	387977	CC	CC	CC	CC	CC	CC	AA	AA	CC	AA	AA	CC	CC	CC	CC	CC	CC	CC	AA	CC	CC	CC	CC	CC	CC	CC	AC	AA	AA	CC	CC	CC	CC	CC	CC	CC	AA	CC	AA	AA	AA	AA	CC	CC	AA	CC	CC	CC
A06	415596	AA	AA	AA	AA	AA	AA	GG	GG	AA	GG	GG	AA	AA	AA	AA	AA	AA	AA	GG	AA	AA	AA	GA	AA	AA	AA	GA	GG	GG	AA	AA	AA	AA	AA	AA	AA	GG	AA	GG	GG	GG	GG	AA	AA	GG	AA	AA	AA
A06	425018	AA	AA	AA	AA	AA	AA	CC	CC	AA	CC	CC	AA	AA	AA	AA	AA	AA	AA	CC	AA	AA	AA	AA	AA	AA	AA	CA	CC	CC	AA	AA	AA	AA	AA	AA	AA	CC	AA	CC	CC	CC	CC	AA	NN	CC	AA	AA	AA
A06	619962	AA	AA	AA	AA	AA	AA	AA	AA	AA	AA	AA	AA	AA	AA	AA	AA	AA	AA	AA	AA	AA	AA	AA	AA	AA	AA	AA	AA	AA	AA	AA	AA	AA	AA	AA	AA	AA	AA	AA	AA	AA	AA	AA	NN	AA	AA	AA	AA
A06	649624	GG	GG	GG	GG	GG	GG	GG	GG	GG	GG	GG	GG	GG	GG	GG	GG	GG	GG	GG	GG	GG	GG	GG	GG	GG	GG	GG	GG	GG	GG	GG	GG	GG	GG	GG	GG	GG	GG	GG	GG	GG	GG	GG	NN	GG	GG	GG	GG
A06	660658	TT	TT	TT	TT	TT	TT	TT	TT	TT	TT	TT	TT	TT	TT	TT	TT	TT	TT	TT	TT	TT	TT	TT	TT	TT	TT	TT	TT	TT	TT	TT	TT	TT	TT	TT	TT	TT	TT	TT	TT	TT	TT	TT	NN	TT	TT	TT	TT
A06	688829	CC	CC	CC	CC	CC	CC	CC	CC	CC	CC	CC	CC	CC	CC	CC	CC	CC	CC	CC	CC	CC	CC	CC	CC	CC	CC	CC	CC	CC	CC	CC	CC	CC	CC	CC	CC	CC	CC	CC	CC	CC	CC	CC	NN	CC	CC	CC	CC
A06	692478	GG	GG	GG	GG	GG	GG	GG	GG	GG	GG	GG	GG	GG	GG	GG	GG	GG	GG	GG	GG	GG	GG	GG	GG	GG	GG	GG	GG	GG	GG	GG	GG	GG	GG	GG	GG	TT	GG	GG	GG	TT	TT	GG	GG	GG	GG	GG	GG
A06	737615	AA	AA	GG	AA	AA	AA	GG	AA	AA	GG	GG	AA	AA	AA	GG	AA	AA	AA	GG	AG	AA	GG	AA	AA	AA	AA	AG	GG	GG	GG	AA	AA	AA	GG	GG	AA	AA	AA	GG	GG	AA	AA	AA	NN	AG	AA	AA	AA
A06	769822	GG	GG	AA	GG	GG	GG	AA	GG	GG	AA	AA	GG	GG	GG	AA	GG	GG	GG	AA	GA	GG	AA	GG	GG	GG	GG	GA	AA	AA	AA	GG	GG	GG	AA	AA	GG	GG	GG	AA	AA	GG	GG	GG	NN	GA	GG	GG	GG
A06	776453	AA	AA	TT	AA	AA	AA	TT	AA	AA	TT	NN	AA	AA	AA	TT	AA	AA	AA	TT	AT	AA	TT	AA	AA	AA	AA	AT	TT	TT	TT	AA	AA	AA	TT	TT	AA	AA	AA	TT	TT	AA	AA	AA	NN	AT	AA	AA	AA
A06	789548	TT	TT	CC	TT	TT	TT	CC	TT	TT	CC	CC	TT	TT	TT	CC	TT	TT	TT	CC	TC	TT	CC	TT	TT	TT	TT	TC	CC	CC	CC	TT	TT	TT	CC	CC	TT	TT	TT	CC	CC	TT	TT	TT	NN	TC	TT	TT	TT
A06	815688	CC	CC	GG	CC	CC	CC	GG	CC	CC	GG	GG	CC	CC	CC	GG	CC	CC	CC	GG	CG	CC	GG	CC	CC	CC	CC	CG	GG	GG	GG	CC	CC	CC	GG	GG	CC	CC	CC	GG	GG	CC	CC	CC	NN	CG	CC	CC	CC
A06	970732	GG	GG	GG	GG	GG	GG	GG	GG	GG	GG	GG	GG	GG	GG	GG	GG	GG	GG	GG	GG	GG	GG	GG	GG	GG	GG	GG	GG	GG	GG	GG	GG	GG	GG	GG	GG	GG	GG	GG	GG	GG	GG	GG	NN	GG	GG	GG	GG
A06	979877	TT	TT	GG	TT	TT	TT	GG	TT	TT	GG	GG	TT	TT	TT	TT	TT	TT	TT	GG	TG	TT	GG	TT	TT	TT	TT	GG	GG	GG	TT	TT	TT	TT	TG	GG	GG	TT	TT	GG	GG	TT	TT	TT	GG	TG	TT	TT	TT
A06	985634	TT	TT	GG	TT	TT	TT	GG	TT	TT	GG	GG	TT	TT	TT	TT	TT	TT	TT	GG	TG	TT	GG	TT	TT	TT	TT	GG	GG	GG	TT	TT	TT	TT	TG	GG	GG	TT	TT	GG	GG	TT	TT	TT	NN	TG	TT	TT	TT
A06	1021218	TT	TT	GG	TT	TT	TT	GG	TT	TT	GG	GG	TT	TT	TT	TT	TT	TT	TT	GG	TG	TT	GG	TT	TT	TT	TT	GG	GG	GG	TT	TT	TT	TT	TG	GG	GG	TT	TT	GG	GG	TT	TT	TT	NN	TG	TT	TT	TT
A06	1128659	GG	GG	GG	GG	GG	GG	GG	GG	GG	GG	GG	GG	GG	GG	AA	GG	GA	GG	GG	GG	GG	GG	GG	GG	GG	GG	GG	GG	GG	AA	GG	GG	GG	GA	GG	GG	AA	GG	GG	GG	AA	GG	GG	NN	GG	GG	GG	GG
A06	1254406	GA	GA	GA	GA	GA	GA	GA	GA	GA	GA	GA	GA	GA	GA	AA	GA	GA	GA	GA	GA	GA	GA	GA	GA	GA	GA	GA	GA	GA	AA	GA	GA	GA	GA	GA	GA	AA	GA	GA	GA	AA	GA	GA	AA	GA	GA	GA	GA
A06	1293713	GG	GG	GA	GG	GG	GG	GG	GG	GG	GA	GA	GG	GG	GG	GG	GG	GG	GG	GA	GA	GG	GA	GG	GG	GG	GG	GA	GA	GA	GG	GG	GG	GG	GA	GA	GA	GG	GG	GA	GA	GG	GG	GG	NN	GA	GG	GG	GG
A06	1319208	AA	AA	AA	AA	AA	AA	AA	AA	AA	AA	AA	AA	AA	AA	GG	AA	AA	AA	AA	AA	AA	AA	AA	AA	AA	AA	AA	AA	AA	GG	AA	AA	AA	AG	AA	AA	GG	AA	AA	AA	GG	AA	AA	NN	AA	AA	AA	AA
A06	1411644	GG	GG	CC	GG	GG	GG	CC	CC	GG	CC	CC	GG	GG	GG	CC	GG	GG	GG	CC	CC	GG	CC	GG	GG	GG	GG	GG	CC	CC	CC	GG	GG	GG	CC	CC	GG	GG	GG	CC	CC	CC	GC	GG	NN	GG	GG	GG	GG
A06	1449480	GG	GG	AA	GG	GG	GG	AA	AA	GG	AA	AA	GG	GG	GG	AA	GA	GG	GG	AA	AA	GG	AA	GG	GG	GG	GG	GG	AA	AA	AA	GG	GG	GG	AA	AA	GG	GG	GG	AA	AA	AA	GA	GG	GA	GG	GG	GG	GG
A06	1456575	AA	AA	CC	AA	AA	AA	CC	CC	AA	CC	CC	AA	AA	AA	CC	AA	AA	AA	CC	CC	AA	CC	AA	AA	AA	AA	AA	CC	CC	CC	AA	AA	AA	CC	CC	AA	AA	AA	CC	CC	CC	AC	AA	NN	AA	AA	AA	AA
A06	1459826	GG	GG	AA	GG	GG	GG	AA	AA	GG	AA	AA	GG	GG	GG	AA	GG	GG	GG	AA	AA	GG	AA	GG	GG	GG	GG	GG	AA	AA	AA	GG	GG	GG	AA	AA	GG	GG	GG	AA	AA	AA	GA	GG	NN	GG	GG	GG	GG
A06	1461260	AA	AA	TT	AA	AA	AA	TT	TT	AA	TT	AT	AA	AA	AA	TT	AA	AA	AA	TT	TT	AA	TT	AA	AA	AA	AA	AA	TT	TT	TT	AA	AA	AA	TT	TT	AA	AA	AA	TT	TT	TT	AT	AA	NN	AA	AA	AA	AA
A06	1470438	AA	AA	TT	AA	AA	AA	TT	TT	AA	TT	TT	AA	AA	AA	TT	AA	AA	AA	TT	TT	AA	TT	AA	AA	AA	AA	AA	TT	TT	TT	AA	AA	AA	TT	TT	AA	AA	AA	TT	TT	TT	AT	AA	NN	AA	AA	AA	AA
A06	1497185	CC	CC	CC	CC	CC	CC	CC	CC	CC	CC	CC	CC	CC	CC	CC	CC	CC	CC	CC	CC	CC	CC	CC	CC	CC	CC	CC	CC	CC	CC	CC	CC	CC	CC	CC	CC	AA	CC	CC	CC	CC	CC	CC	NN	CC	CC	CC	CC
A06	1619580	CC	CC	AA	CC	CC	CC	AA	AA	CC	AA	AA	CC	CC	CC	AA	CC	CC	CC	AA	AA	CC	AA	CC	CC	CA	CC	CC	AA	AA	AA	CC	CC	CC	AA	AA	CC	CC	CC	AA	AA	AA	CA	CC	NN	CA	CC	CC	CC
A06	1660788	TT	TT	AA	TT	TT	TT	AA	AA	TT	AA	AA	TT	TT	TT	AA	TT	TT	TT	AA	AA	TT	AA	TT	TT	AA	TT	TT	AA	AA	AA	TT	TT	TT	AA	AA	AA	TT	TT	AA	AA	AA	AA	TT	NN	TA	TT	TT	TT
A06	1677495	AA	AA	GG	AA	AA	AA	GG	GG	AA	GG	GG	AA	AA	AG	GG	AA	AA	AA	GG	GG	AA	GG	AA	AA	GG	AA	AA	GG	GG	GG	AA	AA	AA	GG	GG	GG	AA	AA	GG	GG	GG	GG	AA	GG	AG	AA	AA	AA
A06	1704013	TT	TT	AA	TT	TT	TT	AA	AA	TT	AA	TA	TT	TT	AA	AA	TT	TT	TT	AA	AA	TT	AA	TT	TT	AA	TT	TT	AA	AA	AA	TT	TT	TT	AA	AA	AA	TT	TT	AA	AA	AA	AA	TT	NN	TA	TT	TT	TT
A06	1734500	TT	TT	CC	TT	TT	TT	CC	CC	TT	CC	CC	TT	TT	CC	CC	TT	TT	TT	CC	CC	TT	CC	TT	TT	CC	TT	TT	CC	CC	CC	TT	TT	TT	CC	CC	CC	TT	TT	CC	TC	CC	CC	TT	NN	TC	TT	TT	TT
A06	1765750	GG	GG	AA	GG	GG	GG	AA	AA	GG	AA	AA	GG	GG	AA	AA	GG	GG	GG	AA	AA	GG	AA	GG	GG	AA	GG	GG	AA	AA	AA	GG	GG	GG	AA	AA	AA	GG	GG	AA	AA	AA	AA	GG	NN	GA	GG	GG	GG
A06	1779381	TT	TT	CC	TT	TT	TT	CC	CC	TT	CC	TC	TT	TT	CC	CC	TT	TT	TT	CC	CC	TT	CC	TT	TT	CC	TT	TT	CC	CC	CC	TT	TT	TT	CC	CC	CC	TT	TT	CC	CC	CC	CC	TT	NN	TC	TT	TT	TT
A06	1789463	TT	TT	GG	TT	TT	TT	GG	GG	TT	GG	GG	TT	TT	GG	GG	TT	TT	TT	GG	GG	TT	GG	TT	TT	GG	TT	TT	GG	GG	GG	TT	TT	TT	GG	GG	GG	TT	TT	GG	GG	GG	GG	TT	NN	TG	TT	TT	TT
A06	1810499	AA	AA	GG	AA	AA	AA	AG	GG	AA	GG	AG	AA	AA	GG	GG	AA	AA	AA	GG	GG	AA	AG	AA	AA	AG	AA	AA	GG	GG	GG	AA	AA	AA	GG	GG	GG	AA	AA	GG	GG	GG	GG	AA	GG	AG	AA	AA	AA
A06	1810724	TT	TT	CC	TT	TT	TT	CC	CC	TT	CC	CC	TT	TT	CC	CC	TT	TT	TC	CC	CC	TT	CC	TC	TT	CC	TC	TC	CC	CC	CC	TC	TC	TT	CC	CC	CC	TT	TT	CC	CC	CC	CC	TT	NN	TC	TC	TC	TC
A06	1825177	AA	AA	AG	AA	AA	AA	AG	GG	AA	AG	GG	AA	AA	AG	GG	AA	AA	AA	AG	GG	AA	AG	AA	AA	AG	AA	AA	AG	AG	GG	AA	AA	AA	GG	GG	GG	AA	AA	AG	GG	AG	AG	AA	AG	AG	AA	AA	AA
A06	1872593	GG	GG	AA	GG	GG	GG	AA	AA	GG	AA	AA	GG	GG	AA	AA	GG	GG	GG	AA	AA	GG	AA	GG	GG	AA	GG	GG	AA	AA	AA	GG	GG	GG	AA	AA	AA	GG	GG	AA	AA	AA	AA	GG	AA	GA	GG	GG	GG
A06	1951001	AA	AA	GG	AA	AA	AA	GG	GG	AA	GG	GG	AA	AA	GG	GG	AA	AA	AA	GG	GG	AA	GG	AA	AA	GG	AA	AA	GG	GG	GG	AA	AA	AA	GG	GG	GG	AA	AA	GG	GG	GG	GG	AA	NN	AG	AA	AA	AA
A06	1978050	TT	TT	CC	TT	TT	TT	CC	CC	TT	CC	CC	TT	TT	CC	CC	TT	TT	TT	CC	CC	TT	CC	TT	TT	CC	TT	TT	CC	CC	CC	TT	TT	TT	CC	CC	CC	TT	TT	CC	CC	CC	CC	TT	NN	TC	TT	TT	TT
A06	2111244	GG	GG	GG	GG	GG	GG	GG	GG	GG	GG	GG	GG	GG	GG	GG	GG	GG	GG	GG	GG	GG	GG	GG	GG	GG	GG	GG	GG	GG	GG	GG	GG	GG	GG	GG	GG	AA	GG	GG	GG	GG	GG	GG	NN	GG	GG	GG	GG
A06	2126273	GG	GG	GG	GG	GG	GG	GG	GG	GG	GG	GG	GG	GG	GG	GG	GG	GG	GG	GG	GG	GG	GG	GG	GG	GG	GG	GG	GG	GG	GG	GG	GG	GG	GG	GG	GG	TT	GG	GG	GG	GG	GG	GG	NN	GG	GG	GG	GG
A06	2145242	CC	CC	CC	CC	CC	CC	CC	CC	CC	CC	CC	CC	CC	CC	CC	CC	CC	CC	CC	CC	CC	CC	CC	CC	CC	CC	CC	CC	CC	CC	CC	CC	CC	CC	CC	CC	TT	CC	CC	CC	CC	CC	CC	NN	CC	CC	CC	CC
A06	2146636	CC	CC	CC	CC	CC	CC	CC	CC	CC	CC	CC	CC	CC	CC	CC	CC	CC	CC	CC	CC	CC	CC	CC	CC	CC	CC	CC	CC	CC	CC	CC	CC	CC	CC	CC	CC	TT	CC	CC	CC	CC	CC	CC	NN	CC	CC	CC	CC
A06	2158046	TT	TT	TT	TT	TT	TT	TT	TT	TT	TT	TT	TT	TT	TT	TT	TT	TT	TT	TT	TT	TT	TT	TT	TT	TT	TT	TT	TT	TT	TT	TT	TT	TT	TT	TT	TT	AA	TT	TT	TT	TT	TT	TT	NN	TT	TT	TT	TT
A06	2199058	CC	CC	CC	CC	CC	CC	CC	CC	CC	CC	CC	CC	CC	CC	CC	CC	CC	CC	CC	CC	CC	CC	CC	CC	CC	CC	CC	CC	CC	CC	CC	CC	CC	CC	CC	CC	CC	CC	CC	CC	CC	CC	CC	CC	CC	CC	CC	CC
A06	2228747	CC	CC	CC	CC	CC	CC	CC	CC	CC	CC	CC	CC	CC	CC	CC	CC	CC	CC	CC	CC	CC	CC	CC	CC	CC	CC	CC	CC	CC	CC	CC	CC	CC	CC	CC	CC	CC	CC	CC	CC	CC	CC	CC	NN	CC	CC	CC	CC
A06	2293749	TT	TT	TT	TT	TT	TT	TT	TT	TT	TT	TT	TT	TT	TT	TT	TT	TT	TT	TT	TT	TT	TT	TT	TT	TT	TT	TT	TT	TT	TT	TT	TT	TT	TT	TT	TT	TT	TT	TT	TT	TT	TT	TT	NN	TT	TT	TT	TT
A06	2360157	AA	AA	AA	AA	AA	AA	AA	AA	AA	AA	AA	AA	AA	AA	AA	AA	AA	AA	AA	AA	AA	AA	AA	AA	AA	AA	AA	AA	AA	AA	AA	AA	AA	AA	AA	AA	AA	AA	AA	AA	AA	AA	AA	NN	AA	AA	AA	AA
A06	2599250	GG	AA	AA	AA	AA	AA	AA	AA	AA	AA	AA	AA	AA	AA	AA	AA	GG	AA	AA	AA	AA	AA	AA	AA	GG	AA	AA	AA	AA	AA	AA	GG	AA	AA	AA	AA	AA	AA	AA	AA	AA	AA	AA	NN	AA	AA	AA	AA
A06	2606718	CC	CC	CC	CC	CC	CC	CC	CC	CC	CC	CC	CC	CC	CC	CC	CC	CC	CC	CC	CC	CC	CC	CC	CC	CC	CC	CC	CC	CC	CC	CC	CC	CC	CC	CC	CC	CC	CC	CC	CC	CC	CC	CC	NN	CC	CC	CC	CC
A06	2639994	AA	GG	GG	GG	GG	GG	GG	GG	GG	GG	GG	GG	GG	GG	GG	GG	AA	GG	GG	GG	GG	GG	GG	GG	AA	GG	GG	GG	GG	GG	GG	AA	GG	GG	GG	GG	GG	GG	GG	GG	GG	GG	GG	NN	GG	GG	GG	GG
A06	3035348	TT	CC	CC	CC	CC	CC	CC	CC	CC	TC	CC	CC	CC	CC	CC	CC	TT	CC	CC	CC	CC	CC	CC	CC	TT	CC	CC	CC	CC	CC	CC	TT	CC	TC	CC	CC	CC	CC	TT	CC	CC	CC	TC	NN	CC	CC	CC	CC
A06	3235419	GG	AA	AA	AA	AA	AA	AA	AA	AA	GA	AA	AA	AA	AA	AA	AA	GG	AA	AA	AA	AA	AA	GG	AA	GG	AA	AA	AA	AA	AA	AA	GG	AA	GA	AA	AA	AA	AA	GG	AA	AA	AA	GA	NN	AA	AA	AA	AA
A06	3255855	CC	TT	TT	TT	TT	TT	TT	TT	TT	CT	TT	TT	TT	TT	TT	TT	CC	TT	TT	TT	TT	TT	CC	TT	CC	TT	TT	TT	TT	TT	TT	CC	TT	CT	TT	TT	TT	TT	CC	TT	TT	TT	CT	NN	TT	TT	TT	TT
A06	3324969	AA	AA	AA	AA	AA	AA	AA	AA	AA	GA	AA	AA	AA	AA	AA	AA	AA	AA	AA	AA	AA	AA	GG	AA	AA	AA	AA	AA	AA	AA	AA	AA	AA	GA	AA	AA	AA	AA	GG	AA	AA	AA	AA	NN	AA	AA	AA	AA
A06	3354885	AA	AA	AA	AA	AA	AA	AA	AA	AA	AA	AA	AA	AA	AA	AA	AA	AA	AA	AA	AA	AA	AA	AA	AA	AA	AA	AA	AA	AA	AA	AA	AA	AA	AA	AA	AA	AA	AA	AA	AA	AA	AA	AA	NN	AA	AA	AA	AA
A06	3368524	TT	TT	TT	TT	TT	TT	TT	TT	TT	CT	TT	TT	TT	TT	TT	TT	TT	TT	TT	TT	TT	TT	CC	TT	TT	TT	TT	TT	TT	TT	TT	TT	TT	CT	TT	TT	TT	TT	CC	TT	TT	TT	TT	TT	TT	TT	TT	TT
A06	3374024	TT	TT	TT	TT	TT	TT	TT	TT	TT	CT	TT	TT	TT	TT	TT	TT	TT	TT	TT	TT	TT	TT	CC	TT	TT	TT	TT	TT	TT	TT	TT	TT	TT	CT	TT	TT	TT	TT	CC	TT	TT	TT	TT	NN	TT	TT	TT	TT
A06	3377876	GG	GG	GG	GG	GG	GG	GG	GG	GG	AG	GG	GG	GG	GG	GG	GG	GG	GG	GG	GG	GG	GG	AA	GG	GG	GG	GG	GG	GG	GG	GG	GG	GG	AG	GG	GG	GG	GG	AA	GG	GG	GG	GG	NN	GG	GG	GG	GG
A06	3390409	TT	TT	TT	TT	TT	TT	TT	TT	TT	CT	TT	TT	TT	TT	TT	TT	TT	TT	TT	TT	TT	TT	CC	TT	TT	TT	TT	TT	TT	TT	TT	TT	TT	CT	TT	TT	TT	TT	CC	TT	TT	TT	TT	NN	TT	TT	TT	TT
A06	3399841	AA	AA	AA	AA	AA	AA	AA	AA	AA	GA	AA	AA	AA	AA	AA	AA	AA	AA	AA	AA	AA	AA	GG	AA	AA	AA	AA	AA	AA	AA	AA	AA	AA	GA	AA	AA	AA	AA	GG	AA	AA	AA	AA	NN	AA	AA	AA	GA
A06	3427747	TT	TT	TT	TT	TT	TT	TT	TT	TT	CT	TT	TT	TT	TT	TT	TT	TT	TT	TT	TT	TT	TT	CC	TT	TT	TT	TT	TT	TT	TT	TT	TT	TT	CT	TT	TT	TT	TT	CC	TT	TT	TT	TT	NN	TT	TT	TT	TT
A06	3471099	CC	CC	CC	CC	CC	CC	CC	CC	CC	CC	CC	CC	CC	CC	CC	CC	CC	CC	CC	CC	CC	CC	AA	CC	CC	CC	CC	CC	CC	CC	CC	CC	CC	AC	CC	CC	CC	CC	AA	CC	CC	CC	CC	NN	CC	CC	CC	CC
A06	3495697	TT	TT	TT	TT	TT	TT	TT	TT	TT	TT	TT	TT	TT	TT	TT	TT	TT	TT	TT	TT	TT	TT	GG	TT	TT	TT	TT	TT	TT	TT	TT	TT	TT	GT	TT	TT	TT	TT	GG	TT	TT	TT	TT	NN	TT	TT	TT	TT
A06	3509639	AA	AA	AA	AA	AA	AA	AA	AA	AA	AA	AA	AA	AA	AA	AA	AA	AA	AA	AA	AA	AA	AA	TT	AA	AA	AA	AA	AA	AA	AA	AA	AA	AA	TA	AA	AA	AA	AA	TT	AA	AA	AA	AA	NN	AA	AA	AA	AA
A06	3518021	CC	CC	CC	CC	CC	CC	CC	CC	CC	CC	CC	CC	CC	CC	CC	CC	CC	CC	CC	CC	CC	CC	AA	CC	CC	CC	CC	CC	CC	CC	CC	CC	CC	AC	CC	CC	CC	CC	AA	CC	CC	CC	CC	CC	CC	CC	CC	CC
A06	3558390	TT	TT	TT	TT	TT	TT	TT	TT	TT	TT	TT	TT	TT	TT	TT	TT	TT	TT	TT	TT	TT	TT	CC	TT	TT	TT	TT	TT	TT	TT	TT	TT	TT	CT	TT	TT	TT	TT	CC	TT	TT	TT	TT	TT	TT	TT	TT	TT
A06	3568279	AA	AA	AA	AA	AA	AA	AA	AA	AA	AA	AA	AA	AA	AA	AA	AA	AA	AA	AA	AA	AA	AA	GG	AA	AA	AA	AA	AA	AA	AA	AA	AA	AA	GA	AA	AA	AA	AA	GG	AA	AA	AA	AA	GA	AA	AA	AA	AA
A06	3602629	CC	TT	TT	TT	TT	TT	TT	TT	TT	TC	TT	TT	TT	TT	CC	CC	CC	TT	TT	TT	TT	TT	TT	TT	CC	CC	TT	CC	TT	CC	TT	CC	TT	TT	TT	CC	TT	TT	TT	CC	TT	CC	TC	TC	TT	TT	TT	CC
A06	3664178	GG	GG	GG	GG	GG	GG	GG	GG	GG	GG	GG	GG	GG	GG	AG	GG	GG	GG	GG	GG	GG	GG	AA	GG	GG	GG	GG	GG	GG	GG	GG	GG	GG	AG	GG	GG	GG	GG	AA	GG	GG	GG	GG	NN	GG	GG	GG	GG
A06	3664562	CC	CC	CC	CC	CC	CC	CC	CC	CC	CC	CC	CC	CC	CC	CC	CC	CC	CC	CC	CC	CC	CC	TT	CC	CC	CC	CC	CC	CC	CC	CC	CC	CC	CT	CC	CC	CC	CC	CT	CC	CC	CC	CC	NN	CC	CC	CC	CC
A06	3673765	GG	GG	GG	GG	GG	GG	GG	GG	GG	GG	GG	GG	GG	GG	GG	GG	GG	GG	GG	GG	GG	GG	AA	GG	GG	GG	GG	GG	GG	GG	GG	GG	GG	AG	GG	GG	GG	GG	AA	GG	GG	GG	GG	NN	GG	GG	GG	GG
A06	3700606	TT	TT	TT	TT	TT	TT	TT	TT	TT	TT	TT	TT	TT	TT	TT	TT	TT	TT	TT	TT	TT	TT	CC	TT	TT	TT	TT	TT	TT	TT	TT	TT	TT	CT	TT	TT	TT	TT	CC	TT	TT	TT	TT	NN	TT	TT	TT	TT
A06	3719651	CC	CC	CC	CC	CC	CC	CC	CC	CC	CC	CC	CC	CC	CC	CC	CC	CC	CC	CC	CC	CC	CC	TT	CC	CC	CC	CC	CC	CC	CC	CC	CC	CC	TC	CC	CC	CC	CC	TT	CC	CC	CC	CC	CC	CC	CC	CC	CC
A06	3868318	AA	AA	AA	AA	AA	AA	AA	AA	AA	AA	AA	AA	AA	AA	AA	AA	AA	AA	AA	AA	AA	AA	GG	AA	AA	AA	AA	AA	AA	AA	AA	AA	AA	GA	AA	AA	AA	AA	GG	AA	AA	AA	AA	AA	AA	AA	AA	AA
A06	3881342	GG	GG	GG	GG	GG	GG	GG	GG	GG	GG	GG	GG	GG	GG	GG	GG	GG	GG	GG	GG	GG	GG	AA	GG	GG	GG	GG	GG	GG	GG	GG	GG	GG	AG	GG	GG	GG	GG	AA	GG	GG	GG	GG	NN	GG	GG	GG	GG
A06	3891378	AA	AA	AA	AA	AA	AA	AA	AA	AA	AA	AA	AA	AA	AA	AA	AA	AA	AA	AA	AA	AA	AA	GG	AA	AA	AA	AA	AA	AA	AA	AA	AA	AA	GA	AA	AA	AA	AA	GG	AA	AA	AA	AA	NN	AA	AA	AA	AA
A06	3910883	CC	CC	CC	CC	CC	CC	CC	CC	CC	CC	CC	CC	CC	CC	CC	CC	CC	CC	CC	CC	CC	CC	TT	CC	CC	CC	CC	CC	CC	CC	CC	CC	CC	TC	CC	CC	CC	CC	TT	CC	CC	CC	CC	NN	CC	CC	CC	CC
A06	3948416	TT	TT	TT	TT	TT	TT	TT	TT	TT	TT	TT	TT	TT	TT	TT	TT	TT	TT	TT	TT	TT	TT	CC	TT	TT	TT	TT	TT	TT	TT	TT	TT	TT	CT	TT	TT	TT	TT	CC	TT	TT	TT	TT	NN	TT	TT	TT	TT
A06	4026748	AA	AA	AA	AA	AA	AA	AA	AA	AA	AA	AA	AA	AA	AA	AA	AA	AA	AA	AA	AA	AA	AA	GG	AA	AA	AA	AA	AA	AA	AA	AA	AA	AA	GA	AA	AA	AA	AA	GG	AA	AA	AA	AA	NN	AA	AA	AA	AA
A06	4134618	CC	CC	CC	CC	CC	CC	CC	CC	CC	CC	AC	CC	AC	CC	CC	CC	CC	CC	CC	CC	CC	CC	AA	CC	CC	CC	CC	CC	CC	CC	CC	CC	CC	AC	CC	CC	CC	CC	AA	CC	CC	CC	CC	NN	CC	CC	CC	CC
A06	4215286	CT	CC	CC	CC	CC	CC	CC	CC	CC	CT	CC	CC	CC	CC	TT	TT	CC	CC	CC	CC	CC	CC	CC	CC	TT	TT	CC	TT	CC	TT	CC	TT	CC	CC	CC	TT	CC	CC	CC	TT	CC	TT	CT	NN	CC	CC	CC	TT
A06	4481268	GG	AA	AA	AA	AA	AA	AA	AA	AA	AG	AA	AA	AA	AA	GG	GG	AA	AA	AA	AA	AA	AA	AA	AA	GG	GG	AA	GG	AA	GG	AA	GG	AA	AA	AA	GG	AA	AA	AA	GG	AA	GG	AG	NN	AA	AA	AA	GG
A06	5128625	TT	CC	CC	CC	CC	CC	CC	CC	CC	CT	CC	CC	CC	CC	TT	TT	CC	CC	CC	CC	CC	CC	CC	CC	TT	TT	CC	CT	CC	TT	CC	TT	CC	CC	CT	TT	CC	CC	CC	TT	CC	TT	CT	NN	CC	CC	CC	TT
A06	5162297	AA	AA	AA	AA	AA	AA	AA	AA	AA	AA	AA	AA	AA	AA	AA	AA	AA	AA	AA	AA	AA	AA	AA	AA	AA	AA	AA	AA	AA	AA	AA	AA	AA	AA	AA	AA	AA	AA	AA	AA	AA	AA	AA	NN	AA	AA	AA	AA
A06	5878608	TT	TT	TT	TT	TT	TT	TT	TT	TT	TT	TT	TT	TT	TT	TT	TT	TT	TT	TT	TT	TT	TT	TT	TT	TT	TT	TT	TT	TT	TT	TT	TT	TT	TT	TT	TT	TT	TT	TT	TT	TT	TT	TT	NN	TT	TT	TT	TT
A06	6371220	CC	CC	CC	CC	CC	CC	CC	CC	CC	CC	CC	CC	CC	CC	CC	CC	CC	CC	CC	CC	CC	CC	CC	CC	CC	CC	CC	CC	CC	CC	CC	CC	CC	CC	CC	CC	CC	CC	CC	CC	CC	CC	CC	NN	CC	CC	CC	CC
A06	7599379	CC	CC	CC	CC	CC	CC	CC	CC	CC	CC	CC	CC	CC	CC	CC	CC	CC	CC	CC	CC	CC	CC	CC	CC	CC	CC	CC	CC	CC	CC	CC	CC	CC	CC	CC	CC	CC	CC	CC	CC	CC	CC	CC	NN	CC	CC	CC	CC
A06	8352021	TT	TT	TT	TT	TT	TT	TT	TT	TT	TT	CC	TT	TT	TT	TT	TT	TT	TT	TT	TT	TT	TT	TT	TT	TT	TT	TT	TT	TT	TT	TT	TT	TT	TT	TT	TT	TT	TT	CC	TT	TT	TT	TT	NN	TT	TT	TT	TT
A06	8562874	GG	GG	GG	GG	GG	GG	GG	GG	GG	GG	AA	GG	GG	GG	GG	GG	GG	GG	GG	GG	GG	GG	GG	GG	GG	GG	GG	GG	GG	GG	GG	GG	GG	GG	GG	GG	GG	GG	AA	GG	GG	GG	GG	NN	GG	GG	GG	GG
A06	8848861	CC	CC	CC	CC	CC	CC	CC	CC	CC	CC	TT	CC	CC	CT	CC	CC	CC	CC	CC	CC	CC	CC	TT	CC	CC	CC	CC	CC	CC	CC	CC	CC	CC	CC	CC	CC	CC	CC	TT	CC	CC	CC	CC	NN	CC	CC	CC	CC
A06	9738247	CC	CC	CC	CC	CC	CC	CC	CC	CC	CC	CC	CC	CC	CC	CC	CC	CC	CC	CC	CC	CC	CC	CC	CC	CC	CC	CC	CC	CC	CC	CC	CC	CC	CC	CC	CC	CG	CC	CC	CC	CC	CC	CC	NN	CC	CC	CC	CC
A06	9871390	AA	AA	AA	AA	AA	AA	AA	AA	AA	AA	AA	AA	AA	GG	AA	AA	AA	AA	AA	AA	AA	AA	GG	AA	AA	AA	AA	AA	AA	AA	AA	AA	AA	AA	AA	AA	AG	AA	AA	AA	AA	AA	AA	NN	AA	AA	AA	AA
A06	10216708	GG	GG	GG	GG	GG	GG	GG	GG	GG	GG	GG	GG	GG	AA	GG	GG	GG	GG	GG	GG	GG	GG	AA	GG	GG	GG	GG	GG	GG	GG	GG	GG	GG	GG	GG	GG	GA	GG	GG	GG	GG	GG	GG	NN	GG	GG	GG	GG
A06	10281237	TT	TT	TT	TT	TT	TT	TT	TT	TT	TT	TT	TT	TT	CC	TT	TT	TT	TT	TT	TT	TT	TT	CC	TT	TT	TT	TT	TT	TT	TT	TT	TT	TT	TT	TT	TT	TC	TT	TT	TT	TT	TT	TT	NN	TT	TT	TT	TT
A06	10578615	GG	GG	GG	GG	GG	GG	GG	GG	GG	GG	GG	GG	GG	AA	GG	GG	GG	GG	GG	GG	GG	GG	AA	GG	GG	GG	GG	GG	GG	GG	GG	GG	GG	GG	GG	GG	GA	GG	GG	GG	GG	GG	GG	NN	GG	GG	GG	GG
A06	10734576	TT	TT	TT	TT	TT	TT	TT	TT	TT	TT	CC	TT	TT	CC	TT	TT	TT	TT	CC	TT	TT	TT	CC	TT	TT	TT	TT	TT	TT	TT	TT	TT	TT	TT	TT	TT	TC	TT	TT	TT	TT	TT	TT	NN	TT	TT	TT	TT
A06	10791488	TT	TT	TT	TT	TT	TT	TT	TT	TT	TT	CC	TT	TT	CC	TT	TT	TT	TT	TT	TT	TT	TT	CC	TT	TT	TT	TT	TT	TT	TT	TT	TT	TT	TT	TT	TT	TC	TT	TT	TT	TT	TT	TT	NN	TT	TT	TT	TT
A06	10869601	TT	TT	TT	TT	TT	TT	TT	TT	TT	TT	TT	TT	TT	TT	TT	TT	TT	TT	CC	TT	TT	TT	TT	TT	TT	TT	TT	TT	TT	TT	TT	TT	TT	TT	TT	TT	TT	TT	TT	TT	TT	TT	TT	NN	TT	TT	TT	TT
A06	11366543	GG	GG	GG	GG	GG	GG	GG	GG	GG	GG	AA	GG	GG	GG	GG	GG	GG	GG	GG	GG	GG	GG	GG	GG	GG	GG	GG	GG	GG	GG	GG	GG	GG	GG	GG	GG	GA	GG	GG	GG	GG	GG	GG	NN	GG	GG	GG	GG
A06	12101783	TT	TT	TT	TT	TT	TT	TT	TT	TT	TT	TT	TT	TT	TT	TT	TT	TT	TT	CC	TT	TT	TT	TT	TT	TT	TT	TT	TT	TT	TT	TT	TT	TT	TT	TT	TT	TT	TT	TT	TT	TT	TT	TT	NN	TT	TT	TT	TT
A06	12189015	CC	CC	CC	CC	CC	CC	CC	CC	CC	CC	TT	CC	NN	TT	CC	CC	CC	CC	CC	CC	CC	CC	TT	CC	CC	CC	CC	CC	CC	CC	CC	CC	CC	CC	CC	CC	CT	CC	CC	CC	CC	CC	CC	NN	CC	CC	CC	CC
A06	12759523	GG	GG	GG	GG	GG	GG	GG	GG	GG	GG	GG	GG	GG	GG	GG	GG	GG	GG	CC	GG	GG	NN	GG	GG	GG	GG	GG	GG	GG	GG	GG	GG	GG	GG	GG	GG	GG	GG	GG	GG	GG	GG	GG	NN	GG	NN	NN	GG
A06	12835138	GG	GG	GG	GG	GG	GG	GG	GG	GG	GG	GG	GG	GG	GG	GG	GG	GG	GG	TT	GG	GG	GG	GG	GG	GG	GG	GG	GG	GG	GG	GG	GG	GG	GG	GG	GG	GG	GG	GG	GG	GG	GG	GG	NN	GG	GG	GG	GG
A06	13466629	AA	AA	AA	AA	AA	AA	AA	AA	AA	AA	AA	AA	AA	AA	AA	AA	AA	AA	GG	AA	AA	AA	AA	AA	AA	AA	AA	AA	AA	AA	AA	AA	AA	AA	AA	AA	AA	AA	AA	AA	AA	AA	AA	NN	AA	AA	AA	AA
A06	13494712	TT	TT	TT	TT	TT	TT	TT	TT	TT	TT	TT	TT	TT	TT	TT	TT	TT	TT	CC	TT	TT	NN	TT	TT	TT	TT	TT	TT	TT	TT	TT	TT	TT	TT	TT	TT	TT	TT	TT	TT	TT	TT	TT	NN	TT	NN	TT	TT
A06	13638591	GG	GG	GG	GG	GG	GG	GG	GG	GG	GG	GG	GG	GG	GG	GG	GG	GG	GG	GG	GG	GG	GG	GG	GG	GG	GG	GG	GG	GG	GG	GG	GG	GG	GG	GG	GG	GG	GG	GG	GG	GG	GG	GG	NN	GG	GG	GG	GG
A06	13786058	GG	GG	GG	GG	GG	GG	GG	GG	GG	GG	AA	GG	GG	AA	GG	GG	GG	GG	GG	GG	GG	GG	AA	GG	GG	GG	GG	GG	GG	GG	GG	GG	GG	GG	GG	GG	GA	GG	GG	GG	GG	GG	GG	NN	GG	GG	GG	GG
A06	14306166	CC	CC	CC	CC	CC	CC	CC	CC	CC	CC	TT	CC	CC	CC	CC	CC	CC	CC	CC	CC	CC	CC	CC	CC	CC	CC	CC	CC	CC	CC	CC	CC	CC	CC	CC	CC	CT	CC	CC	CC	CC	CC	CC	NN	CC	CC	CC	CC
A06	14318546	AA	AA	AA	AA	AA	AA	AA	AA	AA	AA	GG	AA	AA	AA	AA	AA	AA	AA	AA	AA	AA	AA	AA	AA	AA	AA	AA	AA	AA	AA	AA	AA	AA	AA	AA	AA	AG	AA	AA	AA	AA	AA	AA	NN	AA	AA	AA	AA
A06	14332430	NN	CC	CC	CC	CC	NN	CC	CC	CC	CC	TT	CC	NN	CC	CC	CC	CC	CC	CC	NN	CC	CC	CC	CC	CC	CC	CC	CC	NN	CC	CC	CC	NN	CC	CC	CC	CT	CC	CC	CC	CC	CC	CC	NN	CC	CC	CC	CC
A06	14334993	AA	AA	AA	AA	AA	AA	AA	AA	AA	AA	GG	AA	AA	AA	AA	AA	AA	AA	AA	AA	AA	AA	AA	AA	AA	AA	AA	AA	AA	AA	AA	AA	AA	AA	AA	AA	AG	AA	AA	AA	AA	AA	AA	NN	AA	AA	AA	AA
A06	14342393	GG	GG	GG	GG	GG	GG	GG	GG	GG	GG	AA	GG	GG	GG	GG	GG	GG	GG	GG	GG	GG	GG	GG	GG	GG	GG	GG	GG	GG	GG	GG	GG	GG	GG	GG	GG	GA	GG	GG	GG	GG	GG	GG	NN	GG	GG	GG	GG
A06	14357082	CC	CC	CC	CC	CC	CC	CC	CC	CC	CC	TT	CC	CC	CC	CC	CC	CC	CC	CC	CC	CC	CC	CC	CC	CC	CC	CC	CC	CC	CC	CC	CC	CC	CC	CC	CC	CT	CC	CC	CC	CC	CC	CC	NN	CC	CC	CC	CC
A06	14372207	AA	AA	AA	NN	AA	AA	AA	AA	AA	AA	CC	NN	NN	AA	NN	NN	NN	NN	NN	AA	AA	NN	AA	NN	NN	AA	NN	AA	NN	AA	AA	AA	AA	NN	AA	AA	AC	AA	AA	NN	AA	AA	AA	NN	AA	NN	AA	NN
A06	14387794	AA	AA	AA	AA	AA	AA	AA	AA	AA	AA	CC	AA	AA	AA	AA	AA	AA	AA	AA	AA	AA	AA	AA	AA	AA	AA	AA	AA	AA	AA	AA	AA	AA	AA	AA	AA	AC	AA	AA	AA	AA	AA	AA	NN	AA	AA	AA	AA
A06	14407009	CC	CC	CC	CC	CC	CC	CC	CC	CC	CC	CG	CC	CC	CC	CC	CC	CC	CC	CC	CC	CC	CC	CC	CC	CC	CC	CC	CC	CC	CC	CC	CC	CC	CC	CC	CC	CG	CC	CC	CC	CC	CC	CC	NN	CC	CC	CC	CC
A06	14417873	TT	TT	TT	TT	TT	TT	TT	TT	TT	TT	CC	TT	TT	TT	TT	TT	TT	TT	TT	TT	TT	TT	TT	TT	TT	TT	TT	TT	TT	TT	TT	TT	TT	TT	TT	TT	TC	TT	TT	TT	TT	TT	TT	NN	TT	TT	TT	TT
A06	14434204	TT	TT	TT	TT	TT	TT	TT	TT	TT	TT	CC	TT	TT	TT	TT	TT	TT	TT	TT	TT	TT	TT	TT	TT	TT	TT	TT	TT	TT	TT	TT	TT	TT	TT	TT	TT	TC	TT	TT	TT	TT	TT	TT	NN	TT	TT	TT	TT
A06	14510896	AA	AA	AA	AA	AA	AA	AA	AA	AA	AA	AA	AA	AA	AA	AA	AA	AA	AA	AA	AA	AA	AA	AA	AA	AA	AA	AA	AA	AA	AA	AA	AA	AA	AA	AA	AA	AA	AA	AA	AA	AA	AA	AA	NN	AA	AA	AA	AA
A06	14988265	GG	GG	GG	GG	GG	GG	GG	GG	GG	GG	TT	GG	GG	GG	GG	GG	GG	GG	GG	GG	GG	GG	GG	GG	GG	GG	GG	GG	GG	GG	GG	GG	GG	GG	GG	GG	GT	GG	GG	GG	GG	TT	GG	NN	GG	GG	GG	GG
A06	14992774	TT	TT	TT	TT	TT	TT	TT	TT	TT	TT	CC	TT	TT	NN	TT	TT	TT	TT	TT	TT	TT	TT	TT	TT	TT	TT	TT	TT	TT	TT	TT	TT	TT	TT	TT	TT	TC	TT	TT	TT	TT	CC	TT	NN	TT	TT	TT	TT
A06	15393308	TT	TT	GG	GG	GG	TT	GG	GG	TT	GG	TT	GG	GG	GG	TT	GG	GG	GT	TT	TT	TT	GG	GG	GG	GG	TT	GG	TT	GG	TT	GG	TT	TT	GG	GG	TT	GT	GG	TT	TT	TT	TT	TT	TT	GG	TT	TT	TT
A06	15435489	CC	CC	TT	TT	TT	CC	TT	TT	CC	TT	CC	TT	TT	TT	CC	TT	TT	TC	CC	CC	CC	TT	TT	TT	TT	CC	TT	CC	TT	CC	TT	CC	CC	TT	TT	CC	TC	TT	CC	CC	CC	CC	CC	NN	TT	CC	CC	CC
A06	15462322	AA	AA	TT	TT	TT	AA	TT	TT	AA	TT	AA	TT	TT	TT	AA	TT	TT	TA	AA	AA	AA	TT	TT	TT	TT	AA	TT	AA	TT	AA	TT	AA	AA	TT	TT	AA	TA	TT	AA	AA	AA	AA	AA	NN	TT	AA	AA	AA
A06	15484482	TT	TT	CC	CC	CC	TT	CC	CC	TT	CC	TT	CC	CC	CC	TT	CC	CC	CT	TT	TT	TT	CC	CC	CC	CC	TT	CC	TT	CC	TT	CC	TT	TT	CC	CC	TT	CT	CC	TT	TT	TT	TT	TT	NN	CC	TT	TT	TT
A06	15523145	TT	CT	CC	CC	CC	TT	CC	CC	TT	CC	CC	CC	CC	CC	TT	CC	CC	CT	TT	TT	TT	CC	CC	CC	CC	TT	CC	TT	CC	TT	CC	TT	TT	CC	CC	TT	CT	CC	TT	CC	TT	TT	TT	TT	CC	TT	TT	TT
A06	15531973	AA	AA	GG	GG	GG	AA	GG	GG	AA	GG	GG	GG	GG	GG	AA	GG	GG	GA	AA	AA	AA	GG	GG	GG	GG	AA	GG	AA	GG	AA	GG	AA	AA	GG	GG	AA	GA	GG	AA	GG	AA	AA	AA	NN	GG	AA	AA	AA
A06	15546230	GG	GG	AA	AA	AA	GG	AA	AA	GG	AA	AG	AA	AA	AA	GG	AA	AA	AG	GG	GG	GG	AA	AA	AA	AA	GG	AA	GG	AA	GG	AA	GG	GG	AA	AA	GG	AG	AA	GG	AA	GG	GG	GG	GG	AA	GG	GG	GG
A06	15561604	GG	GG	AA	AA	AA	GG	AA	AA	GG	AA	AA	AA	AA	AA	GG	AA	AA	AG	GG	GG	GG	AA	AA	AA	AA	GG	AA	GG	AA	GG	AA	GG	GG	AA	AA	GG	AG	AA	GG	AA	GG	GG	GG	GG	AA	GG	GG	GG
A06	15576959	GG	GG	AA	AA	AA	GG	AA	AA	GG	AA	AA	AA	AA	AA	GG	AA	AA	AG	GG	GG	GG	AA	AA	AA	AA	GG	AA	GG	AA	GG	AA	GG	GG	AA	AA	GG	AG	AA	GG	AA	GG	GG	GG	GG	AA	GG	GG	GG
A06	15585636	AA	AA	CC	CC	CC	AA	CC	CC	AA	CC	CC	CC	CC	CC	AA	CC	CC	CA	AA	AA	AA	CC	CC	CC	CC	AA	CC	AA	CC	AA	CC	AA	AA	CC	CC	AA	CA	CC	AA	CC	AA	AA	AA	NN	CC	AA	AA	AA
A06	15617609	CC	CC	TT	TT	TT	CC	TT	TT	CC	TT	TT	TT	TT	TT	CC	TT	TT	TC	TC	CC	CC	TT	TT	TT	TT	CC	TT	CC	TT	CC	TT	CC	CC	TT	TT	CC	TC	TT	CC	TT	CC	CC	CC	CC	TT	CC	CC	CC
A06	15626175	AA	AA	TT	TT	TT	AA	TT	TT	AA	TT	TT	TT	TT	TT	AA	TT	TT	TA	AA	AA	AA	TT	TT	TT	TT	AA	TT	AA	TT	AA	TT	AA	AA	TT	TT	AA	TA	TT	AA	TT	AA	AA	AA	NN	TT	AA	AA	AA
A06	15677050	GG	GG	GG	GG	GG	GG	GG	GG	GG	GG	GG	GG	GG	GG	GG	GG	GG	GG	GG	GG	GG	GG	GG	GG	GG	GG	GG	GG	GG	GG	GG	GG	GG	GG	GG	GG	GG	GG	GG	GG	GG	GG	GG	NN	GG	GG	GG	GG
A06	15826671	GG	GG	GG	GG	GG	GG	GG	GG	GG	GG	GG	GG	GG	GG	GG	GG	GG	GG	GG	GG	GG	GG	GG	GG	GG	GG	GG	GG	GG	GG	GG	GG	GG	GG	GG	GG	GG	GG	GG	GG	GG	GG	GG	NN	GG	GG	GG	GG
A06	15850452	CC	CC	CC	CC	CC	CC	CC	CC	CC	CC	CC	CC	CC	CC	CC	CC	CC	CC	CC	CC	CC	CC	CC	CC	CC	CC	CC	CC	CC	CC	CC	CC	CC	CC	CC	CC	CC	CC	CC	CC	CC	CC	CC	NN	CC	CC	CC	CC
A06	15858255	GG	GG	GG	GG	GG	GG	GG	GG	GG	GG	GG	GG	GG	GG	GG	GG	GG	GG	GG	GG	GG	GG	GG	GG	GG	GG	GG	GG	GG	GG	GG	GG	GG	GG	GG	GG	GG	GG	GG	GG	GG	GG	GG	NN	GG	GG	GG	GG
A06	16030153	TT	TT	TT	TT	TT	TT	TT	TT	TT	TT	TT	TT	TT	TT	TT	TT	TT	TT	TT	TT	TT	TT	TT	TT	TT	TT	TT	TT	TT	TT	TT	TT	TT	TT	TT	TT	TT	TT	TT	TT	TT	TT	TT	NN	TT	TT	TT	TT
A06	16051292	TT	TT	TT	TT	TT	TT	TT	TT	TT	TT	TT	TT	TT	TT	TT	TT	TT	TT	TT	TT	TT	TT	TT	TT	TT	TT	TT	TT	TT	TT	TT	TT	TT	TT	TT	TT	TT	TT	TT	TT	TT	TT	TT	NN	TT	TT	TT	TT
A06	17104681	AA	AA	AA	AA	AA	AA	AA	AA	AA	AA	AA	AA	AA	AA	AA	AA	AA	AA	AA	AA	AA	AA	AA	AA	AA	AA	AA	AA	AA	AA	AA	AA	AA	AA	AA	AA	AA	AA	AA	AA	AA	AA	AA	NN	AA	AA	AA	AA
A06	17384080	TT	TT	TT	TT	TT	TT	TT	TT	TT	TT	TT	TT	TT	TT	TT	TT	TT	TT	TT	TT	TT	TT	TT	TT	TT	TT	TT	TT	TT	TT	TT	TT	TT	TT	TT	TT	TT	TT	TT	TT	TT	TT	TT	NN	TT	TT	TT	TT
A06	17876837	CC	CC	CC	CC	CC	CC	CC	CC	CC	CC	CC	CC	CC	CC	CC	CC	CC	CC	CC	CC	CC	CC	CC	CC	CC	CC	CC	CC	CC	CC	CC	CC	CC	CC	CC	CC	CC	CC	CC	CC	CC	CC	CC	NN	CC	CC	CC	CC
A06	17961761	CC	CC	CC	CC	CC	CC	CC	CC	CC	CC	CC	CC	CC	CC	CC	CC	CC	CC	CC	CC	CC	CC	CC	CC	CC	CC	CC	CC	CC	CC	CC	CC	CC	CC	CC	CC	CC	CC	CC	CC	CC	CC	CC	NN	CC	CC	CC	CC
A06	18477257	TT	TT	TT	TT	TT	TT	TT	TT	TT	TT	TT	TT	TT	TT	TT	TT	TT	TT	TT	TT	TT	TT	TT	TT	TT	TT	TT	TT	TT	TT	TT	TT	TT	TT	TT	TT	TT	TT	TT	TT	TT	TT	TT	NN	TT	TT	TT	TT
A06	19608996	TT	TT	TT	TT	TT	TT	TT	TT	TT	TT	CC	TT	TT	TT	TT	TT	TT	TT	TT	TT	TT	TT	TT	TT	TT	TT	TT	TT	TT	TT	TT	TT	TT	TT	TT	TT	TT	TT	TT	TT	TT	TT	TT	NN	TT	TT	TT	TT
A06	20389077	TT	TT	TT	TT	TT	TT	TT	TT	TT	TT	AA	TT	TT	TT	TT	TT	TT	TT	TT	TT	TT	TT	TT	TT	TT	TT	TT	TT	TT	TT	TT	TT	TT	TT	TT	TT	TT	TT	TT	TT	TT	TT	TT	NN	TT	TT	TT	TT
A06	20426587	TT	TC	TC	TC	TC	TC	TT	TC	TC	TC	CC	TT	TC	TC	TC	TT	TT	TC	TC	TC	TC	TC	TC	TC	TT	TC	TC	TC	TC	TC	TT	TT	TC	TC	TC	TC	TT	TT	TT	TT	TT	TC	TT	NN	TC	TT	TC	TC
A06	21041528	AA	AA	AA	AA	AA	AA	AA	AA	AA	AA	GG	AA	AA	AA	AA	AA	AA	AA	AA	AA	AA	AA	AA	AA	AA	AA	AA	AA	AA	AA	AA	AA	AA	AA	AA	AA	AA	AA	AA	AA	AA	AA	AA	NN	AA	AA	AA	AA
A06	23085749	GG	GG	GG	GG	GG	GG	GG	GG	GG	GG	GG	GG	GG	GG	GG	GG	GG	GG	GG	GG	GG	GG	GG	GG	GG	GG	GG	GG	GG	GG	GG	GG	GG	GG	GG	GG	GG	GG	GG	GG	GG	GG	GG	NN	GG	GG	GG	GG
A06	23683941	GG	GG	GG	GG	GG	GG	GG	GG	GG	GG	GT	GG	GG	GG	GG	GG	GG	GG	GG	GG	GG	GG	GG	GG	GG	GG	GG	GG	GG	GG	GG	GG	GG	GG	GG	GG	GG	GG	TT	GG	GG	GG	GG	NN	GG	GG	GG	GG
A06	24306208	TC	TC	TC	TC	TC	TC	TC	TC	TC	TC	CC	TC	TC	TC	TC	TC	TC	TC	TC	TC	TC	TC	TC	TC	TC	TC	TC	TC	TC	TC	TC	TC	TC	TC	TC	TC	TC	TC	CC	TC	TC	TC	TC	NN	TC	TC	TC	TC
A06	24343352	AA	AA	GG	GG	GG	AA	GA	GG	AA	GG	NN	GG	GG	GG	AA	GG	GG	GA	AA	AA	AA	NN	GG	GG	GG	AA	GG	AA	GG	AA	GG	AA	AA	GG	GG	AA	GG	GG	GG	GG	AA	GA	AA	NN	GG	AA	AA	AA
A06	25072979	AA	AA	AA	AA	AA	AA	AA	AA	AA	AA	GG	AA	AA	AA	AA	AA	AA	AA	AA	AA	AA	AA	AA	AA	AA	AA	AA	AA	AA	AA	AA	AA	AA	AA	AA	AA	AA	AA	GG	AA	AA	AA	AA	NN	AA	AA	AA	AA
A06	25354940	AA	AA	AA	AA	AA	AA	AA	AA	AA	AA	GG	AA	AA	AA	AA	AA	AA	AA	AA	AA	AA	AA	AA	AA	AA	AA	AA	AA	AA	AA	AA	AA	AA	AA	AA	AA	AA	AA	GG	AA	AA	AA	AA	NN	AA	AA	AA	AA
A06	25422142	TT	TT	TT	TT	TT	TT	TT	TT	TT	TT	CC	TT	TT	TT	TT	TT	TT	TT	TT	TT	TT	TT	TT	TT	TT	TT	TT	TT	TT	TT	TT	TT	TT	TT	TT	TT	TT	TT	CC	TT	TT	TT	TT	NN	TT	TT	TT	TT
A06	25809459	AA	AA	AA	AA	AA	AA	AA	AA	AA	AA	AA	AA	AA	AA	AA	AA	AA	AA	AA	AA	AA	AA	AA	AA	AA	AA	AA	AA	AA	AA	AA	AA	AA	AA	AA	AA	AA	AA	AA	AA	AA	AA	AA	NN	AA	AA	AA	AA
A06	26035727	GG	GG	GG	GG	GG	GG	GG	GG	GG	GG	AA	GG	GG	GG	GG	GG	GG	GG	GG	GG	GG	GG	GG	GG	GG	GG	GG	GG	GG	GG	GG	GG	GG	GG	GG	GG	GG	GG	AA	GG	GG	GG	GG	NN	GG	GG	GG	GG
A06	27000892	TA	TA	TT	TA	TT	TT	TT	TT	TA	TA	AA	TT	TA	TT	TT	TA	TA	TT	TA	TA	TT	TA	TA	TT	TA	TA	TT	TT	TA	TA	TA	TT	TA	TT	TT	TT	TT	TT	AA	TT	TA	TA	TT	NN	TT	TA	TT	TA
A06	27385990	TT	TT	TT	TT	TT	TT	TT	TT	TT	TT	TT	TT	TT	TT	TT	TT	TT	TT	TT	TT	TT	TT	TT	TT	TT	TT	TT	TT	TT	TT	TT	TT	TT	TT	TT	TT	TT	TT	TT	TT	TT	TT	TT	NN	TT	TT	TT	TT
A06	27389961	AA	AA	AA	AA	AA	AA	AA	AA	AA	AA	GG	AA	AA	AA	AA	AA	AA	AA	AA	AA	AA	AA	AA	AA	AA	AA	AA	AA	AA	AA	AA	AA	AA	AA	AA	AA	AA	AA	GG	AA	AA	AA	AA	NN	AA	AA	AA	AA
A06	27663849	TT	TT	TT	TT	TT	TT	TT	TT	TT	TT	CC	TT	TT	TT	TT	TT	TT	TT	TT	TT	TT	TT	TT	TT	TT	TT	TT	TT	TT	TT	TT	TT	TT	TT	TT	TT	TT	TT	CC	TT	TT	TT	TT	NN	TT	TT	TT	TT
A06	27795472	AA	AA	AA	AA	AA	AA	AA	AA	AA	AA	AA	AA	AA	AA	AA	AA	AA	AA	AA	AA	AA	AA	AA	AA	AA	AA	AA	AA	AA	AA	AA	AA	AA	AA	AA	AA	AA	AA	AA	AA	AA	AA	AA	NN	AA	AA	AA	AA
A06	27817243	TT	TT	TT	TT	TT	TT	TT	TT	TT	TT	CC	TT	TT	NN	TT	TT	TT	TT	TT	TT	TT	TT	TT	TT	TT	TT	TT	TT	TT	TT	TT	TT	TT	TT	TT	TT	TT	TT	CC	TT	TT	TT	TT	NN	TT	TT	TT	TT
A06	30545445	CC	CC	CC	CC	CC	CC	CC	CC	CC	CC	CC	CC	CC	CC	CC	CC	CC	CC	CC	CC	CC	CC	CC	CC	CC	CC	CC	CC	CC	CC	CC	CC	CC	CC	CC	CC	CC	CC	CC	CC	CC	CC	CC	NN	CC	CC	CC	CC
A06	31716814	TT	TT	TT	CC	TT	CC	TT	TT	TT	TT	TT	TT	TT	TT	CC	TT	TT	TT	TT	TT	CC	TT	TT	TT	TT	CC	TT	CC	TT	CC	TT	CC	TT	TT	TT	TT	TC	TT	TT	TC	TT	TT	TT	NN	TT	CC	CC	TT
A06	31780005	TT	TT	TT	TT	TT	TT	TT	TT	TT	TT	TT	TT	TT	TT	TT	TT	TT	TT	TT	TT	TT	TT	TT	TT	TT	TT	TT	TT	TT	TT	TT	TT	TT	TT	TT	TT	TT	TT	TT	TT	TT	TT	TT	NN	TT	TT	TT	TT
A06	32121709	AA	AA	AA	GG	AA	GG	AA	AA	AA	AA	AA	AA	AA	AA	GG	AA	AA	AA	AA	AA	GG	AA	AA	AA	AA	GG	AA	GG	AA	GG	AA	GG	AA	AA	AA	AA	AG	AA	AA	AA	AA	AA	AA	NN	AA	GG	GG	AA
A06	32290392	TT	TT	TT	CC	TT	CC	TT	TT	TT	TT	TT	TT	TT	TT	CC	TT	TT	TT	TT	TT	CC	TT	TT	TT	TT	CC	TT	CC	TT	CC	TT	TC	TT	TT	TT	TT	TC	TT	TT	TT	TT	TT	TT	NN	TT	CC	CC	TT
A06	32651008	TT	TT	TT	CC	TT	CC	TT	TT	TT	NN	TT	TT	NN	TT	CC	TT	TT	TT	TT	TT	NN	NN	NN	TT	TT	CC	TT	CC	TT	CC	TT	CC	TT	TT	TT	TT	NN	NN	TT	TT	TT	TT	TT	NN	TT	CC	CC	TT
A06	32727100	TT	TT	TT	CC	TT	CC	TT	TT	TT	TT	TT	TT	TT	TT	CC	TT	TT	TT	TT	TT	TT	TT	TT	TT	TT	CC	TT	CC	TT	CC	TT	CC	TT	TT	TT	TT	TT	TT	TT	TT	TT	TT	TT	NN	TT	CC	CC	TT
A06	33393280	AA	AA	AA	AA	AA	AA	AA	AA	AA	AA	AA	AA	AA	AA	AA	AA	AA	AA	AA	AA	AA	AA	AA	AA	AA	AA	AA	AA	AA	AA	AA	AA	AA	AA	AA	AA	AA	AA	AA	AA	AA	AA	AA	NN	AA	AA	AA	AA
A06	33574136	AA	AA	AA	GG	AA	GG	AA	AA	AA	AA	AA	AA	AA	AA	GG	AA	AA	AA	AA	AA	AA	AA	AA	AA	AA	GG	AA	GG	AA	GG	AA	GG	AA	AA	AA	AA	AA	AA	AA	AA	AA	GG	AA	NN	AA	AA	GG	AA
A06	33662328	GG	GG	GG	TT	GG	TT	GG	GG	GG	GG	GG	GG	GG	GG	TT	GG	GG	TG	GG	GG	GG	GG	GG	GG	GG	TT	GG	TT	GG	TT	GG	TT	GG	GG	GG	GG	GG	GG	GG	GG	GG	TT	GG	NN	GG	GG	TT	GG
A06	33907269	TT	TT	TT	CC	TT	CC	TT	TT	TT	TT	TT	TT	TT	TT	CC	TT	TT	TT	TT	TT	TT	TT	TT	TT	TT	CC	TT	CC	TT	CC	TT	CC	TT	TT	TT	TT	TT	TT	TT	TT	TT	CC	TT	NN	TT	TT	CC	TT
A06	34388537	TT	TT	TT	CC	TT	CC	TT	TT	TT	TT	TT	TT	TT	TT	CC	TT	TT	TT	TT	TT	TT	TT	TT	TT	TT	CC	TT	CC	TT	CC	TT	CC	CT	TT	TT	TT	TT	CT	TT	TT	TT	CC	TT	NN	TT	TT	CC	TT
A06	35232957	TT	TT	TT	CC	TT	CC	TT	TT	TT	TT	TT	TT	TT	TT	CC	TT	TT	TT	CC	TT	TT	TT	TT	TT	TT	CC	TT	CC	TT	CC	TT	CC	TT	TT	TT	TT	TT	TT	CC	TT	TT	CC	TT	NN	TT	TT	CC	TT
A06	35281486	GG	GG	GG	AA	GG	AA	GG	GG	GG	GG	GG	GG	GG	GG	AA	GG	GG	GG	AA	GG	GG	GG	GG	GG	GG	AA	GG	AA	GG	AA	GG	AA	GG	GG	GG	GG	GG	GG	AA	GG	GG	AA	GG	NN	GG	GG	AA	GG
A06	35568937	GG	GG	GG	AA	GG	AA	GG	GG	GG	GG	GG	GG	GG	GG	AA	GG	GG	GG	AA	GG	GG	GG	GG	GG	GG	AA	GG	AA	GG	AA	GG	AA	GG	GG	GG	GG	GG	GG	AA	GG	GG	AA	GG	AA	GG	GG	AA	GG
A06	35987689	AA	AA	AA	AA	AA	AA	AA	AA	AA	AA	AA	AA	AA	AA	AA	AA	AA	AA	AA	AA	AA	AA	AA	AA	AA	AA	AA	AA	AA	AA	AA	AA	AA	AA	AA	AA	AA	AA	AA	AA	AA	AA	AA	NN	AA	AA	AA	AA
A06	36223175	AA	AA	AA	AA	AA	AA	AA	AA	AA	AA	AA	AA	AA	AA	AA	AA	AA	AA	AA	AA	AA	AG	AA	AA	AA	AA	AA	AA	AA	AA	AA	AA	AA	AA	AA	AA	AA	AA	AA	AA	AA	AA	AA	NN	AA	AA	AA	AA
A06	36336459	AA	AA	NN	AA	AA	NN	AA	AA	AA	AA	NN	NN	AA	NN	AA	NN	NN	AA	AA	AA	AA	NN	NN	NN	AA	AA	AA	AA	AA	AA	NN	NN	NN	AA	NN	AA	AA	AA	AA	AA	AA	NN	AA	NN	AA	NN	NN	AA
A06	41088059	AA	AA	AA	AA	AA	AA	AA	AA	AA	AA	AA	AA	AA	AA	AA	AA	AA	AA	AA	AA	AA	AA	AA	AA	AA	AA	AA	AA	AA	AA	AA	AA	AA	AA	AA	AA	AA	AA	AA	AA	AA	AA	AA	NN	AA	AA	AA	AA
A06	49499087	AA	AA	AA	AA	AA	AA	AA	AA	AA	AA	AA	AA	AA	AA	AA	AA	AA	AA	AA	AA	AA	AA	AA	AA	AA	AA	AA	AA	AA	AA	AA	AA	AA	AA	AA	AA	AA	AA	GG	AA	AA	AA	AA	NN	AA	AA	AA	AA
A06	59153441	GG	GG	GG	GG	GG	GG	GG	GG	GG	GG	GG	GG	GG	GG	GG	GG	GG	GG	GG	GG	GG	GG	GG	GG	GG	GG	GG	GG	GG	GG	GG	GG	GG	GG	GG	GG	GG	GG	AA	GG	GG	GG	GG	NN	GG	GG	GG	GG
A06	64266504	TT	TT	TT	TT	TT	TT	TT	TT	TT	TT	TT	TT	TT	TT	TT	TT	TT	TT	TT	TT	TT	TT	TT	TT	TT	TT	TT	TT	TT	TT	TT	TT	TT	TT	TT	TT	TT	TT	TT	TT	TT	TT	TT	NN	TT	TT	TT	TT
A06	65549848	AA	AC	AA	AA	AA	AC	AA	AA	AA	AA	AA	AA	AC	AA	AA	AA	AA	AC	AA	AA	AA	AA	AA	AA	AA	AA	AA	AA	AA	AA	AA	AA	AA	AA	AA	AA	AA	AA	AC	AA	AA	AA	AA	NN	AA	AC	AA	AA
A06	66544070	TT	TT	TT	TT	TT	TT	TT	TT	TT	TT	TT	TT	TT	TT	TT	TT	TT	TT	TT	TT	TT	TT	TT	TT	TT	TT	TT	TT	TT	TT	TT	TT	TT	TT	TT	TT	TT	TT	TT	TT	TT	TT	TT	NN	TT	TT	TT	TT
A06	67717541	GG	GG	GG	GG	GG	GG	GG	GG	GG	GG	GG	GG	GG	GG	GG	GG	GG	GG	GG	GG	GG	GG	GG	GG	GG	GG	GG	GG	GG	GG	GG	GG	GG	GG	GG	GG	GG	GG	GG	GG	GG	GG	GG	NN	GG	GG	GG	GG
A06	68529284	TT	TT	TT	TT	TT	TT	TT	TT	TT	TT	TT	TT	TT	TT	TT	TT	TT	TT	TT	TT	TT	TT	TT	TT	TT	TT	TT	TT	TT	TT	TT	TT	TT	TT	TT	TT	TT	TT	TT	TT	TT	TT	TT	NN	TT	TT	TT	TT
A06	69137162	CC	CC	CC	CC	CC	CC	CC	CC	CC	CC	CC	CC	CC	CC	CC	CC	CC	CC	CC	CC	CC	CC	CC	CC	CC	CC	CC	CC	CC	CC	CC	CC	CC	CC	CC	CC	CC	CC	CC	CC	CC	CC	CC	NN	CC	CC	CC	CC
A06	70452462	TT	TT	TT	TT	TT	TT	TT	TT	TT	TT	TT	TT	TT	TT	TT	TT	TT	TT	TT	TT	TT	TT	TT	TT	TT	TT	TT	TT	TT	TT	TT	TT	TT	TT	TT	TT	TT	TT	TT	TT	TT	TT	TT	NN	TT	TT	TT	TT
A06	72751505	AA	AA	AA	AA	AA	AA	AA	AA	AA	AA	AA	AA	AA	AA	AA	AA	AA	AA	AA	AA	AA	AA	AA	AA	AA	AA	AA	AA	AA	AA	AA	AA	AA	AA	AA	AA	AA	AA	AA	AA	AA	AA	AA	NN	AA	AA	AA	AA
A06	74826743	AA	AA	AA	AA	AA	AA	AA	AA	AA	AA	AA	AA	AA	AA	AA	AA	AA	AA	AA	AA	AA	AA	AA	AA	AA	AA	AA	AA	AA	AA	AA	AA	AA	AA	AA	AA	AA	AA	AA	AA	AA	AA	AA	NN	AA	AA	AA	AA
A06	75968621	GA	GG	GG	GG	GG	GG	GG	GG	GG	GA	GG	GG	GG	GG	GA	GG	GG	GG	GG	GG	GG	GA	GG	GG	GG	GG	GG	GG	GG	GG	GG	GA	GG	GG	GG	GA	GG	GG	GG	GA	GG	GG	GG	NN	GA	GG	GC	GG
A06	76094932	AA	AA	AA	AA	AA	AA	AA	AA	AA	AA	AA	AA	AA	AA	AA	AA	AA	AA	AA	AA	AA	AA	AA	AA	AA	AA	AA	AA	AA	AA	AA	AA	AA	AA	AA	AA	AA	AA	AA	AA	AA	AA	AA	NN	AA	AA	AA	AA
A06	77354204	TT	TT	TT	TT	TT	TT	TT	TT	TT	TT	TT	TT	TT	TT	TT	TT	TT	TT	TT	TT	TT	TT	TT	TT	TT	TT	TT	TT	TT	TT	TT	TT	TT	TT	TT	TT	TT	TT	TT	TT	TT	TT	TT	NN	TT	TT	TT	TT
A06	77950087	AA	AA	AA	AA	AA	AA	AA	AA	AA	AA	AA	AA	AA	AA	AA	AA	AA	AA	AA	AA	AA	AA	AA	AA	AA	AA	AA	AA	AA	AA	AA	AA	AA	AA	AA	AA	AA	AA	AA	AA	AA	AA	AA	NN	AA	AA	AA	AA
A06	78637676	AA	AA	AA	AA	AA	AA	AA	AA	AA	AA	AA	AA	AA	AA	AA	AA	AA	AA	AA	AA	AA	AA	AA	AA	AA	AA	AA	AA	AA	AA	AA	AA	AA	AA	AA	AA	AA	AA	AA	AA	AA	AA	AA	NN	AA	AA	AA	AA
A06	79220761	AA	AA	AA	AA	AA	AA	AA	AA	AA	AA	AA	AA	AA	AA	AA	AA	AA	AA	AA	AA	AA	AA	AA	AA	AA	AA	AA	AA	AA	AA	AA	AA	AA	AA	AA	AA	AA	AA	AA	AA	AA	AA	AA	NN	AA	AA	AA	AA
A06	86124684	GG	GG	GG	GG	GG	GG	GG	GG	GG	GG	GG	GG	GG	GG	GG	GG	GG	GG	GG	GG	GG	GG	GG	GG	GG	GG	GG	GG	GG	GG	GG	GG	GG	GG	GG	GG	GG	GG	GG	GG	GG	GG	GG	NN	GG	GG	GG	GG
A06	89808670	AA	AA	AA	AA	AA	AA	AA	AA	AA	AA	AA	AA	AA	AA	AA	AA	AA	AA	AA	AA	AA	AA	AA	AA	AA	AA	AA	AA	AA	AA	AA	AA	AA	AA	AA	AA	AA	AA	AA	AA	AA	AA	AA	NN	AA	AA	AA	AA
A06	90767605	CC	CC	CC	CC	CC	CC	CC	CC	CC	CC	CC	CC	CC	CC	CC	CC	CC	CC	CC	CC	CC	CC	CC	CC	CC	CC	CC	CC	CC	CC	CC	CC	CC	CC	CC	CC	CC	CC	CC	CC	CC	CC	CC	NN	CC	CC	CC	CC
A06	91942101	CC	CC	CC	CC	CC	CC	CC	CC	CC	CC	CC	CC	CC	CC	CC	CC	CC	CC	CC	CC	CC	CC	CC	CC	CC	CC	CC	CC	CC	CC	CC	CC	CC	CC	CC	CC	CC	CC	CC	CC	CC	CC	CC	NN	CC	CC	CC	CC
A06	92075969	TT	TT	TT	TT	TT	TT	TT	TT	TT	TT	TT	TT	TT	TT	TT	TT	TT	TT	TT	TT	TT	TT	TT	TT	TT	TT	TT	TT	TT	TT	CT	TT	TT	TT	TT	TT	TT	TT	TT	TT	TT	TT	TT	NN	TT	TT	TT	TT
A06	93259481	TT	TT	TT	TT	TT	TT	TT	TT	TT	TT	TT	TT	TT	TT	TT	TT	TT	TT	TT	TT	TT	TT	TT	TT	TT	TT	TT	TT	TT	TT	TT	TT	TT	TT	TT	TT	TT	TT	TT	TT	TT	TT	TT	NN	TT	TT	TT	TT
A06	95070432	TT	TT	TT	TT	TT	TT	TT	TT	TT	TT	TT	TT	TT	TT	TT	TT	TT	TT	TT	TT	TT	TT	TT	TT	TT	TT	TT	TT	TT	TT	TT	TT	TT	TT	TT	TT	TT	TT	TT	TT	TT	TT	TT	NN	TT	TT	TT	TT
A06	95093947	CC	CC	CC	CC	CC	CC	CC	CC	CC	CC	CC	CC	CC	CC	CC	CC	CC	CC	CC	CC	CC	CC	CC	CC	CC	CC	CC	CC	CC	CC	CC	CC	CC	CC	CC	CC	CC	CC	CC	CC	CC	CC	CC	NN	CC	CC	CC	CC
A06	95122179	TT	TT	TT	TT	TT	TT	TT	TT	TT	TT	TT	TT	TT	TT	TT	TT	TT	TT	TT	TT	TT	TT	TT	TT	TT	TT	TT	TT	TT	TT	TT	TT	TT	TT	TT	TT	TT	TT	TT	TT	TT	TT	TT	NN	TT	TT	TT	TT
A06	95165332	TT	TT	TT	TT	TT	TT	TT	TT	TT	TT	TT	TT	TT	TT	TT	TT	TT	TT	TT	TT	TT	TT	TT	TT	TT	TT	TT	TT	TT	TT	TT	TT	TT	TT	TT	TT	TT	TT	TT	TT	TT	TT	TT	NN	TT	TT	TT	TT
A06	95180959	TT	TT	TT	TT	TT	TT	TT	TT	TT	TT	TT	TT	TT	TT	TT	TT	TT	TT	TT	TT	TT	TT	TT	TT	TT	TT	TT	TT	TT	TT	TT	TT	TT	TT	TT	TT	TT	TT	TT	TT	TT	TT	TT	NN	TT	TT	TT	TT
A06	95202670	TT	TT	TT	TT	TT	TT	TT	TT	TT	TT	TT	TT	TT	TT	TT	TT	TT	TT	TT	TT	TT	TT	TT	TT	TT	TT	TT	TT	TT	TT	TT	TT	TT	TT	TT	TT	TT	TT	TT	TT	TT	TT	TT	NN	TT	TT	TT	TT
A06	95275869	GG	GG	GG	GG	GG	GG	GG	GG	GG	GG	GG	GG	GG	GG	GG	GG	GG	GG	GG	GG	GG	GG	GG	GG	GG	GG	GG	GG	GG	GG	GG	GA	GG	GG	GG	GG	GG	GG	GG	GG	GG	GG	GG	NN	GG	GG	GG	GG
A06	95303406	CC	CC	CC	CC	CC	CC	CC	CC	CC	CC	CC	CC	CC	CC	CC	CC	CC	CC	CC	CC	CC	CC	CC	CC	CC	CC	CC	CC	CC	CC	CC	CC	CC	CC	CC	CC	CC	CC	CC	CC	CC	CC	CC	NN	CC	CC	CC	CC
A06	95318174	AA	AA	AA	AA	AA	AA	AA	AA	AA	AA	AA	AA	AA	AA	AA	AA	AA	AA	AA	AA	AA	AA	AA	AA	AA	AA	AA	AA	AA	AA	AA	AA	AA	AA	AA	AA	AA	AA	AA	AA	AA	AA	AA	NN	AA	AA	AA	AA
A06	95332666	AA	AA	AA	AA	AA	AA	AA	AA	AA	AA	AA	AA	AA	AA	AA	AA	AA	AA	AA	AA	AA	AA	AA	AA	AA	AA	AA	AA	AA	AA	AA	AA	AA	AA	AA	AA	AA	AA	AA	AA	AA	AA	AA	NN	AA	AA	AA	AA
A06	95373307	GG	GG	GG	GG	GG	GG	GG	GG	GG	GG	GG	GG	GG	GG	GG	GG	GG	GG	GG	GG	GG	GG	GG	GG	GG	GG	GG	GG	GG	GG	GG	GG	GG	GG	GG	GG	GG	GG	GG	GG	GG	GG	GG	NN	GG	GG	GG	GG
A06	95390768	TT	TT	TT	TT	TT	TT	TT	TT	TT	TT	TT	TT	TT	TT	TT	TT	TT	TT	TT	TT	TT	TT	TT	TT	TT	TT	TT	TT	TT	TT	TT	TT	TT	TT	TT	TT	TT	TT	TT	TT	TT	TT	TT	NN	TT	TT	TT	TT
A06	95399500	GG	GG	GG	GG	GG	GG	GG	GG	GG	GG	GG	GG	GG	GG	GG	GG	GG	GG	GG	GG	GG	GG	GG	GG	GG	GG	GG	GG	GG	GG	GG	GG	GG	GG	GG	GG	GG	GG	GG	GG	GG	GG	GG	GG	GG	GG	GG	GG
A06	95416070	CC	CC	CC	CC	CC	CC	CC	CC	CC	CC	CC	CC	CC	CC	CC	CC	CC	CC	CC	CC	CC	CC	CC	CC	CC	CC	CC	CC	CC	CC	CC	CC	CC	CC	CC	CC	CC	CC	CC	CC	CC	CC	CC	NN	CC	CC	CC	CC
A06	95426819	AA	AA	AA	AA	AA	AA	AA	AA	AA	AA	AA	AA	AA	AA	AA	AA	AA	AA	AA	AA	AA	AA	AA	AA	AA	AA	AA	AA	AA	AA	AA	AA	AA	AA	AA	AA	AA	AA	AA	AA	AA	AA	AA	NN	AA	AA	AA	AA
A06	95443044	TT	TT	TT	TT	TT	TT	TT	TT	TT	TT	TT	TT	TT	TT	TT	TT	TT	TT	TT	TT	TT	TT	TT	TT	TT	TT	TT	TT	TT	TT	TT	TT	TT	TT	TT	TT	TT	TT	TT	TT	TT	TT	TT	NN	TT	TT	TT	TT
A06	95451330	TT	TT	TT	TT	TT	TT	TT	TT	TT	TT	TT	TT	TT	TT	TT	TT	TT	TT	TT	TT	TT	TT	TT	TT	TT	TT	TT	TT	TT	TT	TT	TT	TT	TT	TT	TT	TT	TT	TT	TT	TT	TT	TT	NN	TT	TT	TT	TT
A06	95689682	GG	GG	GG	GG	GG	GG	GG	GG	GG	GG	GG	GG	GG	GG	GG	GG	GG	GG	GG	GG	GG	GG	GG	GG	GG	GG	GG	GG	GG	GG	GG	GG	GG	GG	GG	GG	GG	GG	GG	GG	GG	GG	GG	NN	GG	GG	GG	GG
A06	96277242	CC	AA	CC	CC	CC	CC	CC	AA	CA	CC	CC	AA	CC	AA	CC	CC	CC	AA	CC	CC	CC	CC	CC	CC	AA	CC	CC	CC	CC	CC	CC	CC	AA	CC	CC	CC	CA	AA	CC	CC	AA	CC	CA	NN	CC	AA	CC	AA
A06	96299079	AA	TT	AA	AA	AA	AA	AA	TT	AT	AA	AA	TT	AA	TT	AA	AA	AA	TT	AA	AA	AA	AA	AA	AA	TT	AA	AA	AA	AA	AA	AA	AA	TT	AA	AA	AA	AT	TT	AA	AA	TT	AA	AT	NN	AA	TT	AA	TT
A06	96315822	AA	GG	AA	AA	AA	AA	AA	GG	AG	AA	AA	GG	AA	GG	AA	AA	AA	GG	AA	AA	AA	AA	AA	AA	GG	AA	AA	AA	AA	AA	AA	AA	GG	AA	AA	AA	AG	GG	AA	AA	GG	AA	AG	GG	AA	GG	AA	GG
A06	96325230	GG	TT	GG	GG	GG	GG	GG	TT	GT	GG	GG	TT	GG	TT	GG	GG	GG	TT	GG	GG	GG	GG	GG	GG	TT	GG	GG	GG	GG	GG	GG	GG	TT	GG	GG	GG	GT	TT	GG	GG	TT	GG	GT	NN	GG	TT	GG	TT
A06	96326792	GG	AA	GG	GG	GG	GG	GG	AA	GA	GG	GG	AA	GG	AA	GG	GG	GG	AA	GG	GG	GG	GG	GG	GG	AA	GG	GG	GG	GG	GG	GG	GG	AA	GG	GG	GG	GA	AA	GG	GG	AA	GG	GA	NN	GG	AA	GG	AA
A06	96334922	GG	CC	GG	GG	GG	GG	GG	CC	GC	GG	GG	CC	GG	CC	GG	GG	GG	CC	GG	GG	GG	GG	GG	GG	CC	GG	GG	GG	GG	GG	GG	GG	CC	GG	GG	GG	GC	CC	GG	GG	CC	GG	GC	NN	GG	CC	GG	CC
A06	96356509	TT	TT	TT	TT	TT	TT	TT	TT	TT	TT	TT	TT	TT	TT	TT	TT	TT	TT	TT	TT	TT	TT	TT	TT	TT	TT	TT	TT	TT	TT	TT	TT	TT	TT	TT	TT	TT	TT	TT	TT	TT	TT	TT	NN	TT	TT	TT	TT
A06	96378490	CC	TT	CC	CC	CC	CC	CC	TT	CT	CC	CC	TT	CC	TT	CC	CC	CC	TT	CC	CC	CC	CC	CC	CC	TT	CC	CC	CC	CC	CC	CC	CC	TT	CC	CC	CC	CT	TT	CC	CC	TT	CC	CT	NN	CC	TT	CC	TT
A06	96487694	AA	AA	AA	AA	AA	AA	AA	AA	AA	AA	AA	AA	AA	AA	AA	AA	AA	AA	AA	AA	AA	AA	AA	AA	AA	AA	AA	AA	AA	AA	AA	AA	AA	AA	AA	AA	AA	AA	AA	AA	AA	AA	AA	NN	AA	AA	AA	AA
A06	96694069	GG	TT	GG	GG	GG	GG	GG	GT	GT	GG	GG	TT	GG	TT	GG	GG	GG	TT	GG	GG	GG	GG	GG	GG	TT	GG	GG	GG	GG	GG	GG	GG	TT	GG	GG	GG	GT	TT	GG	GG	TT	GG	GT	NN	GG	TT	GG	TT
A06	96726675	CC	TT	CC	CC	CC	CC	CC	TT	CT	CC	CC	TT	CC	TT	CC	CC	CC	TT	CC	CC	CC	CC	CC	CC	TT	CC	CC	CC	CC	CC	CC	CC	TT	CC	CC	CC	CT	TT	CC	CC	TT	CC	CT	NN	CC	TT	CC	TT
A06	96760898	AA	GG	AA	AA	AA	AA	AA	GG	AG	AA	AA	GG	AA	GG	AA	AA	AA	GG	AA	AA	AA	AA	AA	AA	GG	AA	AA	AA	AA	AA	AA	AA	GG	AA	AA	AA	AG	GG	AA	AA	GG	AA	AG	NN	AA	GG	AA	GG
A06	96906183	CC	CC	CC	CC	CC	CC	CC	CC	CC	CC	CC	CC	CC	CC	CC	CC	CC	CC	CC	CC	CC	CC	CC	CC	CC	CC	CC	CC	CC	CC	CC	CC	CC	CC	CC	CC	CC	CC	CC	CC	CC	CC	CC	NN	CC	CC	CC	CC
A06	96923814	AA	AA	AA	AA	AA	AA	AA	AA	AA	AA	AA	AA	AA	AA	AA	AA	AA	AA	AA	AA	AA	AA	AA	AA	AA	AA	AA	AA	AA	AA	AA	AA	AA	AA	AA	AA	AA	AA	AA	AA	AA	AA	AA	NN	AA	AA	AA	AA
A06	96938695	AA	AA	AA	AA	AA	AA	AA	AA	AA	AA	AA	AA	AA	AA	AA	AA	AA	AA	AA	AA	AA	AA	AA	AA	AA	AA	AA	AA	AA	AA	AA	AA	AA	AA	AA	AA	AA	AA	AA	AA	AA	AA	AA	NN	AA	AA	AA	AA
A06	96955415	TT	TT	TT	TT	TT	TT	TT	TT	TT	TT	TT	TT	TT	TT	TT	TT	TT	TT	TT	TT	TT	TT	TT	TT	TT	TT	TT	TT	TT	TT	TT	TT	TT	TT	TT	TT	TT	TT	TT	TT	TT	TT	TT	NN	TT	TT	TT	TT
A06	96967030	AA	AA	AA	AA	AA	AA	AA	AA	AA	AA	AA	AA	AA	AA	AA	AA	AA	AA	AA	AA	AA	AA	AA	AA	AA	AA	AA	AA	AA	AA	AA	AA	AA	AA	AA	AA	AA	AA	AA	AA	AA	AA	AA	NN	AA	AA	AA	AA
A06	96968414	AA	AA	AA	AA	AA	AA	AA	AA	AA	AA	AA	AA	AA	AA	AA	AG	AG	AA	AA	AG	AA	AA	AA	AA	AG	AA	AA	AA	AA	AA	AA	AA	AA	AA	AA	AA	AA	AA	AA	AG	AA	AA	AA	NN	AA	AA	AA	AA
A06	96983617	CC	CC	CC	CC	CC	CC	CC	CC	CC	CC	CC	CC	CC	CC	CC	CC	CC	CC	CC	CC	CC	CC	CC	CC	CC	CC	CC	CC	CC	CC	CC	CC	CC	CC	CC	CC	CC	CC	CC	CC	CC	CC	CC	NN	CC	CC	CC	CC
A06	96995557	TT	TT	TT	TT	TT	TT	TT	TT	TT	TT	TT	TT	TT	TT	TT	TT	TT	TT	TT	TT	TT	TT	TT	TT	TT	TT	TT	TT	TT	TT	TT	TT	TT	TT	TT	TT	TT	TT	GG	TT	TT	TT	TT	NN	TT	TT	TT	TT
A06	97001873	GG	GG	GG	GG	GG	GG	GG	GG	GG	GG	GG	GG	GG	GG	GG	GG	GG	GG	GG	GG	GG	GG	GG	GG	GG	GG	GG	GG	GG	GG	GG	GG	GG	GG	GG	GG	GG	GG	AA	GG	GG	GG	GG	NN	GG	GG	GG	GG
A06	97008170	AA	AA	AA	AA	AA	AA	AA	AA	AA	AA	AA	AA	AA	AA	AA	AA	AA	AA	AA	AA	AA	AA	AA	AA	AA	AA	AA	AA	AA	AA	AA	AA	AA	AA	AA	AA	AA	AA	CC	AA	AA	AA	AA	NN	AA	AA	AA	AA
A06	97060803	CC	CC	TT	TT	TT	TT	TT	CC	TC	TT	TT	CC	TT	CC	TT	TT	TT	CC	TT	TC	TT	TT	TT	TT	CC	TT	TT	TT	TT	TT	TT	TT	CC	TT	TT	TT	TC	CC	CC	TT	CC	TT	TC	NN	TT	CC	TT	CC
A06	97076759	TT	TT	TT	TT	TT	TT	TT	TT	TT	TT	TT	TT	TT	TT	TT	TT	TT	TT	TT	TT	TT	TT	TT	TT	TT	TT	TT	TT	TT	TT	TT	TT	TT	TT	TT	TT	TT	TT	CC	TT	TT	TT	TT	NN	TT	TT	TT	TT
A06	97137676	CC	CC	CC	CC	CC	CC	CC	CC	CC	CC	CC	CC	CC	CC	CC	CC	CC	CC	CC	CC	CC	CC	CC	CC	CC	CC	CC	CC	CC	CC	CC	CC	CC	CC	CC	CC	CC	CC	CC	CC	CC	CC	CC	NN	CC	CC	CC	CC
A06	97149327	GG	GG	GG	GG	GG	GG	GG	GG	GG	GG	GG	GG	GG	GG	GG	GG	GG	GG	GG	GG	GG	GG	GG	GG	GG	GG	GG	GG	GG	GG	GG	GG	GG	GG	GG	GG	GG	GG	GG	GG	GG	GG	GG	NN	GG	GG	GG	GG
A06	97209607	CC	CC	TT	TT	TT	TT	TT	CC	TC	TT	TT	CC	TT	CC	TT	TT	TT	CC	TT	TC	TT	TT	TT	TT	CC	TT	TT	TT	TT	TT	TT	TT	TC	TT	TT	TT	TC	CC	TT	TT	CC	TT	TC	TC	TT	CC	TT	CC
A06	97256323	AA	AA	GG	GG	GG	GG	GG	AA	GA	GG	GG	AA	GG	AA	GG	GG	GG	AA	GG	GA	GG	GG	GG	GG	AA	GG	GG	GG	GG	GG	GG	GG	AA	GA	GG	GG	GA	AA	GG	GG	AA	GG	GA	NN	GG	AA	GG	AA
A06	97274584	AA	AA	CC	CC	CC	CC	CC	AA	CA	CC	CC	AA	CC	AA	CC	CC	CC	AA	CC	CA	CC	CC	CC	CC	AA	CC	CC	CC	CC	CC	CC	CC	AA	CA	CC	CC	CA	AA	CC	CC	AA	CC	CA	NN	CC	AA	CC	AA
A06	97322737	GG	GG	AA	GG	AA	GG	AA	GG	AG	AA	AA	GG	AA	GG	GG	AA	AA	GG	AA	AG	GG	AA	AA	AA	GG	GG	AA	AA	AA	GG	AA	GG	GG	AG	AA	AA	AG	GG	AA	AA	GG	GG	AG	GG	AA	GG	AA	GG
A06	97357833	AA	AA	GG	AA	GG	AA	GG	AA	GA	GG	GG	AA	GG	GA	AA	GG	GG	AA	GG	GA	AA	GG	GG	GG	AA	AA	GG	GG	GG	AA	GG	AA	AA	GA	GG	GG	GA	AA	GG	GG	AA	AA	GA	NN	GG	AA	GG	AA
A06	97368624	CC	CC	TT	CC	TT	CC	TT	CC	TC	TT	TT	CC	TT	CC	CC	TT	TT	CC	TT	TC	CC	TT	TT	TT	CC	CC	TT	TT	TT	CC	TT	CC	CC	TC	TT	TT	TC	CC	TT	TT	CC	CC	TC	NN	TT	CC	TT	CC
A06	97379120	TT	TT	AA	TT	AA	TT	AA	TT	AT	AA	AA	TT	AA	TT	TT	AA	AA	TT	AA	AT	TT	AA	AA	AA	TT	TT	AA	AA	AA	TT	AA	TT	TT	AT	AA	AA	AT	TT	AA	AA	TT	TT	AT	AT	AA	TT	AA	TT
A06	97395274	GT	GT	GG	GT	GG	GT	GG	GT	GT	GG	GG	GT	GG	GT	GT	GG	GG	GT	GG	GT	GT	GG	GG	GG	GT	GT	GG	GG	GG	GT	GG	GT	GT	GT	GG	GG	GT	GT	GG	GG	GT	GT	GT	NN	GG	GT	GG	GT
A06	97404399	CC	CC	TC	CC	TC	CC	TC	CC	TC	TC	TC	CC	TC	CC	CC	TC	TC	CC	TC	TC	CC	TC	TC	TC	CC	CC	TC	TC	TC	CC	TC	CC	CC	TC	TC	TC	TC	CC	TC	TC	CC	CC	TC	NN	TC	CC	TC	CC
A06	97420991	AG	AG	AA	AG	AA	AG	AA	AG	AG	AA	AA	AG	AA	AG	AG	AA	AA	AG	AA	AG	AG	AA	AA	AA	AG	AG	AA	AA	AA	AG	AA	AG	AG	AG	AA	AA	AG	AG	AA	AA	AG	AG	AG	NN	AA	AG	AA	AG
A06	97440820	AA	AA	GA	AA	GA	AA	GA	AA	GA	GA	GA	AA	GA	AA	AA	GA	GA	AA	GA	GA	AA	GA	GA	GA	AA	AA	GA	GA	GA	AA	GA	AA	AA	GA	GA	GA	GA	AA	GA	GA	AA	AA	GA	AA	GA	AA	GA	AA
A06	97453551	GG	GG	TG	GG	TG	GG	TG	GG	TG	TG	TG	GG	TG	GG	GG	TG	TG	GG	TG	TG	GG	TG	TG	TG	GG	GG	TG	TG	TG	GG	TG	GG	GG	TG	TG	TG	TG	GG	TG	TG	GG	GG	TG	GG	TG	GG	TG	GG
A06	97463205	GT	GT	GG	GT	GG	GT	GG	GT	GT	GG	GG	GT	GG	GT	GT	GG	GG	GT	GG	GT	GT	GG	GG	GG	GT	GT	GG	GG	GG	GT	GG	GT	GT	GT	GG	GG	GT	GT	GG	GG	GT	GT	GT	NN	GG	GT	GG	GT
A06	97477173	TT	TT	CC	TT	CC	TT	CC	TT	CT	CC	CC	TT	CC	CT	TT	CC	CT	TT	CC	CT	TT	CT	CC	CC	TT	TT	CC	CC	CC	TT	CT	TT	TT	CT	CC	CC	CT	TT	CT	CC	TT	TT	CT	NN	CT	TT	CC	TT
A06	97489977	AA	AA	GG	AA	GG	AA	GG	AA	GA	GG	GG	AA	GG	AA	AA	GG	GG	AA	GG	GA	AA	GG	GG	GG	AA	AA	GG	GG	GG	AA	GG	AA	AA	GA	GG	GG	GA	AA	GG	GG	AA	AA	GA	NN	GG	AA	GG	AA
A06	97490905	TT	TT	AT	TT	AT	TT	AT	TT	AT	AT	AT	TT	AT	TT	TT	AT	AT	TT	AT	AT	TT	AT	AT	AT	TT	TT	AT	AT	AT	TT	AT	TT	TT	AT	AT	AT	AT	TT	AT	AT	TT	TT	AT	AT	AT	TT	AT	TT
A06	97502288	TT	TT	GG	TT	GG	TT	GG	TT	GT	GG	GG	TT	GG	NN	TT	GG	GG	TT	GG	GT	TT	GG	GG	GG	TT	TT	GG	GG	GG	TT	GG	TT	TT	GT	GG	GG	GT	TT	GG	GG	TT	TT	GT	NN	GG	TT	GG	NN
A06	97617701	CC	CC	GG	CC	GG	CC	GG	CC	CC	GG	GG	CC	GG	GC	CC	GG	GG	CC	GG	GC	CC	GG	GG	GG	CC	CC	GG	GG	GG	CC	GG	CC	GG	GC	GG	GG	GC	CC	GG	GG	CC	CC	GC	NN	GG	CC	GG	CC
A06	97641348	TT	TT	GG	TT	GG	TT	GG	TT	TT	GG	GG	TT	GG	TT	TT	GG	GG	TT	GG	GT	TT	GG	GG	GG	TT	TT	GG	GG	GG	TT	GG	TT	GG	GT	GG	GG	GT	TT	GG	GG	TT	TT	GT	NN	GG	TT	GG	TT
A06	97644439	TT	TT	CC	TT	CC	TT	CC	TT	TT	CC	CC	TT	CC	TT	TT	CC	CC	TT	CC	CT	TT	CC	CC	CC	TT	TT	CC	CC	CC	TT	CC	TT	CC	CT	CC	CC	CT	TT	CC	CC	TT	TT	CT	NN	CC	TT	CC	TT
A06	97654120	GG	GG	AA	GG	AA	GG	AA	GG	GG	AA	AA	GG	AA	GG	GG	AA	AA	GG	AA	AG	GG	AA	AA	AA	GG	GG	AA	AA	AA	GG	AA	GG	AA	AG	AA	AA	AG	GG	AA	AA	GG	GG	AG	NN	AA	GG	AA	GG
A06	97677862	TT	TT	CC	TT	CC	TT	CC	TT	TT	CC	CC	TT	CC	TT	TT	CC	CC	TT	CC	CT	TT	CC	CC	CC	TT	TT	CC	CC	CC	TT	CC	TT	CC	CT	CC	CC	CT	TT	CC	CC	TT	TT	CT	NN	CC	CT	CC	TT
A06	97815569	NN	NN	NN	NN	NN	NN	NN	NN	NN	NN	NN	AA	NN	AA	NN	NN	NN	AA	NN	AA	NN	NN	NN	NN	AA	AA	NN	NN	NN	AA	NN	NN	NN	NN	NN	NN	NN	AA	NN	NN	NN	NN	NN	NN	NN	NN	NN	NN
A06	98034735	CC	CC	CC	CC	CC	CC	CC	CC	CC	CC	CC	CC	CC	CC	CC	CC	CC	CC	CC	CC	CC	CC	CC	CC	CC	CC	CC	CC	CC	CC	CC	CC	CC	CC	CC	CC	CC	CC	TT	CC	CC	CC	CC	NN	CC	CC	CC	CC
A06	98491645	AA	AA	AA	GA	AA	GA	GA	AA	AA	GA	GA	GA	AA	AA	AA	GA	GA	AA	AA	AA	GA	AA	AA	AA	AA	GA	GA	GA	AA	AA	AA	GA	AA	GA	GA	GA	AA	GA	AA	GA	AA	GA	GA	NN	GA	AA	GA	AA
A06	98515579	AA	AA	AA	AA	AA	AA	AA	AA	AA	AA	AA	AA	AA	AA	AA	AA	AA	AA	AA	AA	AA	AA	AA	AA	AA	AA	AA	AA	AA	AA	AA	AA	AA	AA	AA	AA	AA	AA	AA	AA	AA	AA	AA	NN	AA	AA	AA	AA
A06	98592079	CC	CC	CC	CC	CC	CC	CC	CC	CC	CC	CC	CC	CC	CC	CC	CC	CC	CC	CC	CC	CC	CC	CC	CC	CC	CC	CC	CC	CC	CC	CC	CC	CC	CC	CC	CC	CC	CC	CC	CC	CC	CC	CC	NN	CC	CC	CC	CC
A06	98616239	AA	AA	AA	AA	AA	AA	AA	AA	AA	AA	AA	AA	AA	AA	AA	AA	AA	AA	AA	AA	AA	AA	AA	AA	AA	AA	AA	AA	AA	AA	AA	AA	AA	AA	AA	AA	AA	AA	AA	AA	AA	AA	AA	NN	AA	AA	AA	AA
A06	98639829	CC	CC	CC	CC	CC	CC	CC	CC	CC	CC	CC	CC	CC	CC	CC	CC	CC	CC	CC	CC	CC	CC	CC	CC	CC	CC	CC	CC	CC	CC	CC	CC	CC	CC	TT	CC	CC	CC	TT	CC	CC	CC	CC	CC	CC	CC	CC	CC
A06	98657723	GG	GG	GG	GG	GG	GG	GG	GG	GG	GG	GG	GG	GG	GG	GG	GG	GG	GG	GG	GG	GG	GG	GG	GG	GG	GG	GG	GG	GG	GG	GG	GG	GG	GG	GG	GG	GG	GG	GG	GG	GG	GG	GG	GG	GG	GG	GG	GG
A06	98691452	TT	TT	TT	TT	TC	TT	TT	TT	TT	TT	TT	TT	TT	TT	TT	TT	TT	TT	TT	TT	TT	TT	TT	TT	TT	TT	TT	TT	TT	TT	TT	TT	TT	TT	TT	TT	TC	TT	TT	TT	TT	TT	TT	NN	TT	TT	TT	TT
A06	98710014	TT	TT	TT	TT	TT	TT	TT	TT	TT	TT	TT	TT	TT	TT	TT	TT	TT	TT	TT	TT	TT	TT	TT	TT	TT	TT	TT	TT	TT	TT	TT	TT	TT	TT	TT	TT	TT	TT	TT	TT	TT	TT	TT	NN	TT	TT	TT	TT
A06	98815371	CT	CT	CT	CT	CT	CT	CT	CT	CT	CT	CT	CT	CT	CT	CT	CT	CT	CT	CT	CT	CT	CT	CT	CT	CT	CT	CT	CT	CT	CT	CT	CT	CT	CT	CT	CT	CT	CT	CT	CT	CT	CT	CT	NN	CT	CT	CT	CT
A06	98847261	CT	CT	CT	CT	CT	CT	CT	CT	CT	CT	CT	CT	CT	CT	CT	CT	CT	CT	CT	CT	CT	CT	CT	CT	CT	CT	CT	CT	CT	CT	CT	CT	CT	CT	CT	CT	CT	CT	CT	CT	CT	CT	CT	NN	CT	CT	CT	CT
A06	99256211	AA	AA	AA	AA	AA	AA	AA	AA	AA	AA	AA	AA	AA	AA	AA	AA	AA	AA	AA	AA	AA	AA	AA	AA	AA	AA	AA	AA	AA	AA	AA	AA	AA	AA	AA	AA	AA	AA	AA	AA	AA	AA	AA	AA	AA	AA	AA	AA
A06	99455219	AA	AA	AA	AA	AA	AA	AA	AA	AA	AA	AA	AA	AA	AA	AA	AA	AA	AA	AA	AA	AA	AA	AA	AA	AA	AA	AA	AA	AA	AA	AA	AA	AA	AA	AA	AA	AG	AA	AA	AA	AA	AA	AA	NN	AA	AA	AA	AA
A06	99626443	CC	CC	CC	CC	CC	CC	CC	CC	CC	CC	CC	CC	CC	CC	CC	CC	CC	CC	CC	CC	CC	CC	CC	CC	CC	CC	CC	CC	CC	CC	CC	CC	CC	CC	CC	CC	CC	CC	CC	CC	CC	CC	CC	NN	CC	CC	CC	CC
A06	99642744	GG	GG	GG	GG	GG	GG	GG	GG	GG	GG	GG	GG	GG	GG	GG	GG	GG	GG	GG	GG	GG	GG	GG	GG	GG	GG	GG	GG	GG	GG	GG	GG	GG	GG	GG	GG	GG	GG	GG	GG	GG	GG	GG	GG	GG	GG	GG	GG
A06	99667864	CC	CC	CC	CC	CC	CC	CC	CC	CC	CC	CC	CC	CC	CC	CC	CC	CC	CC	CC	CC	CC	CC	CC	CC	CC	CC	CC	CC	CC	CC	CC	CC	CC	CC	CC	CC	CC	CC	CC	CC	CC	CC	CC	NN	CC	CC	CC	CC
A06	99787536	AA	AA	AA	AA	AA	AA	AA	AA	AA	AA	AA	AA	AA	AA	AA	AA	AA	AA	AA	AA	AA	AA	AA	AA	AA	AA	AA	AA	AA	AA	AA	AA	AA	AA	AA	AA	AA	AA	AA	AA	AA	AA	AA	NN	AA	AA	AA	AA
A06	99802053	CC	CC	CC	CC	CC	CC	CC	CC	CC	CC	CC	CC	CC	CC	CC	CC	CC	CC	CC	CC	CC	CC	CC	CC	CC	CC	CC	CC	CC	CC	CC	CC	CC	CC	CC	CC	CC	CC	CC	CC	CC	CC	CC	NN	CC	CC	CC	CC
A06	99873240	CC	CC	CC	CC	CC	CC	CC	CC	CC	CC	CC	CC	CC	CC	CC	CC	CC	CC	CC	CC	CC	CC	CC	CC	CC	CC	CC	CC	CC	CC	CC	CC	CC	CC	CC	CC	CC	CC	TT	CC	CC	CC	CC	NN	CC	CC	CC	CC
A06	99875097	CC	CC	CC	CC	CC	CC	CC	CC	CC	CC	CC	CC	CC	CC	CC	CC	CC	CC	CC	CC	CC	CC	CC	CC	CC	CC	CC	CC	CC	CC	CC	CC	CC	CC	CC	CC	CC	CC	TT	CC	CC	CC	CC	NN	CC	CC	CC	CC
A06	99954999	GG	GG	GG	GG	GG	GG	GG	GG	GG	GG	GG	GG	GG	GG	GG	GG	GG	GG	GG	GG	GG	GG	GG	GG	GG	GG	GG	GG	GG	GG	GG	GG	GG	GG	GG	GG	GG	GG	AA	GG	GG	GG	GG	NN	GG	GG	GG	GG
A06	100041137	CC	CC	CC	CC	CC	CC	CC	CC	CC	CC	CC	CC	CC	CC	CC	CC	CC	CC	CC	CC	CC	CC	CC	CC	CC	CC	CC	CC	CC	CC	CC	CC	CC	CC	CC	CC	CC	CC	TT	CC	CC	CC	CC	NN	CC	CC	CC	CC
A06	100060364	TT	TT	TT	TT	TT	TT	TT	TT	TT	TT	TT	TT	TT	TT	TT	TT	TT	TT	TT	TT	TT	TT	TT	TT	TT	TT	TT	TT	TT	TT	TT	TT	TT	TT	TT	TT	TT	TT	CC	TT	TT	TT	TT	NN	TT	TT	TT	TT
A06	100073364	AA	AA	GG	AA	AA	AA	AA	AA	AA	AA	AA	AA	AA	AA	AA	AA	AA	AA	AA	AA	AA	AA	AA	AA	AA	AA	AA	AA	AA	AA	AA	AA	AA	AA	AA	AA	AA	AA	GG	AA	AA	AA	AA	NN	AA	AA	AA	AA
A06	100082482	GG	GG	AA	GG	GG	GG	GG	GG	GG	GG	GG	GG	GG	GG	GG	GG	GG	GG	GG	GG	GG	GG	GG	GG	GG	GG	GG	GG	GG	GG	GG	GG	GG	GG	GG	GG	GG	GG	AA	GG	GG	GG	GG	NN	GG	GG	GG	GG
A06	100110953	AA	AA	GG	AA	AA	AA	AA	AA	AA	AA	AA	AA	AA	AA	AA	AA	AA	AA	AA	AA	AA	AA	AA	AA	AA	AA	AA	AA	AA	AA	AA	AA	AA	AA	AA	AA	AA	AA	GG	AA	AA	AA	AA	NN	AA	AA	AA	AA
A06	100134008	AA	AA	GG	AA	AA	AA	AA	AA	AA	AA	AA	AA	AA	AA	AA	AA	AA	AA	AA	AA	AA	AA	AA	AA	AA	AA	AA	AA	AA	AA	AA	AA	AA	AA	AA	AA	AA	AA	GG	AA	AA	AA	AA	AA	AA	AA	AA	AA
A06	100174630	AA	AA	CC	AA	AA	AA	AA	AA	AA	AA	AA	AA	AA	AA	AA	AA	AA	AA	AA	AA	AA	AA	AA	AA	AA	AA	AA	AA	AA	AA	AA	AA	AA	AA	AA	AA	AA	AA	CC	AA	AA	AA	AA	NN	AA	AA	AA	AA
A06	100188281	AA	AA	CC	AA	AA	AA	AA	AA	AA	AA	AA	AA	AA	AA	AA	AA	AA	AA	AA	AA	AA	AA	AA	AA	AA	AA	AA	AA	AA	AA	AA	AA	AA	AA	AA	AA	AA	AA	CC	AA	AA	AA	AA	AA	AA	AA	AA	AA
A06	100266991	AA	AA	AA	AA	AA	AA	AA	AA	AA	AA	AA	AA	AA	AA	AA	AA	AA	AA	AA	AA	AA	AA	AA	AA	AA	AA	AA	AA	AA	AA	AA	AA	AA	AA	AA	AA	AA	AA	AA	AA	AA	AA	AA	NN	AA	AA	AA	AA
A06	100368267	GG	GG	GG	GG	GG	GG	GG	GG	GG	GG	GG	GG	GG	GG	GG	GG	GG	GG	GG	GG	GG	GG	GG	GG	GG	GG	GG	GG	GG	GG	GG	GG	GG	AA	GG	GG	GG	GG	GG	GG	GG	GG	GG	NN	GG	GG	GG	GG
A06	100387325	TT	TT	TT	TT	TT	TT	TT	TT	TT	TT	TT	TT	TT	TT	TT	TT	TT	TT	TT	TT	TT	TT	TT	TT	TT	TT	TT	TT	TT	TT	TT	TT	TT	GG	TT	TT	TT	TT	TT	TT	TT	TT	TT	NN	TT	TT	TT	TT
A06	100425204	TT	TT	TT	TT	TT	TT	TT	TT	TT	TT	TT	TT	TT	TT	TT	TT	TT	TT	TT	TT	TT	TT	TT	TT	TT	TT	TT	TT	TT	TT	TT	TT	TT	TT	TT	TT	TT	TT	TT	TT	TT	TT	TT	NN	TT	TT	TT	TT
A06	100509269	AA	AA	GG	AA	AA	AA	AA	AA	AA	AA	AA	AA	AA	AA	AA	AA	AA	AA	AA	AA	AA	AG	AA	AA	AA	AA	AA	AA	AA	AA	AA	AA	AA	GG	AA	AA	AA	AA	AA	AA	AA	AA	AA	NN	AA	AA	AA	AA
A06	100525799	CC	CC	CG	CC	CC	CC	CC	CC	CC	NN	CC	CC	CC	CC	CC	CC	CC	CC	CC	CC	CC	GG	CC	CC	CC	CC	CC	CC	CC	CC	NN	CC	CC	GG	CC	CC	CC	CC	CC	CC	CC	CC	CC	NN	CC	CC	CC	CC
A06	100528992	AA	AA	GG	AA	AA	AA	AA	AA	AA	AA	AA	AA	AA	AA	AA	AA	AA	AA	AA	AA	AA	GG	AA	AA	AA	AA	AA	AA	AA	AA	AA	AA	AA	GG	AA	AA	AA	AA	AA	AA	AA	AA	AA	NN	AA	AA	AA	AA
A06	100652274	TT	TT	CC	TT	TT	TT	TT	TT	TT	TT	TT	TT	TT	TT	TT	TT	TT	TT	TT	TT	TT	CC	TT	TT	TT	TT	TT	TT	TT	TT	TT	TT	TT	CC	TT	TT	TT	TT	TT	TT	TT	TT	TT	NN	TT	TT	TT	TT
A06	100887906	TT	TT	TT	TT	TT	TT	TT	TT	TT	TT	TT	TT	TT	TT	TT	TT	TT	TT	TT	TT	TT	TT	TT	TT	TT	TT	TT	TT	TT	TT	TT	TT	TT	TT	TT	TT	TT	TT	TT	TT	TT	TT	TT	NN	TT	TT	TT	TT
A06	100958417	TT	TT	TT	TT	TT	TT	TT	TT	TT	TT	TT	TT	TT	TT	TT	TT	TT	TT	TT	TT	TT	TT	TT	TT	TT	TT	TT	TT	TT	TT	TT	TT	TT	TT	TT	TT	TT	TT	TT	TT	TT	TT	TT	NN	TT	TT	TT	TT
A06	100994750	AA	AA	AA	AA	AA	AA	AA	AA	AA	AA	AA	AA	AA	AA	AA	AA	AA	AA	AA	AA	AA	AA	AA	AA	AA	AA	AA	AA	AA	AA	AA	AA	AA	AA	AA	AA	AA	AA	AA	AA	AA	AA	AA	NN	AA	AA	AA	AA
A06	101132852	CC	CC	AA	CC	CC	CC	CC	CC	CC	CC	CC	CC	CC	CC	CC	CC	CC	CC	CC	AC	CC	AA	CC	CC	CC	CC	CC	CC	CC	CC	CC	CC	CC	AA	CC	CC	CC	CC	CC	CC	CC	CC	CC	NN	CC	CC	CC	CC
A06	101176111	CC	CC	GG	GG	GG	GG	GG	GG	GC	GG	GG	CC	GG	GG	GG	GG	GG	GC	GG	GG	CC	GG	GG	GG	GG	CC	GG	GG	GG	GG	GG	GG	GG	GG	CC	GG	GC	GG	CC	GG	GG	GG	CC	CC	GG	GG	GC	CC
A06	101190701	TT	TT	TT	CC	CC	CC	CC	CC	CT	CC	CC	TT	CC	CC	CC	CC	CC	CT	CC	CT	TT	TT	CC	CC	CC	TT	CC	CC	CC	CC	CC	CC	CC	TT	TT	CC	CT	CC	TT	CC	CC	CC	TT	NN	CC	CC	CT	TT
A06	101200798	CC	CC	AA	AA	AA	AA	AA	AA	AC	AA	AA	CC	AA	AA	AA	AA	AA	AC	AA	AA	CC	AA	AA	AA	AA	CC	AA	AA	AA	AA	AA	AA	AA	AA	CC	AA	AC	AA	CC	AA	AA	AA	CC	CC	AA	AA	AC	CC
A06	101211458	CC	CC	TT	TT	TT	TT	TT	TT	TC	TT	TT	CC	TT	TT	TT	TT	TT	TC	TT	TT	CC	TT	TT	TT	TT	CC	TT	TT	TT	TT	TT	TT	TT	TT	CC	TT	TC	TT	CC	TT	TT	TT	CC	NN	TT	TT	TC	CC
A06	101226152	CC	CC	TT	TT	TT	TT	TT	TT	TC	TT	TT	CC	TT	TT	TT	TT	TT	TC	TT	TT	CC	TT	TT	TT	TT	CC	TT	TT	TT	TT	TT	TT	TT	TT	CC	TT	TC	TT	CC	TT	TT	TT	CC	NN	TT	TT	TC	CC
A06	101261889	GG	GG	GG	AA	AA	AA	AA	AA	AG	AA	AA	GG	AA	AA	AA	AA	AA	AG	AA	AG	GG	GG	AA	GG	AA	GG	AA	AA	AA	AA	AA	AA	AA	GG	GG	AA	AG	AA	GG	AA	AA	AA	GG	NN	AA	AA	AG	GG
A06	101404048	CC	TC	CC	TT	TT	TT	TT	TT	TC	TT	TT	CC	TT	TT	TT	TT	TT	TC	TT	TC	TT	CC	TT	TT	TT	CC	TT	TT	TT	TT	TT	TT	TT	CC	CC	TT	TC	TT	TC	TT	TT	TT	CC	NN	TT	TT	TC	CC
A06	101426528	TT	TT	TT	CC	CC	CC	CC	CC	CT	CC	CC	TT	CC	CC	CC	CC	CC	CT	CC	CT	CC	TT	CC	CC	CC	TT	CC	CT	CC	CC	CC	CC	CC	TT	TT	CC	CT	CC	TT	CC	CC	CC	TT	NN	CC	CC	CT	TT
A06	101692515	AA	AA	AA	AA	AA	AA	AA	AA	AA	AA	AA	AA	AA	AA	AA	AA	AA	AA	AA	AA	AA	AA	AA	AA	AA	AA	AA	AA	AA	AA	AA	AA	AA	AA	AA	AA	AA	AA	AA	AA	AA	AA	AA	NN	AA	AA	AA	AA
A06	101754038	GG	GG	GG	GG	GG	GG	GG	GG	GG	GG	GG	GG	GG	GG	GG	GG	GG	GG	GG	GG	GG	GG	GG	GG	GG	GG	GG	GG	GG	GG	GG	GG	GG	GG	GG	GG	GG	GG	GG	GG	GG	GG	GG	NN	GG	GG	GG	GG
A06	101879671	GG	GG	AA	GG	GG	GG	GG	GG	GG	GG	GG	GG	GG	GG	GG	GG	GG	GG	GG	AG	GG	AA	GG	GG	GG	GG	GG	GG	GG	GG	GG	GG	GG	AA	GG	GG	GG	GG	GG	GG	GG	GG	GG	NN	GG	GG	GG	GG
A06	101896259	AA	AA	GG	AA	AA	AA	AA	AA	AA	AA	AA	AA	AA	AA	AA	AA	AA	AA	AA	GA	AA	GG	AA	AA	AA	AA	AA	AA	AA	AA	AA	AA	AA	GG	AA	AA	AA	AA	AA	AA	AA	AA	AA	NN	AA	AA	AA	AA
A06	102162486	GG	GG	GG	AA	AA	AA	AA	AA	GA	AA	AA	GG	AA	AA	AA	AA	AA	GA	AA	GA	AA	GG	AA	GA	AA	GG	AA	AA	AA	AA	AA	GG	AA	AA	AA	GG	AA	AA	AA	AA	AA	AA	GG	NN	AA	AA	GG	GG
A06	102220209	AA	AA	AA	GG	AG	GG	AG	AG	AG	AG	AG	AA	AG	GG	AG	AG	AG	AG	AG	AG	AG	AA	AG	AG	AG	AA	GG	AG	AG	GG	AG	AA	GG	AA	GG	AA	GG	AG	GG	GG	GG	AG	AA	GG	AG	GG	AA	AA
A06	102220650	TT	TT	TT	AA	AA	AA	AA	AA	TA	AA	AA	TT	AA	AA	AA	AA	AA	TA	AA	TA	AA	TT	AA	AA	AA	TT	AA	AA	AA	AA	AA	TT	AA	TT	AA	TT	AA	AA	AA	AA	AA	AA	TT	NN	AA	AA	TT	TT
A06	102302073	TT	TT	TT	TT	TT	TT	TT	TT	TT	TT	TT	TT	TT	TT	TT	TT	TT	TT	TT	TT	TT	TT	TT	TT	TT	TT	TT	TT	TT	TT	TT	TT	TT	TT	TT	TT	TT	TT	TT	TT	TT	TT	TT	NN	TT	TT	TT	TT
A06	102516007	CC	CC	CC	GG	CC	GG	GG	CC	CG	CC	CC	CC	GG	CC	GG	GG	CC	CC	CC	GG	GG	CC	GG	CC	CC	GG	GG	GG	GG	GG	GG	CC	GG	CC	CC	CC	CC	GG	CC	CC	GG	CC	GG	NN	GG	GG	CC	CC
A06	102527799	GG	GG	GG	AA	GG	AA	AA	GG	GA	GG	GG	GG	AA	GG	AA	AA	GG	GG	GG	AA	AA	GG	AA	GG	GG	AA	AA	AA	AA	AA	AA	GG	AA	GG	GG	GG	GG	AA	GG	GG	AA	GG	AA	NN	AA	AA	GG	GG
A06	102528527	CC	CC	CC	TT	CC	TT	TT	CC	CT	CC	CC	CC	TT	CC	TT	TT	CC	CC	CC	TT	TT	CC	TT	CC	CC	TT	TT	TT	TT	TT	TT	CC	TT	CC	CC	CC	CC	TT	CC	CC	TT	CC	TT	NN	TT	TT	CC	CC
A06	102537001	GG	GG	GG	TT	GG	TT	TT	GG	GT	GG	GG	GG	TT	GG	TT	TT	GG	GG	GG	TT	TT	GG	TT	GG	GG	TT	TT	TT	TT	TT	TT	GG	TT	GG	GG	GG	GG	TT	GG	GG	TT	GG	TT	NN	TT	TT	GG	GG
A06	102615392	AA	AA	AA	GG	AA	GG	GG	AA	AG	AA	AA	AA	GG	AA	AA	GG	AA	AA	AA	AG	GG	AA	GG	AA	AA	GG	GG	GG	GG	GG	GG	AA	GG	AA	AA	AA	AA	GG	AA	AA	GG	AA	GG	GG	GG	GG	AA	AA
A06	102799213	GG	GG	CC	GG	GG	GG	GG	GG	GG	CC	GG	GG	GG	GG	GG	GG	GG	GG	CC	CG	GG	CC	GG	GG	GG	GG	GG	GG	GG	GG	GG	GG	GG	GG	CC	GG	CG	GG	GG	GG	GG	GG	GG	NN	GG	GG	GG	GG
A06	102815328	GG	GG	AA	GG	GG	GG	GG	GG	GG	AA	GG	GG	GG	GG	AA	GG	GG	GG	AA	AG	GG	AA	GG	GG	GG	GG	GG	GG	GG	GG	GG	GG	GG	GG	AA	GG	AG	GG	GG	GG	GG	GG	GG	NN	GG	GG	GG	GG
A06	102823396	TT	TT	AA	TT	TT	TT	TT	TT	TT	AA	TT	TT	TT	TT	TT	TT	TT	TT	AA	AT	TT	AA	TT	TT	TT	TT	TT	TT	TT	TT	TT	TT	TT	TT	AA	TT	AT	TT	TT	TT	TT	TT	TT	NN	TT	TT	TT	TT
A06	102920535	CC	CC	CC	CC	CC	CC	CC	CC	CC	CC	CC	CC	CC	CC	CC	CC	CC	CC	CC	CC	CC	CC	CC	CC	CC	CC	CC	CC	CC	CC	CC	CC	CC	CC	CC	CC	CC	CC	CC	CC	CC	CC	CC	NN	CC	CC	CC	CC
A06	103023075	TT	TT	TT	TT	TT	TT	TT	TT	TT	TT	TT	TT	TT	TT	TT	TT	TT	TT	TT	TT	TT	TT	TT	TT	TT	TT	TT	TT	TT	TT	TT	TT	TT	TT	TT	TT	TT	TT	TT	TT	TT	TT	TT	NN	TT	TT	TT	TT
A06	103051952	AA	AA	AA	AA	AA	AA	AA	AA	AA	AA	AA	AA	AA	AA	AA	AA	AA	AA	AA	AA	AA	AA	AA	AA	AA	AA	AA	AA	AA	AA	AA	AA	AA	AA	AA	AA	AA	AA	AA	AA	AA	AA	AA	NN	AA	AA	AA	AA
A07	183639	AA	AA	AA	AA	AA	GG	AA	AA	GG	AA	AA	AA	AA	AA	GG	AA	AA	AA	AA	AA	GG	AA	AA	GG	AA	AA	GG	GG	AA	GG	AA	AA	AA	AA	AA	AA	AG	AA	AA	AA	AA	AA	AA	NN	AA	GG	GG	AA
A07	494062	CC	CC	CC	CC	CC	CC	CC	CC	CC	CC	CC	CC	CC	CC	CC	CC	CC	CC	CC	CC	CC	CC	CC	CC	CC	CC	CC	CC	CC	CC	CC	CC	CC	CC	CC	CC	CC	CC	CC	CC	CC	CC	CC	NN	CC	CC	CC	CC
A07	712209	TT	TT	TT	TT	TT	TT	TT	TT	TT	TT	TT	TT	TT	TT	TT	TT	TT	TT	TT	TT	TT	TT	TT	TT	TT	TT	TT	TT	TT	TT	TT	TT	TT	TT	TT	TT	TT	TT	TT	TT	TT	TT	TT	NN	TT	TT	TT	TT
A07	717226	GG	GG	GG	AA	GG	GG	AA	AA	GG	GG	GG	GG	GG	GG	GG	GG	GG	GG	GG	GG	GG	GG	GG	GG	GG	GG	GG	GG	GG	GG	GG	GG	GG	AA	AA	AA	GA	GG	GG	AA	GG	GG	GG	NN	AA	GG	GG	AA
A07	1099753	AA	AA	AA	AA	AA	AA	AA	AA	AA	AA	AA	AA	AA	AA	AA	AA	AA	AA	AA	AA	AA	AA	AA	AA	AA	AA	AA	AA	AA	AA	AA	AA	AA	AA	AA	AA	AA	AA	AA	AA	AA	AA	AA	NN	AA	AA	AA	AA
A07	1196400	AA	AA	AA	AA	AA	AA	AA	AA	AA	AA	AA	AA	AA	AA	AA	AA	AA	AA	AA	AA	AA	AA	AA	AA	AA	AA	AA	AA	AA	AA	AA	AA	AA	AA	AA	AA	AA	AA	AA	AA	AA	AA	AA	NN	AA	AA	AA	AA
A07	1196663	GG	GG	GG	GG	GG	GG	GG	GG	GG	GG	GG	GG	GG	GG	GG	GG	GG	GG	GG	GG	GG	GG	GG	GG	GG	GG	GG	GG	GG	GG	GG	GG	GG	GG	GG	GG	GG	GG	GG	GG	GG	GG	GG	GG	GG	GG	GG	GG
A07	1328962	GT	GT	GT	GT	GT	TT	GT	GT	GT	TT	TT	GT	GT	GT	TT	GT	GT	GT	GT	GT	TT	GT	GT	TT	GT	GT	TT	TT	GT	TT	GT	GT	GT	GT	GT	GT	GT	GT	GT	GT	GT	GT	GT	NN	GT	TT	TT	GT
A07	1396905	TC	TC	TC	TC	TC	TC	TC	TC	TC	TC	TC	TC	TC	TC	TC	TC	TC	TC	TC	TC	TC	TC	TC	TC	TC	TC	TC	TC	TC	TC	TC	TC	TC	TC	TC	TC	TC	TC	TC	TC	TC	TC	TC	NN	TC	TC	TC	TC
A07	1863354	CC	CC	TT	TT	CC	TT	TT	TT	TT	TT	TT	CC	TT	CC	TT	CC	TT	CT	TT	CC	TT	CC	CC	TT	TT	TT	TT	TT	TT	TT	TT	TT	TT	CC	TT	TT	TT	CC	CC	TT	CC	CC	CC	NN	TT	TT	TT	TT
A07	2032421	CC	CC	CC	GG	CC	CC	GG	CC	CC	CC	CG	CC	GG	CC	GG	CC	CC	CC	GG	GG	GG	CC	CC	CC	GG	CC	CC	GG	GG	GG	GG	CC	CC	CC	GG	GG	GG	CC	GG	GG	CC	GG	CC	NN	GG	GG	CC	GG
A07	2228725	TT	TT	TT	TT	TT	TT	TT	TT	TT	TT	TT	TT	TT	TT	TT	TT	TT	TT	TT	TT	TT	TT	TT	TT	TT	TT	TT	TT	TT	TT	TT	TT	TT	TT	TT	TT	TT	TT	TT	TT	TT	TT	TT	NN	TT	TT	TT	TT
A07	2349286	AA	AA	AA	AA	AA	AA	AA	AA	AA	AA	AA	AA	AA	AA	AA	AA	AA	AA	AA	AA	AA	AA	AA	AA	AA	AA	AA	AA	AA	AA	AA	AA	AA	AA	AA	AA	AA	AA	AA	AA	AA	AA	AA	NN	AA	AA	AA	AA
A07	2729783	TT	TT	TT	TT	TT	TT	TT	TT	TT	TT	TT	TT	TT	TT	TT	TT	TT	TT	TT	TT	TT	TT	TT	TT	TT	TT	TT	TT	TT	TT	TT	TT	TT	TT	TT	TT	TT	TT	TT	TT	TT	TT	TT	NN	TT	TT	TT	TT
A07	3118842	CC	CC	TT	CC	CC	CC	CC	CC	CC	CC	CC	CC	CC	CC	TT	CC	CC	CC	CC	CC	CC	CC	CC	CC	CC	CC	CC	CC	CC	CC	CC	CC	CC	CC	CC	CC	CT	CC	CC	CC	CC	CC	CC	NN	CC	CC	CC	CC
A07	3131273	TT	TT	CC	TT	TT	TT	TT	TT	TT	TT	TT	TT	TT	TT	CC	TT	TT	TT	TT	TT	TT	TT	TT	TT	TT	TT	TT	TT	TT	TT	TT	TT	TT	TT	TT	TT	TC	TT	TT	TT	TT	TT	TT	NN	TT	TT	TT	TT
A07	3293381	TT	TT	TT	TT	TT	TT	TT	TT	TT	TT	TT	TT	TT	TT	GG	TT	TT	TT	TT	TT	TT	GG	TT	TT	TT	TT	TT	TT	TT	TT	TT	TT	TT	TT	TT	TT	GT	TT	TT	TT	TT	TT	TT	TT	TT	TT	TT	TT
A07	3411475	AA	AA	GG	AA	AA	AA	AA	AA	AA	AA	AA	AG	AA	AA	GG	AA	AA	AA	AA	AA	AA	AG	AA	AA	AA	AA	AA	AA	AA	AA	AA	AA	AA	AA	AA	AA	AG	AA	AA	AA	AA	AA	AA	NN	AA	AA	AA	AA
A07	3546753	CC	CC	TT	CC	CC	CC	CC	CC	CC	CC	CC	CC	CC	CC	CC	CC	CC	CC	CC	CC	CC	TT	CC	CC	CC	CC	CC	CC	CC	CC	CC	CC	CC	CC	CC	CC	CC	CC	CC	CC	CC	CC	CC	NN	CC	CC	CC	CC
A07	3547311	CC	CC	AA	CC	CC	AA	CC	CC	CC	CC	CC	CC	CC	CC	AA	CC	CC	CC	CC	CC	CC	AA	CC	CC	CC	CC	CC	CC	CC	CC	CC	CC	CC	CC	CC	CC	CA	CC	CC	CC	CC	CC	CC	NN	CC	CC	CC	CC
A07	3580345	TT	TT	AA	TT	TT	AA	TT	TT	TT	TT	TT	TT	TT	TT	AA	TT	TT	TT	TT	TT	TT	AA	TT	TT	TT	TT	TT	TT	TT	TT	TT	TT	TT	TT	TT	TT	TA	TT	TT	TT	TT	TT	TT	NN	TT	TT	TT	TT
A07	3646710	AA	AA	CC	AA	AA	AA	AA	AA	AA	AA	AA	AA	AA	AA	AA	AA	AA	AA	AA	AA	AA	CC	AA	AA	AA	AA	AA	AA	AA	AA	AA	AA	AA	AA	AA	AA	AA	AA	AA	AA	AA	AA	AA	NN	AA	AA	AA	AA
[truncated: 6,352 more rows]
[truncated: 454 more columns]
