# Supplementary material for: Lint percentage and boll weight QTLs in three excellent upland cotton (Gossypium hirsutum): ZR014121, CCRI60, and EZ60
Source: BMC Plant Biol. 2023 Apr 5;23:179. doi: 10.1186/s12870-023-04147-5 (PMC10074700; doi:10.1186/s12870-023-04147-5)
Supplement: Supplementary file 2 — Additional file 2:Table S2. The results of sample genotyping [file 12870_2023_4147_MOESM2_ESM.xlsx]

## Sheet: sample call rate
Table S2 The results of sample genotyping
sample	number	call rate
Z609	GQ001	0.996287
EZ60	GQ002	0.996406
ZR	GQ003	0.997484
EZ60F6-001	GQ004	0.995927
EZ60F6-002	GQ005	0.995688
EZ60F6-003	GQ006	0.996287
EZ60F6-004	GQ007	0.994011
EZ60F6-005	GQ008	0.998083
EZ60F6-006	GQ009	0.99449
EZ60F6-007	GQ010	0.995927
EZ60F6-008	GQ011	0.125419
EZ60F6-009	GQ012	0.994011
EZ60F6-010	GQ013	0.993172
EZ60F6-011	GQ014	0.993531
EZ60F6-012	GQ015	0.993412
EZ60F6-013	GQ016	0.991735
EZ60F6-014	GQ017	0.99449
EZ60F6-015	GQ018	0.995927
EZ60F6-016	GQ019	0.994849
EZ60F6-017	GQ021	0.994011
EZ60F6-018	GQ022	0.990177
EZ60F6-019	GQ023	0.995328
EZ60F6-020	GQ024	0.872664
EZ60F6-021	GQ025	0.984188
EZ60F6-022	GQ026	0.994849
EZ60F6-023	GQ027	0.995328
EZ60F6-024	GQ028	0.994969
EZ60F6-025	GQ029	0.99437
EZ60F6-026	GQ030	0.991375
EZ60F6-027	GQ031	0.993172
EZ60F6-028	GQ032	0.995688
EZ60F6-029	GQ033	0.99413
EZ60F6-030	GQ034	0.990656
EZ60F6-031	GQ035	0.994729
EZ60F6-032	GQ036	0.995208
EZ60F6-033	GQ037	0.995807
EZ60F6-034	GQ038	0.993771
EZ60F6-035	GQ039	0.994849
EZ60F6-036	GQ041	0.996766
EZ60F6-037	GQ042	0.991136
EZ60F6-038	GQ043	0.991016
EZ60F6-039	GQ044	0.995927
EZ60F6-040	GQ045	0.99437
EZ60F6-041	GQ046	0.990776
EZ60F6-042	GQ047	0.991375
EZ60F6-043	GQ048	0.993651
EZ60F6-044	GQ049	0.990177
EZ60F6-045	GQ050	0.994729
EZ60F6-046	GQ051	0.991854
EZ60F6-047	GQ052	0.997484
EZ60F6-048	GQ053	0.995807
EZ60F6-049	GQ054	0.990776
EZ60F6-050	GQ055	0.99437
EZ60F6-051	GQ056	0.996287
EZ60F6-052	GQ057	0.995688
EZ60F6-053	GQ058	0.995927
EZ60F6-054	GQ059	0.996526
EZ60F6-055	GQ061	0.994849
EZ60F6-056	GQ062	0.997844
EZ60F6-057	GQ063	0.995688
EZ60F6-058	GQ064	0.995568
EZ60F6-059	GQ065	0.993651
EZ60F6-060	GQ066	0.99437
EZ60F6-061	GQ067	0.997964
EZ60F6-062	GQ068	0.996167
EZ60F6-063	GQ069	0.995927
EZ60F6-064	GQ070	0.898299
EZ60F6-065	GQ071	0.997245
EZ60F6-066	GQ072	0.995688
EZ60F6-067	GQ073	0.991854
EZ60F6-068	GQ074	0.995328
EZ60F6-069	GQ075	0.989938
EZ60F6-070	GQ076	0.999042
EZ60F6-071	GQ077	0.994609
EZ60F6-072	GQ078	0.994729
EZ60F6-073	GQ079	0.998203
EZ60F6-074	GQ081	0.996287
EZ60F6-075	GQ082	0.866675
EZ60F6-076	GQ083	0.996167
EZ60F6-077	GQ084	0.995089
EZ60F6-078	GQ085	0.996406
EZ60F6-079	GQ086	0.995089
EZ60F6-080	GQ087	0.997005
EZ60F6-081	GQ088	0.996167
EZ60F6-082	GQ089	0.993292
EZ60F6-083	GQ090	0.996047
EZ60F6-084	GQ091	0.995807
EZ60F6-085	GQ092	0.996167
EZ60F6-086	GQ093	0.996167
EZ60F6-087	GQ094	0.819478
EZ60F6-088	GQ095	0.996287
EZ60F6-089	GQ096	0.996526
EZ60F6-090	GQ097	0.993891
EZ60F6-091	GQ098	0.995688
EZ60F6-092	GQ099	0.997005
EZ60F6-093	GQ101	0.996406
EZ60F6-094	GQ102	0.996047
EZ60F6-095	GQ103	0.99437
EZ60F6-096	GQ104	0.995688
EZ60F6-097	GQ105	0.995807
EZ60F6-098	GQ106	0.991375
EZ60F6-099	GQ107	0.990417
EZ60F6-100	GQ108	0.991974
EZ60F6-101	GQ109	0.98874
EZ60F6-102	GQ110	0.985026
EZ60F6-103	GQ111	0.996047
EZ60F6-104	GQ112	0.990417
EZ60F6-105	GQ113	0.993891
EZ60F6-106	GQ114	0.997125
EZ60F6-107	GQ115	0.992693
EZ60F6-108	GQ116	0.995927
EZ60F6-109	GQ117	0.997125
EZ60F6-110	GQ118	0.987782
EZ60F6-111	GQ119	0.989099
EZ60F6-112	GQ121	0.991375
EZ60F6-113	GQ122	0.994011
EZ60F6-114	GQ123	0.995807
EZ60F6-115	GQ124	0.996287
EZ60F6-116	GQ125	0.995568
EZ60F6-117	GQ126	0.996526
EZ60F6-118	GQ127	0.998323
EZ60F6-119	GQ128	0.995927
EZ60F6-120	GQ129	0.992813
EZ60F6-121	GQ130	0.995568
EZ60F6-122	GQ131	0.964902
EZ60F6-123	GQ132	0.968495
EZ60F6-124	GQ133	0.970652
EZ60F6-125	GQ134	0.970771
EZ60F6-126	GQ135	0.96586
EZ60F6-127	GQ136	0.967897
EZ60F6-128	GQ137	0.966938
EZ60F6-129	GQ138	0.979037
EZ60F6-130	GQ139	0.969574
EZ60F6-131	GQ141	0.970532
EZ60F6-132	GQ142	0.969214
EZ60F6-133	GQ143	0.980235
EZ60F6-134	GQ144	0.96035
EZ60F6-135	GQ145	0.964542
EZ60F6-136	GQ146	0.967417
EZ60F6-137	GQ147	0.964423
EZ60F6-138	GQ148	0.969094
EZ60F6-139	GQ149	0.967657
EZ60F6-140	GQ150	0.968855
EZ60F6-141	GQ151	0.969933
EZ60F6-142	GQ152	0.964782
EZ60F6-143	GQ153	0.976881
EZ60F6-144	GQ154	0.96586
EZ60F6-145	GQ155	0.963105
EZ60F6-146	GQ156	0.942022
EZ60F6-147	GQ157	0.931361
EZ60F6-148	GQ158	0.925851
EZ60F6-149	GQ159	0.933158
EZ60F6-150	GQ161	0.94909
EZ60F6-151	GQ162	0.934595
EZ60F6-152	GQ163	0.939746
EZ60F6-153	GQ164	0.942621
EZ60F6-154	GQ165	0.951126
EZ60F6-155	GQ166	0.954001
EZ60F6-156	GQ167	0.92597
EZ60F6-157	GQ168	0.950767
EZ60F6-158	GQ169	0.928725
EZ60F6-159	GQ170	0.932798
EZ60F6-160	GQ171	0.936871
EZ60F6-161	GQ172	0.94334
EZ60F6-162	GQ173	0.95472
EZ60F6-163	GQ174	0.945975
EZ60F6-164	GQ175	0.938788
EZ60F6-165	GQ176	0.939746
EZ60F6-166	GQ177	0.950048
EZ60F6-167	GQ178	0.951485
EZ60F6-168	GQ179	0.948491
EZ60F6-169	GQ181	0.917106
EZ60F6-170	GQ182	0.921778
EZ60F6-171	GQ183	0.92621
EZ60F6-172	GQ184	0.921897
EZ60F6-173	GQ185	0.930522
EZ60F6-174	GQ186	0.934595
EZ60F6-175	GQ187	0.918663
EZ60F6-176	GQ188	0.933277
EZ60F6-177	GQ189	0.910398
EZ60F6-178	GQ190	0.946814
EZ60F6-179	GQ191	0.942022
EZ60F6-180	GQ192	0.927288
EZ60F6-181	GQ193	0.933517
EZ60F6-182	GQ194	0.914111
EZ60F6-183	GQ195	0.925491
EZ60F6-184	GQ196	0.931481
EZ60F6-185	GQ197	0.931121
EZ60F6-186	GQ198	0.923095
EZ60F6-187	GQ199	0.935913
EZ60F6-188	GQ201	0.927647
EZ60F6-189	GQ202	0.931121
EZ60F6-190	GQ203	0.911955
EZ60F6-191	GQ204	0.930522
EZ60F6-192	GQ205	0.933038
EZ60F6-193	GQ206	0.898179
EZ60F6-194	GQ207	0.928486
EZ60F6-195	GQ208	0.605774
EZ60F6-196	GQ209	0.930402
EZ60F6-197	GQ210	0.976521
EZ60F6-198	GQ211	0.965501
EZ60F6-199	GQ212	0.950767
EZ60F6-200	GQ213	0.951246
Z609F6-001	GQ214	0.957475
Z609F6-002	GQ215	0.95436
Z609F6-003	GQ216	0.958673
Z609F6-004	GQ217	0.942022
Z609F6-005	GQ218	0.980594
Z609F6-006	GQ219	0.966699
Z609F6-007	GQ221	0.957595
Z609F6-008	GQ222	0.931001
Z609F6-009	GQ223	0.948251
Z609F6-010	GQ224	0.956397
Z609F6-011	GQ225	0.94322
Z609F6-012	GQ226	0.950647
Z609F6-013	GQ227	0.933277
Z609F6-014	GQ228	0.941902
Z609F6-015	GQ229	0.952204
Z609F6-016	GQ230	0.957355
Z609F6-017	GQ231	0.945736
Z609F6-018	GQ232	0.944298
Z609F6-019	GQ233	0.946215
Z609F6-020	GQ234	0.917585
Z609F6-021	GQ235	0.93196
Z609F6-022	GQ236	0.939387
Z609F6-023	GQ237	0.921897
Z609F6-024	GQ238	0.92034
Z609F6-025	GQ239	0.936512
Z609F6-026	GQ241	0.935553
Z609F6-027	GQ242	0.9316
Z609F6-028	GQ243	0.913033
Z609F6-029	GQ244	0.938189
Z609F6-030	GQ245	0.921897
Z609F6-031	GQ246	0.946454
Z609F6-032	GQ247	0.925012
Z609F6-033	GQ248	0.934595
Z609F6-034	GQ249	0.922616
Z609F6-035	GQ250	0.91483
Z609F6-036	GQ251	0.913991
Z609F6-037	GQ252	0.936152
Z609F6-038	GQ253	0.921538
Z609F6-039	GQ254	0.913273
Z609F6-040	GQ255	0.889914
Z609F6-041	GQ256	0.921418
Z609F6-042	GQ257	0.926809
Z609F6-043	GQ258	0.887638
Z609F6-044	GQ259	0.914231
Z609F6-045	GQ261	0.90369
Z609F6-046	GQ262	0.933876
Z609F6-047	GQ263	0.935553
Z609F6-048	GQ264	0.917585
Z609F6-049	GQ265	0.910637
Z609F6-050	GQ266	0.938428
Z609F6-051	GQ267	0.91495
Z609F6-052	GQ268	0.928606
Z609F6-053	GQ269	0.924653
Z609F6-054	GQ270	0.922137
Z609F6-055	GQ271	0.924892
Z609F6-056	GQ272	0.912674
Z609F6-057	GQ273	0.916387
Z609F6-058	GQ274	0.906924
Z609F6-059	GQ276	0.922017
Z609F6-060	GQ277	0.76713
Z609F6-061	GQ277	0.76713
Z609F6-062	GQ278	0.933517
Z609F6-063	GQ279	0.9207
Z609F6-064	GQ281	0.90369
Z609F6-065	GQ282	0.910398
Z609F6-066	GQ283	0.901653
Z609F6-067	GQ284	0.900335
Z609F6-068	GQ285	0.881049
Z609F6-069	GQ286	0.859487
Z609F6-070	GQ287	0.866435
Z609F6-071	GQ288	0.872065
Z609F6-072	GQ289	0.86943
Z609F6-073	GQ290	0.894466
Z609F6-074	GQ291	0.894945
Z609F6-075	GQ292	0.904648
Z609F6-076	GQ293	0.883086
Z609F6-077	GQ294	0.908361
Z609F6-078	GQ295	0.887518
Z609F6-079	GQ296	0.902611
Z609F6-080	GQ297	0.869669
Z609F6-081	GQ298	0.868951
Z609F6-082	GQ299	0.906205
Z609F6-083	GQ301	0.874701
Z609F6-084	GQ302	0.88608
Z609F6-085	GQ303	0.911356
Z609F6-086	GQ304	0.867753
Z609F6-087	GQ305	0.875779
Z609F6-088	GQ306	0.897221
Z609F6-089	GQ307	0.902012
Z609F6-090	GQ308	0.927528
Z609F6-091	GQ309	0.890153
Z609F6-092	GQ310	0.912554
Z609F6-093	GQ311	0.860925
Z609F6-094	GQ312	0.889075
Z609F6-095	GQ313	0.875299
Z609F6-096	GQ314	0.864878
Z609F6-097	GQ315	0.888716
Z609F6-098	GQ316	0.919382
Z609F6-099	GQ317	0.88069
Z609F6-100	GQ318	0.879612
Z609F6-101	GQ319	0.890034
Z609F6-102	GQ321	0.921538
Z609F6-103	GQ322	0.900934
Z609F6-104	GQ323	0.871227
Z609F6-105	GQ324	0.905486
Z609F6-106	GQ325	0.867992
Z609F6-107	GQ326	0.891351
Z609F6-108	GQ327	0.89746
Z609F6-109	GQ328	0.869909
Z609F6-110	GQ329	0.866914
Z609F6-111	GQ330	0.891231
Z609F6-112	GQ331	0.864518
Z609F6-113	GQ332	0.904288
Z609F6-114	GQ333	0.887039
Z609F6-115	GQ334	0.89219
Z609F6-116	GQ335	0.911356
Z609F6-117	GQ336	0.907762
Z609F6-118	GQ337	0.906804
Z609F6-119	GQ338	0.927528
Z609F6-120	GQ339	0.911835
Z609F6-121	GQ341	0.887758
Z609F6-122	GQ342	0.923814
Z609F6-123	GQ343	0.91483
Z609F6-124	GQ344	0.897221
Z609F6-125	GQ345	0.930043
Z609F6-126	GQ346	0.908721
Z609F6-127	GQ347	0.928845
Z609F6-128	GQ348	0.950407
Z609F6-129	GQ349	0.875779
Z609F6-130	GQ350	0.921059
Z609F6-131	GQ351	0.916986
Z609F6-132	GQ352	0.89746
Z609F6-133	GQ353	0.902851
Z609F6-134	GQ354	0.917465
Z609F6-135	GQ355	0.913153
Z609F6-136	GQ356	0.937111
Z609F6-137	GQ357	0.934595
Z609F6-138	GQ358	0.906924
Z609F6-139	GQ359	0.893268
Z609F6-140	GQ361	0.899856
Z609F6-141	GQ362	0.872065
Z609F6-142	GQ363	0.873742
Z609F6-143	GQ364	0.87482
Z609F6-144	GQ365	0.877336
Z609F6-145	GQ366	0.875659
Z609F6-146	GQ367	0.893028
Z609F6-147	GQ368	0.884763
Z609F6-148	GQ369	0.848107
Z609F6-149	GQ370	0.86344
Z609F6-150	GQ371	0.890273
Z609F6-151	GQ372	0.867513
Z609F6-152	GQ373	0.898898
Z609F6-153	GQ374	0.850383
Z609F6-154	GQ375	0.873023
Z609F6-155	GQ376	0.88632
Z609F6-156	GQ377	0.884523
Z609F6-157	GQ378	0.860086
Z609F6-158	GQ379	0.865357
Z609F6-159	GQ381	0.890034
Z609F6-160	GQ382	0.865956
Z609F6-161	GQ383	0.892669
Z609F6-162	GQ384	0.883206
Z609F6-163	GQ385	0.86392
Z609F6-164	GQ386	0.874701
Z609F6-165	GQ387	0.87482
Z609F6-166	GQ388	0.8977
Z609F6-167	GQ389	0.916028
Z609F6-168	GQ390	0.900335
Z609F6-169	GQ391	0.898419
Z609F6-170	GQ392	0.916028
Z609F6-171	GQ393	0.896143
Z609F6-172	GQ394	0.907523
Z609F6-173	GQ395	0.873383
Z609F6-174	GQ396	0.88644
Z609F6-175	GQ397	0.881768
Z609F6-176	GQ398	0.884763
Z609F6-177	GQ399	0.875659
Z609F6-178	GQ401	0.914231
Z609F6-179	GQ402	0.907643
Z609F6-180	GQ403	0.877695
Z609F6-181	GQ404	0.957475
Z609F6-182	GQ405	0.901414
Z609F6-183	GQ406	0.898898
Z609F6-184	GQ407	0.923694
Z609F6-185	GQ408	0.885961
Z609F6-186	GQ409	0.88608
Z609F6-187	GQ410	0.906924
Z609F6-188	GQ411	0.899377
Z609F6-189	GQ412	0.901174
Z609F6-190	GQ413	0.903809
Z609F6-191	GQ414	0.830977
Z609F6-192	GQ415	0.804624
Z609F6-193	GQ416	0.860925
Z609F6-194	GQ417	0.86344
Z609F6-195	GQ418	0.836248
Z609F6-196	GQ419	0.910637
Z609F6-197	GQ421	0.865477
Z609F6-198	GQ422	0.85206
Z609F6-199	GQ423	0.881768
Z609F6-200	GQ424	0.856013
Z609F6-201	GQ425	0.899856
Z609F6-202	GQ426	0.852899
Z609F6-203	GQ427	0.838884
Z609F6-204	GQ428	0.876857
Z609F6-205	GQ429	0.870268
Z609F6-206	GQ430	0.866794
Z609F6-207	GQ431	0.854816
Z609F6-208	GQ432	0.851222
Z609F6-209	GQ433	0.854696
Z609F6-210	GQ434	0.85805
Z609F6-211	GQ435	0.833014
Z609F6-212	GQ436	0.838644
Z609F6-213	GQ437	0.859487
Z609F6-214	GQ438	0.829061
Z609F6-215	GQ439	0.856612
Z609F6-216	GQ441	0.88644
Z609F6-217	GQ442	0.835769
Z609F6-218	GQ443	0.857092
Z609F6-219	GQ444	0.807379
Z609F6-220	GQ445	0.800791
Z609F6-221	GQ446	0.839243
Z609F6-222	GQ447	0.810254
Z609F6-223	GQ448	0.856253
Z609F6-224	GQ449	0.823431
Z609F6-225	GQ450	0.866076
Z609F6-226	GQ451	0.824149
Z609F6-227	GQ452	0.875419
Z609F6-228	GQ453	0.845232
Z609F6-229	GQ454	0.855654
Z609F6-230	GQ455	0.842597
Z609F6-231	GQ456	0.798515
Z609F6-232	GQ457	0.837566
Z609F6-233	GQ458	0.822952
Z609F6-234	GQ459	0.849066
Z609F6-235	GQ461	0.853019
Z609F6-236	GQ462	0.824988
Z609F6-237	GQ463	0.910278
Z609F6-238	GQ464	0.828582
Z609F6-239	GQ465	0.822113
Z609F6-240	GQ466	0.862841
Z609F6-241	GQ467	0.836488
Z609F6-242	GQ468	0.847988
Z609F6-243	GQ469	0.788931
Z609F6-244	GQ470	0.797676
Z609F6-245	GQ471	0.822832
Z609F6-246	GQ472	0.851701
Z609F6-247	GQ473	0.80127
Z609F6-248	GQ474	0.833253
Z609F6-249	GQ475	0.787254
Z609F6-250	GQ476	0.823191
Z609F6-251	GQ477	0.822592
Z609F6-252	GQ478	0.808218
Z609F6-253	GQ479	0.827863
Z609F6-254
Z609F6-255	GQ482	0.792885
Z609F6-256	GQ483	0.758984
Z609F6-257	GQ484	0.794442
Z609F6-258	GQ485	0.915788
Z609F6-259	GQ486	0.813009
Z609F6-260	GQ487	0.765932
Z609F6-261	GQ488	0.803666
Z609F6-262	GQ489	0.808457
Z609F6-263	GQ490	0.768448
Z609F6-264	GQ491	0.759943
Z609F6-265	GQ492	0.786536
Z609F6-266	GQ493	0.757906
Z609F6-267	GQ494	0.795161
Z609F6-268	GQ495	0.754672
Z609F6-269	GQ496	0.900815
Z609F6-270	GQ497	0.916148
Z609F6-271	GQ498	0.873622
Z609F6-272
Z609F6-273	GQ501	0.913752
Z609F6-274	GQ502	0.899377
Z609F6-275	GQ503	0.923814
Z609F6-276	GQ504	0.915549
Z609F6-277	GQ505	0.913991
Z609F6-278	GQ506	0.906924
Z609F6-279	GQ507	0.919262
Z609F6-280	GQ508	0.937829
Z609F6-281	GQ509	0.938908
Z609F6-282	GQ510	0.896382
Z609F6-283	GQ511	0.925851
Z609F6-284	GQ512	0.902851
Z609F6-285	GQ513	0.885122
Z609F6-286	GQ514	0.896862
Z609F6-287	GQ515	0.9316
Z609F6-288	GQ516	0.934595
Z609F6-289	GQ517	0.915908
Z609F6-290	GQ518	0.885961
Z609F6-291	GQ519	0.887518
Z609F6-292	GQ521	0.927887
Z609F6-293	GQ522	0.944058
Z609F6-294	GQ523	0.916267
Z609F6-295	GQ524	0.891231
Z609F6-296	GQ525	0.90345
Z609F6-297	GQ526	0.959511
Z609F6-298	GQ527	0.910278
Z609F6-299	GQ528	0.845592
Z609F6-300	GQ529	0.860925

## Sheet: SNP call rate
S1 Results of genotype control: SNP call rate
Chr	Pos	call rate
A01	150581	0.998012
A01	466275	0.998012
A01	567778	0.998012
A01	696045	0.998012
A01	875363	0.998012
A01	908408	0.998012
A01	1006644	0.998012
A01	1088215	0.998012
A01	1236990	0.998012
A01	1238121	0.998012
A01	1244575	0.998012
A01	1303416	0.998012
A01	1334206	0.998012
A01	1632557	0.998012
A01	1759070	0.998012
A01	1763796	0.998012
A01	1793682	0.998012
A01	1877510	0.998012
A01	2118017	0.998012
A01	2202253	0.998012
A01	2232873	0.998012
A01	2377299	0.998012
A01	2740864	0.998012
A01	3239317	0.998012
A01	3328902	0.998012
A01	3390605	0.998012
A01	3426068	0.998012
A01	3664687	0.998012
A01	3949555	0.998012
A01	4190004	0.998012
A01	4232780	0.998012
A01	4306390	0.998012
A01	4311514	0.998012
A01	4427565	0.998012
A01	4615945	0.998012
A01	4721433	0.998012
A01	4735458	0.998012
A01	5259934	0.998012
A01	5321056	0.998012
A01	5348973	0.998012
A01	5370811	0.998012
A01	5481267	0.998012
A01	5634957	0.998012
A01	5665251	0.998012
A01	5816566	0.998012
A01	5818995	0.998012
A01	6180947	0.998012
A01	6218145	0.998012
A01	6239154	0.998012
A01	6309831	0.998012
A01	6328375	0.998012
A01	6339873	0.998012
A01	6356201	0.998012
A01	6675312	0.998012
A01	6913387	0.998012
A01	7026010	0.998012
A01	7390732	0.998012
A01	7566595	0.998012
A01	7609984	0.998012
A01	7681532	0.998012
A01	8015331	0.998012
A01	8187881	0.998012
A01	8899414	0.998012
A01	9043901	0.998012
A01	9094627	0.998012
A01	9737830	0.998012
A01	9809304	0.998012
A01	9820565	0.998012
A01	9932709	0.998012
A01	10039816	0.998012
A01	10845639	0.998012
A01	10885121	0.998012
A01	10956392	0.998012
A01	11123833	0.998012
A01	11339222	0.998012
A01	11454784	0.998012
A01	11576904	0.998012
A01	11585127	0.998012
A01	11649734	0.998012
A01	11697101	0.998012
A01	11865504	0.998012
A01	12037935	0.998012
A01	12078965	0.998012
A01	12164325	0.998012
A01	12566894	0.998012
A01	13148372	0.998012
A01	13398575	0.998012
A01	13556598	0.998012
A01	13669686	0.998012
A01	13687902	0.998012
A01	13836574	0.998012
A01	14034650	0.998012
A01	14045197	0.998012
A01	14122728	0.998012
A01	14169120	0.998012
A01	14173164	0.998012
A01	14292512	0.998012
A01	14497617	0.998012
A01	14734583	0.998012
A01	14887485	0.998012
A01	15011608	0.998012
A01	15186020	0.998012
A01	15516421	0.998012
A01	15634584	0.998012
A01	15760925	0.998012
A01	15824679	0.998012
A01	15890678	0.998012
A01	16003540	0.998012
A01	16120098	0.998012
A01	16235925	0.998012
A01	16300908	0.998012
A01	16374922	0.998012
A01	16516466	0.998012
A01	16529399	0.998012
A01	16646466	0.998012
A01	17251266	0.998012
A01	18315482	0.998012
A01	18871381	0.998012
A01	18981727	0.998012
A01	19098709	0.998012
A01	19188611	0.998012
A01	19224534	0.998012
A01	19337011	0.998012
A01	19710087	0.998012
A01	19984257	0.998012
A01	20114084	0.998012
A01	20233696	0.998012
A01	20345805	0.998012
A01	20456114	0.998012
A01	20553718	0.998012
A01	20757446	0.998012
A01	20885949	0.998012
A01	21057704	0.998012
A01	21140485	0.998012
A01	21168115	0.998012
A01	21217427	0.998012
A01	21324935	0.998012
A01	21467597	0.998012
A01	21586758	0.998012
A01	21643181	0.998012
A01	22278836	0.998012
A01	27349078	0.998012
A01	32553765	0.998012
A01	33268200	0.998012
A01	38093374	0.998012
A01	38777600	0.998012
A01	39138990	0.998012
A01	39911778	0.998012
A01	40464091	0.998012
A01	40995571	0.998012
A01	41748827	0.998012
A01	41830521	0.998012
A01	43234016	0.998012
A01	44627921	0.998012
A01	45697800	0.998012
A01	45972819	0.998012
A01	48925981	0.998012
A01	49180537	0.998012
A01	50883169	0.998012
A01	51006155	0.998012
A01	53495705	0.998012
A01	54017284	0.998012
A01	55062232	0.998012
A01	55302103	0.998012
A01	55516973	0.998012
A01	55646269	0.998012
A01	56012168	0.998012
A01	56062421	0.998012
A01	57455519	0.998012
A01	57784901	0.998012
A01	59439073	0.998012
A01	60948513	0.998012
A01	61719693	0.998012
A01	62500149	0.998012
A01	63036262	0.998012
A01	63387811	0.998012
A01	63685926	0.998012
A01	63925707	0.998012
A01	64765822	0.998012
A01	65464081	0.998012
A01	66202939	0.998012
A01	66358049	0.998012
A01	66791593	0.998012
A01	67004650	0.998012
A01	68297843	0.998012
A01	69400014	0.998012
A01	70492855	0.998012
A01	70949688	0.998012
A01	71269009	0.998012
A01	71491374	0.998012
A01	71964236	0.998012
A01	72125982	0.998012
A01	72351555	0.998012
A01	72552764	0.998012
A01	74024522	0.998012
A01	74780475	0.998012
A01	75045891	0.998012
A01	75101601	0.998012
A01	75267551	0.998012
A01	75498045	0.998012
A01	75612562	0.998012
A01	75795236	0.998012
A01	75909280	0.998012
A01	76085262	0.998012
A01	76211083	0.998012
A01	76332764	0.998012
A01	76471315	0.998012
A01	76589079	0.998012
A01	76756891	0.998012
A01	76872833	0.998012
A01	76910192	0.998012
A01	77016410	0.998012
A01	77135186	0.998012
A01	77373300	0.998012
A01	77518064	0.998012
A01	77635624	0.998012
A01	77793014	0.998012
A01	77873921	0.998012
A01	77913898	0.998012
A01	78034393	0.998012
A01	78168858	0.998012
A01	78169965	0.998012
A01	78297459	0.998012
A01	78438648	0.998012
A01	78562857	0.998012
A01	78701913	0.998012
A01	78814382	0.998012
A01	79089942	0.998012
A01	79114548	0.998012
A01	79318680	0.998012
A01	79458081	0.998012
A01	79586442	0.998012
A01	79813565	0.998012
A01	80004685	0.998012
A01	80057498	0.998012
A01	80142258	0.998012
A01	80329652	0.998012
A01	80566043	0.998012
A01	80681857	0.998012
A01	80689653	0.998012
A01	80911827	0.998012
A01	81032871	0.998012
A01	81143976	0.998012
A01	81337980	0.998012
A01	81428681	0.998012
A01	81463131	0.998012
A01	81583728	0.998012
A01	81736486	0.998012
A01	81846852	0.998012
A01	81972093	0.998012
A01	82174286	0.998012
A01	82289623	0.998012
A01	82370283	0.998012
A01	82400399	0.998012
A01	82529156	0.998012
A01	82643191	0.998012
A01	82783662	0.998012
A01	82902961	0.998012
A01	83025226	0.998012
A01	83247016	0.998012
A01	83357119	0.998012
A01	83372200	0.998012
A01	83467326	0.998012
A01	83588812	0.998012
A01	83722925	0.998012
A01	83824426	0.998012
A01	83994836	0.998012
A01	84250240	0.998012
A01	84360922	0.998012
A01	84471175	0.998012
A01	84615455	0.998012
A01	84733236	0.998012
A01	84794243	0.998012
A01	84838137	0.998012
A01	84846382	0.998012
A01	84987074	0.998012
A01	85115452	0.998012
A01	85239130	0.998012
A01	85351120	0.998012
A01	85466210	0.998012
A01	85583108	0.998012
A01	85635372	0.998012
A01	85703220	0.998012
A01	85826434	0.998012
A01	85967617	0.998012
A01	86119540	0.998012
A01	86120515	0.998012
A01	86244857	0.998012
A01	86363489	0.998012
A01	86512353	0.998012
A01	86607789	0.998012
A01	86622913	0.998012
A01	86904737	0.998012
A01	87004051	0.998012
A01	87266384	0.998012
A01	87608170	0.998012
A01	87972630	0.998012
A01	88587653	0.998012
A01	89009700	0.998012
A01	90005321	0.998012
A01	91249570	0.998012
A01	91502944	0.998012
A01	92240455	0.998012
A01	92401474	0.998012
A01	92614447	0.998012
A01	92884984	0.998012
A01	93745707	0.998012
A01	94303284	0.998012
A01	94415329	0.998012
A01	94468019	0.998012
A01	94533290	0.998012
A01	94534568	0.998012
A01	94643326	0.998012
A01	94753450	0.998012
A01	94869245	0.998012
A01	95011320	0.998012
A01	95218820	0.998012
A01	95448565	0.998012
A01	95704707	0.998012
A01	95782446	0.998012
A01	95904505	0.998012
A01	96211170	0.998012
A01	96310264	0.998012
A01	96368879	0.998012
A01	96407452	0.998012
A01	96794073	0.998012
A01	96975628	0.998012
A01	97003780	0.998012
A01	97069996	0.998012
A01	97369640	0.998012
A01	97416235	0.998012
A01	97416896	0.998012
A01	97527667	0.998012
A01	97555166	0.998012
A01	97586850	0.998012
A01	97626239	0.998012
A01	97642117	0.998012
A01	97759343	0.998012
A01	97892451	0.998012
A01	97898292	0.998012
A01	98040877	0.998012
A01	98265642	0.998012
A01	98378925	0.998012
A01	98480518	0.998012
A01	98508185	0.998012
A01	98534245	0.998012
A01	98704683	0.998012
A01	98869090	0.998012
A01	98884195	0.998012
A01	98975986	0.998012
A01	99016703	0.998012
A01	99231808	0.998012
A01	99337644	0.998012
A01	99346055	0.998012
A01	99346300	0.998012
A01	99533431	0.998012
A01	99572213	0.998012
A01	99627615	0.998012
A01	99687604	0.998012
A01	99723824	0.998012
A01	99813685	0.998012
A02	101779	0.998012
A02	398745	0.998012
A02	514728	0.998012
A02	591683	0.998012
A02	656313	0.998012
A02	701203	0.998012
A02	704411	0.998012
A02	772147	0.998012
A02	877413	0.998012
A02	882365	0.998012
A02	898501	0.998012
A02	929027	0.998012
A02	1000200	0.998012
A02	1105129	0.998012
A02	1254691	0.998012
A02	1477554	0.998012
A02	1493256	0.998012
A02	1595502	0.998012
A02	1643739	0.998012
A02	1725645	0.998012
A02	1831007	0.998012
A02	1893843	0.998012
A02	2031715	0.998012
A02	2093668	0.998012
A02	2386108	0.998012
A02	2494313	0.998012
A02	2563466	0.998012
A02	2617850	0.998012
A02	3022270	0.998012
A02	3056234	0.998012
A02	3177713	0.998012
A02	3190550	0.998012
A02	3371736	0.998012
A02	3439503	0.998012
A02	3477825	0.998012
A02	3529339	0.998012
A02	3581902	0.998012
A02	3582321	0.998012
A02	3698997	0.998012
A02	3699133	0.998012
A02	3816285	0.998012
A02	3961177	0.998012
A02	4170055	0.998012
A02	4321339	0.998012
A02	4421647	0.998012
A02	4461107	0.998012
A02	4485684	0.998012
A02	4540461	0.998012
A02	4859049	0.998012
A02	5098428	0.998012
A02	5230827	0.998012
A02	5362437	0.998012
A02	5916695	0.998012
A02	6025567	0.998012
A02	6054925	0.998012
A02	6137589	0.998012
A02	6189106	0.998012
A02	6216834	0.998012
A02	6269128	0.998012
A02	6525724	0.998012
A02	6621344	0.998012
A02	6621791	0.998012
A02	6748639	0.998012
A02	6848721	0.998012
A02	7005991	0.998012
A02	7009536	0.998012
A02	7029533	0.998012
A02	7116026	0.998012
A02	7230736	0.998012
A02	7288761	0.998012
A02	7388663	0.998012
A02	7504479	0.998012
A02	7613769	0.998012
A02	7715548	0.998012
A02	7763642	0.998012
A02	7892929	0.998012
A02	8941913	0.998012
A02	9936455	0.998012
A02	10022061	0.998012
A02	10173791	0.998012
A02	10419013	0.998012
A02	10427542	0.998012
A02	10561206	0.998012
A02	10825623	0.998012
A02	11053528	0.998012
A02	11791220	0.998012
A02	11909685	0.998012
A02	12024895	0.998012
A02	12134058	0.998012
A02	12236710	0.998012
A02	12352926	0.998012
A02	13704749	0.998012
A02	14683192	0.998012
A02	15568397	0.998012
A02	16629617	0.998012
A02	17176279	0.998012
A02	18888712	0.998012
A02	20712761	0.998012
A02	23808235	0.998012
A02	25105143	0.998012
A02	25650215	0.998012
A02	28336127	0.998012
A02	30574401	0.998012
A02	36409082	0.998012
A02	39493252	0.998012
A02	40388450	0.998012
A02	40509616	0.998012
A02	40611635	0.998012
A02	40730837	0.998012
A02	40842952	0.998012
A02	40967600	0.998012
A02	40968951	0.998012
A02	41072372	0.998012
A02	41106406	0.998012
A02	41184400	0.998012
A02	41295970	0.998012
A02	41397379	0.998012
A02	41461392	0.998012
A02	41584988	0.998012
A02	41609444	0.998012
A02	42000929	0.998012
A02	42222233	0.998012
A02	42357059	0.998012
A02	42521242	0.998012
A02	42792993	0.998012
A02	42910477	0.998012
A02	43014385	0.998012
A02	43273762	0.998012
A02	43431041	0.998012
A02	43739102	0.998012
A02	43774643	0.998012
A02	43855361	0.998012
A02	44142086	0.998012
A02	44699210	0.998012
A02	44827286	0.998012
A02	44998535	0.998012
A02	45281596	0.998012
A02	45349018	0.998012
A02	45432789	0.998012
A02	45540805	0.998012
A02	45647806	0.998012
A02	45771701	0.998012
A02	45913250	0.998012
A02	46133320	0.998012
A02	46774590	0.998012
A02	47059593	0.998012
A02	47611375	0.998012
A02	47818022	0.998012
A02	48011131	0.998012
A02	48176295	0.998012
A02	48302898	0.998012
A02	48472200	0.998012
A02	48992875	0.998012
A02	49341840	0.998012
A02	51063022	0.998012
A02	51114151	0.998012
A02	51230982	0.998012
A02	51502229	0.998012
A02	51660603	0.998012
A02	51855661	0.998012
A02	52015021	0.998012
A02	52416527	0.998012
A02	53797292	0.998012
A02	54239523	0.998012
A02	54445879	0.998012
A02	55179658	0.998012
A02	55327319	0.998012
A02	55509003	0.998012
A02	55796558	0.998012
A02	55918468	0.998012
A02	56097641	0.998012
A02	56251594	0.998012
A02	56528411	0.998012
A02	57154279	0.998012
A02	57360338	0.998012
A02	58481837	0.998012
A02	58653327	0.998012
A02	58901722	0.998012
A02	59065538	0.998012
A02	59821852	0.998012
A02	59869074	0.998012
A02	60233726	0.998012
A02	60403957	0.998012
A02	60728946	0.998012
A02	60833981	0.998012
A02	60869991	0.998012
A02	61188865	0.998012
A02	61423559	0.998012
A02	61586150	0.998012
A02	61741418	0.998012
A02	63539318	0.998012
A02	64123771	0.998012
A02	64568324	0.998012
A02	65623215	0.998012
A02	65945420	0.998012
A02	66049395	0.998012
A02	66560533	0.998012
A02	66738874	0.998012
A02	66859663	0.998012
A02	67484141	0.998012
A02	68723034	0.998012
A02	69354307	0.998012
A02	69483695	0.998012
A02	69639855	0.998012
A02	70547437	0.998012
A02	70738160	0.998012
A02	71122976	0.998012
A02	71903418	0.998012
A02	72032868	0.998012
A02	72197047	0.998012
A02	72338047	0.998012
A02	72618412	0.998012
A02	73191755	0.998012
A02	73558612	0.998012
A02	73675437	0.998012
A02	73824868	0.998012
A02	73893247	0.998012
A02	73930198	0.998012
A02	74154082	0.998012
A02	74214559	0.998012
A02	74276653	0.998012
A02	74404842	0.998012
A02	74463146	0.998012
A02	74603155	0.998012
A02	75171690	0.998012
A02	75454834	0.998012
A02	75487609	0.998012
A02	75501322	0.998012
A02	75602803	0.998012
A02	75712964	0.998012
A02	75968294	0.998012
A02	76028747	0.998012
A02	76075391	0.998012
A02	76172448	0.998012
A02	76181909	0.998012
A02	76238765	0.998012
A02	76327194	0.998012
A02	76414324	0.998012
A02	76485098	0.998012
A02	76515821	0.998012
A02	76618197	0.998012
A02	77243501	0.998012
A02	78039833	0.998012
A02	78578578	0.998012
A02	78765942	0.998012
A02	78870085	0.998012
A02	79134750	0.998012
A02	79148139	0.998012
A02	79153947	0.998012
A02	79256639	0.998012
A02	79288770	0.998012
A02	79809537	0.998012
A02	79812171	0.998012
A02	79929916	0.998012
A02	79937244	0.998012
A02	79972879	0.998012
A02	80050154	0.998012
A02	80063975	0.998012
A02	80159907	0.998012
A02	80200610	0.998012
A02	80263455	0.998012
A02	80274022	0.998012
A02	80464432	0.998012
A02	80546568	0.998012
A02	80575511	0.998012
A02	80582123	0.998012
A02	81194831	0.998012
A02	81627309	0.998012
A02	81753458	0.998012
A02	81753741	0.998012
A02	81837207	0.998012
A02	82278642	0.998012
A02	82504588	0.998012
A02	82536357	0.998012
A02	82546534	0.998012
A02	82646934	0.998012
A02	82698633	0.998012
A02	82881423	0.998012
A02	82882583	0.998012
A02	82960696	0.998012
A02	83032585	0.998012
A02	83055417	0.998012
A02	83155558	0.998012
A02	83247373	0.998012
A02	83285347	0.998012
A03	219394	0.998012
A03	458492	0.998012
A03	473973	0.998012
A03	536817	0.998012
A03	621671	0.998012
A03	721465	0.998012
A03	756156	0.998012
A03	1060098	0.998012
A03	1195541	0.998012
A03	1302838	0.998012
A03	1303938	0.998012
A03	1335293	0.998012
A03	1353942	0.998012
A03	1488737	0.998012
A03	1581573	0.998012
A03	1620759	0.998012
A03	1661779	0.998012
A03	1776247	0.998012
A03	1897476	0.998012
A03	1937719	0.998012
A03	1960007	0.998012
A03	2000708	0.998012
A03	2040311	0.998012
A03	2042220	0.998012
A03	2186369	0.998012
A03	2199417	0.998012
A03	2240061	0.998012
A03	2312453	0.998012
A03	2341945	0.998012
A03	2415446	0.998012
A03	2448636	0.998012
A03	2560063	0.998012
A03	2572633	0.998012
A03	2606567	0.998012
A03	2624484	0.998012
A03	2647724	0.998012
A03	2761036	0.998012
A03	2805458	0.998012
A03	2836336	0.998012
A03	2899874	0.998012
A03	2930390	0.998012
A03	3056456	0.998012
A03	3141238	0.998012
A03	3142439	0.998012
A03	3158524	0.998012
A03	3175141	0.998012
A03	3382503	0.998012
A03	3433617	0.998012
A03	3533600	0.998012
A03	3587183	0.998012
A03	3614037	0.998012
A03	3625682	0.998012
A03	4056887	0.998012
A03	4251725	0.998012
A03	4359873	0.998012
A03	4445317	0.998012
A03	4473269	0.998012
A03	4550726	0.998012
A03	4551794	0.998012
A03	4806928	0.998012
A03	4864845	0.998012
A03	4927144	0.998012
A03	4950057	0.998012
A03	5034667	0.998012
A03	5070787	0.998012
A03	5115305	0.998012
A03	5245215	0.998012
A03	5327740	0.998012
A03	5517105	0.998012
A03	5603140	0.998012
A03	5607705	0.998012
A03	5732408	0.998012
A03	5755564	0.998012
A03	5853708	0.998012
A03	5937445	0.998012
A03	6020227	0.998012
A03	6104050	0.998012
A03	6153563	0.998012
A03	6248035	0.998012
A03	6264892	0.998012
A03	6270947	0.998012
A03	6334766	0.998012
A03	6415528	0.998012
A03	6602498	0.998012
A03	6693236	0.998012
A03	6718491	0.998012
A03	6781262	0.998012
A03	6849075	0.998012
A03	6867874	0.998012
A03	7235079	0.998012
A03	7556871	0.998012
A03	7808360	0.998012
A03	7841680	0.998012
A03	8033944	0.998012
A03	8550291	0.998012
A03	8710503	0.998012
A03	8811929	0.998012
A03	8854255	0.998012
A03	8952566	0.998012
A03	9219399	0.998012
A03	9399431	0.998012
A03	9507460	0.998012
A03	9674616	0.998012
A03	10190360	0.998012
A03	10469220	0.998012
A03	11181776	0.998012
A03	11209446	0.998012
A03	11279632	0.998012
A03	11361428	0.998012
A03	11677188	0.998012
A03	11984759	0.998012
A03	12065851	0.998012
A03	12073226	0.998012
A03	12146102	0.998012
A03	12253834	0.998012
A03	12269134	0.998012
A03	13140490	0.998012
A03	13271332	0.998012
A03	13367127	0.998012
A03	13482797	0.998012
A03	14276136	0.998012
A03	14396700	0.998012
A03	14519894	0.998012
A03	14637796	0.998012
A03	14804375	0.998012
A03	14812595	0.998012
A03	14886004	0.998012
A03	14970391	0.998012
A03	15033725	0.998012
A03	15066618	0.998012
A03	15158617	0.998012
A03	15243739	0.998012
A03	15329694	0.998012
A03	15423884	0.998012
A03	15508153	0.998012
A03	15512271	0.998012
A03	15552240	0.998012
A03	15598464	0.998012
A03	15714887	0.998012
A03	15798385	0.998012
A03	15881426	0.998012
A03	15901276	0.998012
A03	16103789	0.998012
A03	16190890	0.998012
A03	16283016	0.998012
A03	16403028	0.998012
A03	16820996	0.998012
A03	16975761	0.998012
A03	17358357	0.998012
A03	17744796	0.998012
A03	18240261	0.998012
A03	18526469	0.998012
A03	18623359	0.998012
A03	18745552	0.998012
A03	19458904	0.998012
A03	19795346	0.998012
A03	19875622	0.998012
A03	20326812	0.998012
A03	20487896	0.998012
A03	20987653	0.998012
A03	21382331	0.998012
A03	21497310	0.998012
A03	21676111	0.998012
A03	22313040	0.998012
A03	22482562	0.998012
A03	23870818	0.998012
A03	25174074	0.998012
A03	25772802	0.998012
A03	25934085	0.998012
A03	26029337	0.998012
A03	26224224	0.998012
A03	26789765	0.998012
A03	26944286	0.998012
A03	27084073	0.998012
A03	27712575	0.998012
A03	29783319	0.998012
A03	30636886	0.998012
A03	33438225	0.998012
A03	33633142	0.998012
A03	39997880	0.998012
A03	41480307	0.998012
A03	42085154	0.998012
A03	46901425	0.998012
A03	47146065	0.998012
A03	47606624	0.998012
A03	56211055	0.998012
A03	56827308	0.998012
A03	58226141	0.998012
A03	61746470	0.998012
A03	62190387	0.998012
A03	62992748	0.998012
A03	63091769	0.998012
A03	63272816	0.998012
A03	63382535	0.998012
A03	68470534	0.998012
A03	70614718	0.998012
A03	71916333	0.998012
A03	72443432	0.998012
A03	72719959	0.998012
A03	72765732	0.998012
A03	72811086	0.998012
A03	73076623	0.998012
A03	73953479	0.998012
A03	74207368	0.998012
A03	74299245	0.998012
A03	74742229	0.998012
A03	74848435	0.998012
A03	74875086	0.998012
A03	75021939	0.998012
A03	75052534	0.998012
A03	75178897	0.998012
A03	75196968	0.998012
A03	75204062	0.998012
A03	75364707	0.998012
A03	75446078	0.998012
A03	75555078	0.998012
A03	78305483	0.998012
A03	78868737	0.998012
A03	79429959	0.998012
A03	79599972	0.998012
A03	79845031	0.998012
A03	80440125	0.998012
A03	81172879	0.998012
A03	81325523	0.998012
A03	81332820	0.998012
A03	81381598	0.998012
A03	81412877	0.998012
A03	81497282	0.998012
A03	81787349	0.998012
A03	81815589	0.998012
A03	81843606	0.998012
A03	81975620	0.998012
A03	82242224	0.998012
A03	82857650	0.998012
A03	83513339	0.998012
A03	83627131	0.998012
A03	84210420	0.998012
A03	84498425	0.998012
A03	84519313	0.998012
A03	84614814	0.998012
A03	84993514	0.998012
A03	85225351	0.998012
A03	85288604	0.998012
A03	85430944	0.998012
A03	85575334	0.998012
A03	85678778	0.998012
A03	85773198	0.998012
A03	85819403	0.998012
A03	85853280	0.998012
A03	85940686	0.998012
A03	86021689	0.998012
A03	86113796	0.998012
A03	86119046	0.998012
A03	86216266	0.998012
A03	86323797	0.998012
A03	86435832	0.998012
A03	86457891	0.998012
A03	86519678	0.998012
A03	87036808	0.998012
A03	87141365	0.998012
A03	87237394	0.998012
A03	87351217	0.998012
A03	87762955	0.998012
A03	87857472	0.998012
A03	88603589	0.998012
A03	88738552	0.998012
A03	88816905	0.998012
A03	88820525	0.998012
A03	88911464	0.998012
A03	88937254	0.998012
A03	89161986	0.998012
A03	89197417	0.998012
A03	89229995	0.998012
A03	89740533	0.998012
A03	90597722	0.998012
A03	90823801	0.998012
A03	91078491	0.998012
A03	91123731	0.998012
A03	91418130	0.998012
A03	91901516	0.998012
A03	92120843	0.998012
A03	92403547	0.998012
A03	92470274	0.998012
A03	92627419	0.998012
A03	92651517	0.998012
A03	92778350	0.998012
A03	92820417	0.998012
A03	92913353	0.998012
A03	93096005	0.998012
A03	93111776	0.998012
A03	93118320	0.998012
A03	93144821	0.998012
A03	93243415	0.998012
A03	93301936	0.998012
A03	93408333	0.998012
A03	93489210	0.998012
A03	93570736	0.998012
A03	93625947	0.998012
A03	93663051	0.998012
A03	93753795	0.998012
A03	93758446	0.998012
A03	93791431	0.998012
A03	93907845	0.998012
A03	93928717	0.998012
A03	94023335	0.998012
A03	94162634	0.998012
A03	94232101	0.998012
A03	94243187	0.998012
A03	94251449	0.998012
A03	94328032	0.998012
A03	94451923	0.998012
A03	94499127	0.998012
A03	94562063	0.998012
A03	94614278	0.998012
A03	94667297	0.998012
A03	95041062	0.998012
A03	95362251	0.998012
A03	95369615	0.998012
A03	95503663	0.998012
A03	95819560	0.998012
A03	95822989	0.998012
A03	95997223	0.998012
A03	96552703	0.998012
A03	97029243	0.998012
A03	97113119	0.998012
A03	97252348	0.998012
A03	97350388	0.998012
A03	97359103	0.998012
A03	97433262	0.998012
A03	97446897	0.998012
A03	97476257	0.998012
A03	97490338	0.998012
A03	97569909	0.998012
A03	97668314	0.998012
A03	97814403	0.998012
A03	97954122	0.998012
A03	97985031	0.998012
A03	98077722	0.998012
A03	98209390	0.998012
A03	98301101	0.998012
A03	98345023	0.998012
A03	98346470	0.998012
A03	98481949	0.998012
A03	98618065	0.998012
A03	98659351	0.998012
A03	98698870	0.998012
A03	98887799	0.998012
A03	98904394	0.998012
A03	99101840	0.998012
A03	99153751	0.998012
A03	99182470	0.998012
A03	99202293	0.998012
A03	99306993	0.998012
A03	99484985	0.998012
A03	99568378	0.998012
A03	99600735	0.998012
A03	99604308	0.998012
A03	99648466	0.998012
A03	99650735	0.998012
A03	100000000	0.998012
A04	19838	0.461233
A04	104010	0.461233
A04	198054	0.461233
A04	204858	0.461233
A04	336598	0.461233
A04	371731	0.461233
A04	437441	0.461233
A04	444730	0.461233
A04	555491	0.461233
A04	555655	0.461233
A04	572655	0.461233
A04	929129	0.461233
A04	1199804	0.461233
A04	1226904	0.461233
A04	1243181	0.461233
A04	1388601	0.461233
A04	1470189	0.461233
A04	1643641	0.461233
A04	1696255	0.461233
A04	1811811	0.461233
A04	1965453	0.461233
A04	2081591	0.461233
A04	2292278	0.461233
A04	2334165	0.461233
A04	2429373	0.461233
A04	2517599	0.461233
A04	2646532	0.461233
A04	2703236	0.461233
A04	2704322	0.461233
A04	2909803	0.461233
A04	3192116	0.461233
A04	3395180	0.461233
A04	3396148	0.461233
A04	3445154	0.461233
A04	3448842	0.461233
A04	3592038	0.461233
A04	3655416	0.461233
A04	3726530	0.461233
A04	3766983	0.461233
A04	3994032	0.461233
A04	4237391	0.461233
A04	4316901	0.461233
A04	4370079	0.461233
A04	4414885	0.461233
A04	4604938	0.461233
A04	4719788	0.461233
A04	4782310	0.461233
A04	4972802	0.461233
A04	5009400	0.461233
A04	5256114	0.461233
A04	5368641	0.461233
A04	5429885	0.461233
A04	5687582	0.461233
A04	5800800	0.461233
A04	5880981	0.461233
A04	6082176	0.461233
A04	6154871	0.461233
A04	6278501	0.461233
A04	6914671	0.461233
A04	7017591	0.461233
A04	7192180	0.461233
A04	7368039	0.461233
A04	7377980	0.461233
A04	7617649	0.461233
A04	7642880	0.461233
A04	8244651	0.461233
A04	8295462	0.461233
A04	8432235	0.461233
A04	8700977	0.461233
A04	8987409	0.461233
A04	9111458	0.461233
A04	9839927	0.461233
A04	10072204	0.461233
A04	10747796	0.461233
A04	10763281	0.461233
A04	10938700	0.461233
A04	11437409	0.461233
A04	11736130	0.461233
A04	12313755	0.461233
A04	12970532	0.461233
A04	13460100	0.461233
A04	13791422	0.461233
A04	15324296	0.461233
A04	15577213	0.461233
A04	16705660	0.461233
A04	16878144	0.461233
A04	17221153	0.461233
A04	17463269	0.461233
A04	18130754	0.461233
A04	18773188	0.461233
A04	19054909	0.461233
A04	19569583	0.461233
A04	20093783	0.461233
A04	20355420	0.461233
A04	20780291	0.461233
A04	21009599	0.461233
A04	21081452	0.461233
A04	21608070	0.461233
A04	21984674	0.461233
A04	22321965	0.461233
A04	22631554	0.461233
A04	24240427	0.461233
A04	24604181	0.461233
A04	24967728	0.461233
A04	25213858	0.461233
A04	25250786	0.461233
A04	25433499	0.461233
A04	25846145	0.461233
A04	26959659	0.461233
A04	27435842	0.461233
A04	27978442	0.461233
A04	27987951	0.461233
A04	28562080	0.461233
A04	28783736	0.461233
A04	28911400	0.461233
A04	29269969	0.461233
A04	29580328	0.461233
A04	30124029	0.461233
A04	30822972	0.461233
A04	31273231	0.461233
A04	31539432	0.461233
A04	31734225	0.461233
A04	33479352	0.461233
A04	33870811	0.461233
A04	34235695	0.461233
A04	34620520	0.461233
A04	35206468	0.461233
A04	35627760	0.461233
A04	35829159	0.461233
A04	36286392	0.461233
A04	36739224	0.461233
A04	36932870	0.461233
A04	37359852	0.461233
A04	37599781	0.461233
A04	37781202	0.461233
A04	38532303	0.461233
A04	38762031	0.461233
A04	39022923	0.461233
A04	39400759	0.461233
A04	40054443	0.461233
A04	40243007	0.461233
A04	40423978	0.461233
A04	40595508	0.461233
A04	41449504	0.461233
A04	42102035	0.461233
A04	42746556	0.461233
A04	42757764	0.461233
A04	42808602	0.461233
A04	43435463	0.461233
A04	44031182	0.461233
A04	44408564	0.461233
A04	44592543	0.461233
A04	45003338	0.461233
A04	45230519	0.461233
A04	47940969	0.461233
A04	48322811	0.461233
A04	48873516	0.461233
A04	50271892	0.461233
A04	50519797	0.461233
A04	51009199	0.461233
A04	51844539	0.461233
A04	52104876	0.461233
A04	52106477	0.461233
A04	53375990	0.461233
A04	54025081	0.461233
A04	54211830	0.461233
A04	54239109	0.461233
A04	54387112	0.461233
A04	55642041	0.461233
A04	55833005	0.461233
A04	56394075	0.461233
A04	56722410	0.461233
A04	56905391	0.461233
A04	57260761	0.461233
A04	57267969	0.461233
A04	57863674	0.461233
A04	58284668	0.461233
A04	58287642	0.461233
A04	58955409	0.461233
A04	59070832	0.461233
A04	59092341	0.461233
A04	59233141	0.461233
A04	59325645	0.461233
A04	59444313	0.461233
A04	59444766	0.461233
A04	59597479	0.461233
A04	59630591	0.461233
A04	59631877	0.461233
A04	59791030	0.461233
A04	59875775	0.461233
A04	59973879	0.461233
A04	60235276	0.461233
A04	60330350	0.461233
A04	60380886	0.461233
A04	60447634	0.461233
A04	60467313	0.461233
A04	60620016	0.461233
A04	60732756	0.461233
A04	60786915	0.461233
A04	60798861	0.461233
A04	60886301	0.461233
A04	60907968	0.461233
A04	61018826	0.461233
A04	61130226	0.461233
A04	61189794	0.461233
A04	61262638	0.461233
A04	61460179	0.461233
A04	61494427	0.461233
A04	61626786	0.461233
A04	61636130	0.461233
A04	61772798	0.461233
A04	61849490	0.461233
A04	62040227	0.461233
A04	62124688	0.461233
A04	62472742	0.461233
A05	546165	0.998012
A05	1290513	0.998012
A05	1511992	0.998012
A05	1514528	0.998012
A05	1515228	0.998012
A05	1544414	0.998012
A05	1544620	0.998012
A05	1647521	0.998012
A05	1823822	0.998012
A05	1921428	0.998012
A05	1960624	0.998012
A05	2426712	0.998012
A05	2559187	0.998012
A05	2566933	0.998012
A05	2723185	0.998012
A05	2800183	0.998012
A05	2865044	0.998012
A05	3165245	0.998012
A05	3367161	0.998012
A05	3367754	0.998012
A05	3462099	0.998012
A05	3709448	0.998012
A05	3847500	0.998012
A05	4043250	0.998012
A05	4051692	0.998012
A05	4313803	0.998012
A05	4477552	0.998012
A05	4591853	0.998012
A05	4609384	0.998012
A05	4677178	0.998012
A05	4740552	0.998012
A05	4748076	0.998012
A05	4759194	0.998012
A05	5026447	0.998012
A05	5027447	0.998012
A05	5158935	0.998012
A05	5198474	0.998012
A05	5243121	0.998012
A05	5292865	0.998012
A05	5321566	0.998012
A05	5361858	0.998012
A05	5436489	0.998012
A05	5447955	0.998012
A05	5606721	0.998012
A05	5616784	0.998012
A05	5621280	0.998012
A05	5638904	0.998012
A05	5766813	0.998012
A05	5795144	0.998012
A05	5853665	0.998012
A05	5901853	0.998012
A05	6024069	0.998012
A05	6042876	0.998012
A05	6178360	0.998012
A05	6388679	0.998012
A05	6491949	0.998012
A05	6521386	0.998012
A05	6639271	0.998012
A05	6980109	0.998012
A05	7137023	0.998012
A05	7175495	0.998012
A05	7286352	0.998012
A05	7427283	0.998012
A05	7439333	0.998012
A05	7585590	0.998012
A05	7587709	0.998012
A05	7794818	0.998012
A05	7797119	0.998012
A05	7983222	0.998012
A05	8124376	0.998012
A05	8315311	0.998012
A05	8423453	0.998012
A05	8454546	0.998012
A05	8544827	0.998012
A05	8573589	0.998012
A05	8707935	0.998012
A05	9182481	0.998012
A05	9229814	0.998012
A05	9296473	0.998012
A05	9313314	0.998012
A05	9361198	0.998012
A05	9447723	0.998012
A05	9448868	0.998012
A05	9829441	0.998012
A05	10357978	0.998012
A05	10364075	0.998012
A05	10570750	0.998012
A05	11048025	0.998012
A05	11145577	0.998012
A05	11340405	0.998012
A05	11350865	0.998012
A05	11747398	0.998012
A05	11750294	0.998012
A05	12004370	0.998012
A05	12026925	0.998012
A05	12131572	0.998012
A05	12136516	0.998012
A05	12274301	0.998012
A05	12428054	0.998012
A05	12448791	0.998012
A05	12476425	0.998012
A05	12566194	0.998012
A05	12583132	0.998012
A05	12716086	0.998012
A05	12864312	0.998012
A05	12934568	0.998012
A05	13299233	0.998012
A05	13390050	0.998012
A05	13626729	0.998012
A05	13697685	0.998012
A05	13790792	0.998012
A05	13844403	0.998012
A05	13977311	0.998012
A05	14140543	0.998012
A05	14284527	0.998012
A05	14722301	0.998012
A05	14867972	0.998012
A05	15003363	0.998012
A05	15050556	0.998012
A05	15113196	0.998012
A05	15250204	0.998012
A05	15284859	0.998012
A05	15298695	0.998012
A05	15420129	0.998012
A05	15768671	0.998012
A05	16090344	0.998012
A05	16564720	0.998012
A05	16604783	0.998012
A05	16747483	0.998012
A05	16886417	0.998012
A05	17310252	0.998012
A05	17358954	0.998012
A05	17484240	0.998012
A05	17769825	0.998012
A05	18572301	0.998012
A05	18757714	0.998012
A05	18799793	0.998012
A05	19108980	0.998012
A05	19453863	0.998012
A05	19587169	0.998012
A05	19728111	0.998012
A05	19862630	0.998012
A05	19997470	0.998012
A05	20089441	0.998012
A05	20128455	0.998012
A05	20290592	0.998012
A05	20398177	0.998012
A05	20423915	0.998012
A05	20506086	0.998012
A05	21122062	0.998012
A05	21272197	0.998012
A05	21383801	0.998012
A05	21396353	0.998012
A05	21432565	0.998012
A05	21437036	0.998012
A05	21569488	0.998012
A05	21579064	0.998012
A05	21709954	0.998012
A05	21722165	0.998012
A05	21910725	0.998012
A05	22004843	0.998012
A05	22060497	0.998012
A05	22199864	0.998012
A05	22454749	0.998012
A05	22500599	0.998012
A05	22635195	0.998012
A05	22636380	0.998012
A05	23631698	0.998012
A05	24114920	0.998012
A05	24167940	0.998012
A05	24227892	0.998012
A05	24309961	0.998012
A05	24403013	0.998012
A05	24419724	0.998012
A05	24717688	0.998012
A05	25076824	0.998012
A05	25143949	0.998012
A05	25147853	0.998012
A05	25315640	0.998012
A05	25338414	0.998012
A05	25419091	0.998012
A05	25931806	0.998012
A05	26569352	0.998012
A05	26577128	0.998012
A05	26774844	0.998012
A05	26883841	0.998012
A05	27032751	0.998012
A05	27085024	0.998012
A05	27257068	0.998012
A05	27344331	0.998012
A05	27546956	0.998012
A05	27612966	0.998012
A05	27690388	0.998012
A05	27838252	0.998012
A05	27973319	0.998012
A05	28172027	0.998012
A05	28357176	0.998012
A05	28520302	0.998012
A05	28630582	0.998012
A05	28753063	0.998012
A05	28827813	0.998012
A05	29060281	0.998012
A05	29433455	0.998012
A05	29491302	0.998012
A05	29513066	0.998012
A05	29676548	0.998012
A05	30152925	0.998012
A05	30259666	0.998012
A05	30281833	0.998012
A05	30306772	0.998012
A05	30342433	0.998012
A05	31694743	0.998012
A05	32350702	0.998012
A05	32353013	0.998012
A05	32521968	0.998012
A05	32667772	0.998012
A05	32798068	0.998012
A05	32827788	0.998012
A05	33087536	0.998012
A05	33159343	0.998012
A05	33312547	0.998012
A05	34173922	0.998012
A05	34714027	0.998012
A05	34861031	0.998012
A05	35025321	0.998012
A05	35025705	0.998012
A05	35153625	0.998012
A05	35208113	0.998012
A05	37235722	0.998012
A05	39360056	0.998012
A05	39614186	0.998012
A05	39974178	0.998012
A05	43117317	0.998012
A05	44372904	0.998012
A05	44800216	0.998012
A05	45350760	0.998012
A05	45526365	0.998012
A05	46669074	0.998012
A05	46758430	0.998012
A05	47213757	0.998012
A05	48331833	0.998012
A05	48680547	0.998012
A05	50374646	0.998012
A05	50398573	0.998012
A05	51502561	0.998012
A05	51516493	0.998012
A05	57168899	0.998012
A05	58014458	0.998012
A05	58019295	0.998012
A05	60797568	0.998012
A05	61232283	0.998012
A05	61508599	0.998012
A05	61852067	0.998012
A05	62402898	0.998012
A05	62879739	0.998012
A05	63074446	0.998012
A05	63427465	0.998012
A05	64742882	0.998012
A05	65049534	0.998012
A05	65174692	0.998012
A05	65420555	0.998012
A05	65499734	0.998012
A05	66489386	0.998012
A05	66929191	0.998012
A05	67728016	0.998012
A05	68510125	0.998012
A05	69498170	0.998012
A05	69889573	0.998012
A05	70094306	0.998012
A05	70408985	0.998012
A05	70464205	0.998012
A05	70569174	0.998012
A05	70728220	0.998012
A05	70976874	0.998012
A05	71307327	0.998012
A05	71846286	0.998012
A05	72018823	0.998012
A05	72247228	0.998012
A05	72997542	0.998012
A05	73134786	0.998012
A05	73196128	0.998012
A05	73455212	0.998012
A05	73832797	0.998012
A05	73933673	0.998012
A05	73991776	0.998012
A05	74503500	0.998012
A05	74563823	0.998012
A05	75126573	0.998012
A05	75228964	0.998012
A05	75298790	0.998012
A05	75666991	0.998012
A05	75756303	0.998012
A05	75853009	0.998012
A05	76021237	0.998012
A05	76128002	0.998012
A05	76250370	0.998012
A05	76396341	0.998012
A05	76537719	0.998012
A05	76683710	0.998012
A05	76829063	0.998012
A05	76970182	0.998012
A05	77072968	0.998012
A05	77101877	0.998012
A05	77188711	0.998012
A05	77255137	0.998012
A05	77388530	0.998012
A05	77534388	0.998012
A05	77675006	0.998012
A05	77809392	0.998012
A05	77944800	0.998012
A05	77955010	0.998012
A05	78077263	0.998012
A05	78223059	0.998012
A05	78353061	0.998012
A05	78512979	0.998012
A05	78583223	0.998012
A05	78783305	0.998012
A05	79342934	0.998012
A05	80223887	0.998012
A05	80260424	0.998012
A05	80596639	0.998012
A05	80779466	0.998012
A05	80788788	0.998012
A05	81173347	0.998012
A05	81253465	0.998012
A05	81303445	0.998012
A05	81445061	0.998012
A05	81642931	0.998012
A05	81717830	0.998012
A05	81787161	0.998012
A05	81938859	0.998012
A05	82082435	0.998012
A05	82260336	0.998012
A05	83002143	0.998012
A05	83584310	0.998012
A05	83734666	0.998012
A05	83759823	0.998012
A05	83837037	0.998012
A05	83913653	0.998012
A05	84086739	0.998012
A05	84303360	0.998012
A05	84311484	0.998012
A05	84621683	0.998012
A05	84826805	0.998012
A05	85548064	0.998012
A05	85772964	0.998012
A05	85852566	0.998012
A05	85991994	0.998012
A05	86045321	0.998012
A05	86131717	0.998012
A05	86187906	0.998012
A05	86271579	0.998012
A05	86339771	0.998012
A05	86447063	0.998012
A05	86467452	0.998012
A05	86636292	0.998012
A05	86640674	0.998012
A05	86673473	0.998012
A05	86927209	0.998012
A05	86990942	0.998012
A05	87077351	0.998012
A05	87078138	0.998012
A05	87123092	0.998012
A05	87245507	0.998012
A05	87377287	0.998012
A05	87416038	0.998012
A05	88144669	0.998012
A05	88467816	0.998012
A05	88638100	0.998012
A05	88874585	0.998012
A05	89017125	0.998012
A05	89097156	0.998012
A05	89123613	0.998012
A05	89155737	0.998012
A05	89270258	0.998012
A05	89288667	0.998012
A05	89708915	0.998012
A05	89754114	0.998012
A05	89756347	0.998012
A05	89841960	0.998012
A05	89854710	0.998012
A05	89893556	0.998012
A05	89913845	0.998012
A05	90033318	0.998012
A05	90107638	0.998012
A05	90110010	0.998012
A05	90187351	0.998012
A05	90272197	0.998012
A05	90317717	0.998012
A05	90460196	0.998012
A05	90551319	0.998012
A05	90593012	0.998012
A05	90604415	0.998012
A05	90714888	0.998012
A05	90741761	0.998012
A05	90887116	0.998012
A05	90972464	0.998012
A05	91206367	0.998012
A05	91208475	0.998012
A05	91388168	0.998012
A05	91521289	0.998012
A05	91544440	0.998012
A05	91565890	0.998012
A05	91565926	0.998012
A05	91605892	0.998012
A05	91851761	0.998012
A05	91885234	0.998012
A05	92005752	0.998012
A06	283654	0.998012
A06	332842	0.998012
A06	377505	0.998012
A06	387977	0.998012
A06	415596	0.998012
A06	425018	0.998012
A06	619962	0.998012
A06	649624	0.998012
A06	660658	0.998012
A06	688829	0.998012
A06	692478	0.998012
A06	737615	0.998012
A06	769822	0.998012
A06	776453	0.998012
A06	789548	0.998012
A06	815688	0.998012
A06	970732	0.998012
A06	979877	0.998012
A06	985634	0.998012
A06	1021218	0.998012
A06	1128659	0.998012
A06	1254406	0.998012
A06	1293713	0.998012
A06	1319208	0.998012
A06	1411644	0.998012
A06	1449480	0.998012
A06	1456575	0.998012
A06	1459826	0.998012
A06	1461260	0.998012
A06	1470438	0.998012
A06	1497185	0.998012
A06	1619580	0.998012
A06	1660788	0.998012
A06	1677495	0.998012
A06	1704013	0.998012
A06	1734500	0.998012
A06	1765750	0.998012
A06	1779381	0.998012
A06	1789463	0.998012
A06	1810499	0.998012
A06	1810724	0.998012
A06	1825177	0.998012
A06	1872593	0.998012
A06	1951001	0.998012
A06	1978050	0.998012
A06	2111244	0.998012
A06	2126273	0.998012
A06	2145242	0.998012
A06	2146636	0.998012
A06	2158046	0.998012
A06	2199058	0.998012
A06	2228747	0.998012
A06	2293749	0.998012
A06	2360157	0.998012
A06	2599250	0.998012
A06	2606718	0.998012
A06	2639994	0.998012
A06	3035348	0.998012
A06	3235419	0.998012
A06	3255855	0.998012
A06	3324969	0.998012
A06	3354885	0.998012
A06	3368524	0.998012
A06	3374024	0.998012
A06	3377876	0.998012
A06	3390409	0.998012
A06	3399841	0.998012
A06	3427747	0.998012
A06	3471099	0.998012
A06	3495697	0.998012
A06	3509639	0.998012
A06	3518021	0.998012
A06	3558390	0.998012
A06	3568279	0.998012
A06	3602629	0.998012
A06	3664178	0.998012
A06	3664562	0.998012
A06	3673765	0.998012
A06	3700606	0.998012
A06	3719651	0.998012
A06	3868318	0.998012
A06	3881342	0.998012
A06	3891378	0.998012
A06	3910883	0.998012
A06	3948416	0.998012
A06	4026748	0.998012
A06	4134618	0.998012
A06	4215286	0.998012
A06	4481268	0.998012
A06	5128625	0.998012
A06	5162297	0.998012
A06	5878608	0.998012
A06	6371220	0.998012
A06	7599379	0.998012
A06	8352021	0.998012
A06	8562874	0.998012
A06	8848861	0.998012
A06	9738247	0.998012
A06	9871390	0.998012
A06	10216708	0.998012
A06	10281237	0.998012
A06	10578615	0.998012
A06	10734576	0.998012
A06	10791488	0.998012
A06	10869601	0.998012
A06	11366543	0.998012
A06	12101783	0.998012
A06	12189015	0.998012
A06	12759523	0.998012
A06	12835138	0.998012
A06	13466629	0.998012
A06	13494712	0.998012
A06	13638591	0.998012
A06	13786058	0.998012
A06	14306166	0.998012
A06	14318546	0.998012
A06	14332430	0.998012
A06	14334993	0.998012
A06	14342393	0.998012
A06	14357082	0.998012
A06	14372207	0.998012
A06	14387794	0.998012
A06	14407009	0.998012
A06	14417873	0.998012
A06	14434204	0.998012
A06	14510896	0.998012
A06	14988265	0.998012
A06	14992774	0.998012
A06	15393308	0.998012
A06	15435489	0.998012
A06	15462322	0.998012
A06	15484482	0.998012
A06	15523145	0.998012
A06	15531973	0.998012
A06	15546230	0.998012
A06	15561604	0.998012
A06	15576959	0.998012
A06	15585636	0.998012
A06	15617609	0.998012
A06	15626175	0.998012
A06	15677050	0.998012
A06	15826671	0.998012
A06	15850452	0.998012
A06	15858255	0.998012
A06	16030153	0.998012
A06	16051292	0.998012
A06	17104681	0.998012
A06	17384080	0.998012
A06	17876837	0.998012
A06	17961761	0.998012
A06	18477257	0.998012
A06	19608996	0.998012
A06	20389077	0.998012
A06	20426587	0.998012
A06	21041528	0.998012
A06	23085749	0.998012
A06	23683941	0.998012
A06	24306208	0.998012
A06	24343352	0.998012
A06	25072979	0.998012
A06	25354940	0.998012
A06	25422142	0.998012
A06	25809459	0.998012
A06	26035727	0.998012
A06	27000892	0.998012
A06	27385990	0.998012
A06	27389961	0.998012
A06	27663849	0.998012
A06	27795472	0.998012
A06	27817243	0.998012
A06	30545445	0.998012
A06	31716814	0.998012
A06	31780005	0.998012
A06	32121709	0.998012
A06	32290392	0.998012
A06	32651008	0.998012
A06	32727100	0.998012
A06	33393280	0.998012
A06	33574136	0.998012
A06	33662328	0.998012
A06	33907269	0.998012
A06	34388537	0.998012
A06	35232957	0.998012
A06	35281486	0.998012
A06	35568937	0.998012
A06	35987689	0.998012
A06	36223175	0.998012
A06	36336459	0.998012
A06	41088059	0.998012
A06	49499087	0.998012
A06	59153441	0.998012
A06	64266504	0.998012
A06	65549848	0.998012
A06	66544070	0.998012
A06	67717541	0.998012
A06	68529284	0.998012
A06	69137162	0.998012
A06	70452462	0.998012
A06	72751505	0.998012
A06	74826743	0.998012
A06	75968621	0.998012
A06	76094932	0.998012
A06	77354204	0.998012
A06	77950087	0.998012
A06	78637676	0.998012
A06	79220761	0.998012
A06	86124684	0.998012
A06	89808670	0.998012
A06	90767605	0.998012
A06	91942101	0.998012
A06	92075969	0.998012
A06	93259481	0.998012
A06	95070432	0.998012
A06	95093947	0.998012
A06	95122179	0.998012
A06	95165332	0.998012
A06	95180959	0.998012
A06	95202670	0.998012
A06	95275869	0.998012
A06	95303406	0.998012
A06	95318174	0.998012
A06	95332666	0.998012
A06	95373307	0.998012
A06	95390768	0.998012
A06	95399500	0.998012
A06	95416070	0.998012
A06	95426819	0.998012
A06	95443044	0.998012
A06	95451330	0.998012
A06	95689682	0.998012
A06	96277242	0.998012
A06	96299079	0.998012
A06	96315822	0.998012
A06	96325230	0.998012
A06	96326792	0.998012
A06	96334922	0.998012
A06	96356509	0.998012
A06	96378490	0.998012
A06	96487694	0.998012
A06	96694069	0.998012
A06	96726675	0.998012
A06	96760898	0.998012
A06	96906183	0.998012
A06	96923814	0.998012
A06	96938695	0.998012
A06	96955415	0.998012
A06	96967030	0.998012
A06	96968414	0.998012
A06	96983617	0.998012
A06	96995557	0.998012
A06	97001873	0.998012
A06	97008170	0.998012
A06	97060803	0.998012
A06	97076759	0.998012
A06	97137676	0.998012
A06	97149327	0.998012
A06	97209607	0.998012
A06	97256323	0.998012
A06	97274584	0.998012
A06	97322737	0.998012
A06	97357833	0.998012
A06	97368624	0.998012
A06	97379120	0.998012
A06	97395274	0.998012
A06	97404399	0.998012
A06	97420991	0.998012
A06	97440820	0.998012
A06	97453551	0.998012
A06	97463205	0.998012
A06	97477173	0.998012
A06	97489977	0.998012
A06	97490905	0.998012
A06	97502288	0.998012
A06	97617701	0.998012
A06	97641348	0.998012
A06	97644439	0.998012
A06	97654120	0.998012
A06	97677862	0.998012
A06	97815569	0.998012
A06	98034735	0.998012
A06	98491645	0.998012
A06	98515579	0.998012
A06	98592079	0.998012
A06	98616239	0.998012
A06	98639829	0.998012
A06	98657723	0.998012
A06	98691452	0.998012
A06	98710014	0.998012
A06	98815371	0.998012
A06	98847261	0.998012
A06	99256211	0.998012
A06	99455219	0.998012
A06	99626443	0.998012
A06	99642744	0.998012
A06	99667864	0.998012
A06	99787536	0.998012
A06	99802053	0.998012
A06	99873240	0.998012
A06	99875097	0.998012
A06	99954999	0.998012
A06	100000000	0.998012
A06	100000000	0.998012
A06	100000000	0.998012
A06	100000000	0.998012
A06	100000000	0.998012
A06	100000000	0.998012
A06	100000000	0.998012
A06	100000000	0.998012
A06	100000000	0.998012
A06	100000000	0.998012
A06	100000000	0.998012
A06	100000000	0.998012
A06	101000000	0.998012
A06	101000000	0.998012
A06	101000000	0.998012
A06	101000000	0.998012
A06	101000000	0.998012
A06	101000000	0.998012
A06	101000000	0.998012
A06	101000000	0.998012
A06	101000000	0.998012
A06	101000000	0.998012
A06	101000000	0.998012
A06	101000000	0.998012
A06	101000000	0.998012
A06	101000000	0.998012
A06	101000000	0.998012
A06	101000000	0.998012
A06	102000000	0.998012
A06	102000000	0.998012
A06	102000000	0.998012
A06	102000000	0.998012
A06	102000000	0.998012
A06	102000000	0.998012
A06	102000000	0.998012
A06	102000000	0.998012
A06	103000000	0.998012
A06	103000000	0.998012
A06	103000000	0.998012
A06	103000000	0.998012
A06	103000000	0.998012
A06	103000000	0.998012
A06	103000000	0.998012
A06	103000000	0.998012
A06	103000000	0.998012
A06	103000000	0.998012
A06	103000000	0.998012
A07	183639	0.994036
A07	494062	0.994036
A07	712209	0.994036
A07	717226	0.994036
A07	1099753	0.994036
A07	1196400	0.994036
A07	1196663	0.994036
A07	1328962	0.994036
A07	1396905	0.994036
A07	1863354	0.994036
A07	2032421	0.994036
A07	2228725	0.994036
A07	2349286	0.994036
A07	2729783	0.994036
A07	3118842	0.994036
A07	3131273	0.994036
A07	3293381	0.994036
A07	3411475	0.994036
A07	3546753	0.994036
A07	3547311	0.994036
A07	3580345	0.994036
A07	3646710	0.994036
[truncated: 6,350 more rows]
