# Supplementary material for: Lint percentage and boll weight QTLs in three excellent upland cotton (Gossypium hirsutum): ZR014121, CCRI60, and EZ60
Source: BMC Plant Biol. 2023 Apr 5;23:179. doi: 10.1186/s12870-023-04147-5 (PMC10074700; doi:10.1186/s12870-023-04147-5)
Supplement: Supplementary file 3 — Additional file 3:Table S3. The result of 3VmrMLM: QEI [file 12870_2023_4147_MOESM3_ESM.xlsx]

## Sheet: QTN
Table S2 The result of 3VmrMLM: QTN
Trait name	Marker	Chromosome	Position (bp)	LOD (Q)	add	dom	variance	r2(%)	P-value	significance	population
LP	A03_5607705	A03	5607705	5.296	0.0792	1.4776	0.0502	0.6375	5.06103e-06	SIG	EZ60
LP	A04_11437409	A04	11437409	12.942	0.4952	-0.3246	0.2374	3.0114	1.14412e-13	SIG	EZ60
LP	A06_1810724	A06	1810724	3.7564	-0.027	-0.5395	0.0367	0.4653	0.000175264	SUG	EZ60
LP	A06_35568937	A06	35568937	5.8776	0.246	-0.5037	0.0601	0.762	1.32627e-06	SIG	EZ60
LP	A09_8677836	A09	8677836	17.1603	0.4507	-0.4766	0.2039	2.5866	6.9231e-18	SIG	EZ60
LP	A09_12883040	A09	12883040	13.6715	-0.0548	1.8712	0.1563	1.9827	2.1332e-14	SIG	EZ60
LP	A10_61419703	A10	61419703	4.6952	0.0552	-1.8425	0.0583	0.7402	2.01843e-05	SUG	EZ60
LP	A10_88539308	A10	88539308	30.4702	0.5172	-4.7371	0.1539	1.9521	3.39531e-31	SIG	EZ60
LP	A11_83515631	A11	83515631	14.5583	0.299	2.8916	0.0805	1.0215	2.76816e-15	SIG	EZ60
LP	A11_91309965	A11	91309965	7.5399	0.2843	0.3632	0.0658	0.8343	2.88639e-08	SIG	EZ60
LP	A13_59648976	A13	59648976	6.5416	0.0252	-1.2881	0.0858	1.0884	2.87507e-07	SIG	EZ60
LP	D03_14936918	D03	14936918	5.089	0.2449	-0.2019	0.0531	0.6732	8.1504e-06	SUG	EZ60
LP	D03_35852743	D03	35852743	51.5625	0.8312	0.1496	0.4973	6.3099	2.75036e-52	SIG	EZ60
LP	D05_61404746	D05	61404746	5.8452	-0.0184	1.2914	0.0663	0.841	1.42881e-06	SIG	EZ60
LP	D07_5223635	D07	5223635	30.0172	-0.1534	-2.9464	0.3277	4.1579	9.63705e-31	SIG	EZ60
LP	D07_7335297	D07	7335297	3.5672	-0.2246	-0.0651	0.0457	0.5804	0.000271004	SUG	EZ60
LP	D07_18909652	D07	18909652	4.3458	-0.008	-1.0495	0.0511	0.6481	4.5122e-05	SUG	EZ60
LP	D07_19236987	D07	19236987	5.7109	0.1296	-0.8538	0.0704	0.893	1.94682e-06	SIG	EZ60
LP	D08_19799757	D08	19799757	35.8528	0.6012	1.5722	0.4429	5.6193	1.40775e-36	SIG	EZ60
LP	D08_21612652	D08	21612652	45.7268	-0.7987	1.2122	0.6835	8.6725	1.88307e-46	SIG	EZ60
LP	D12_23062457	D12	23062457	12.6264	0.3396	0.8796	0.0838	1.0638	2.36641e-13	SIG	EZ60
LP	D13_1252367	D13	1252367	10.7362	-0.0902	-1.7116	0.1148	1.4568	1.83727e-11	SIG	EZ60
LP	D13_2899108	D13	2899108	15.6094	0.0413	-1.5109	0.1756	2.2282	2.46124e-16	SIG	EZ60
BW	A01_3390605	A01	3390605	7.1193	-0.063	0.1234	0.0041	1.8764	7.60205e-08	SIG	EZ60
BW	A01_99813685	A01	99813685	19.9697	0.1056	0.0739	0.0035	1.6105	1.07409e-20	SIG	EZ60
BW	A02_2617850	A02	2617850	24.3184	0.1165	0.1276	0.004	1.8612	4.81429e-25	SIG	EZ60
BW	A04_42808602	A04	42808602	7.1641	-0.0619	0.0574	0.0035	1.6014	6.85696e-08	SIG	EZ60
BW	A08_7927826	A08	7927826	6.8302	0.0581	-0.0969	0.0036	1.6694	1.47929e-07	SIG	EZ60
BW	A08_13068610	A08	13068610	7.0645	-0.0753	-0.045	0.0042	1.9435	8.62572e-08	SIG	EZ60
BW	A09_482090	A09	482090	5.666	-0.0066	-0.2312	0.0035	1.6189	2.15876e-06	SIG	EZ60
BW	A10_59064611	A10	59064611	3.8778	-0.0024	-0.2401	0.002	0.906	0.00013253	SUG	EZ60
BW	A10_91284137	A10	91284137	4.585	-0.0208	0.1994	0.0023	1.0816	2.60121e-05	SUG	EZ60
BW	A11_626512	A11	626512	6.337	0.0244	0.2484	0.0032	1.451	4.60485e-07	SIG	EZ60
BW	A12_85898540	A12	85898540	6.145	-0.0584	-0.0129	0.0033	1.4969	7.16508e-07	SIG	EZ60
BW	D02_37953297	D02	37953297	32.8326	-0.1502	0.486	0.0042	1.949	1.47445e-33	SIG	EZ60
BW	D03_6223310	D03	6223310	5.7936	-0.0566	-0.0206	0.0024	1.1146	1.60926e-06	SIG	EZ60
BW	D08_16040523	D08	16040523	20.2614	-0.118	-0.1084	0.0137	6.3098	5.48771e-21	SIG	EZ60
BW	D11_24672714	D11	24672714	11.0274	0.0787	0.0467	0.005	2.3051	9.39662e-12	SIG	EZ60
LP	A02_56528411	A02	56528411	11.7481	0.0706	-1.6384	0.124	1.5069	1.78801e-12	SIG	CCRI60
LP	A02_82646934	A02	82646934	14.5437	-0.3226	-1.3558	0.1002	1.2178	2.8631e-15	SIG	CCRI60
LP	A03_92403547	A03	92403547	12.0165	0.9755		0.3759	4.5685	1.01583e-13	SIG	CCRI60
LP	A04_59444313	A04	59444313	6.3225	0.2147	0.1828	0.0445	0.5411	4.76126e-07	SIG	CCRI60
LP	A05_20089441	A05	20089441	8.1974	0.2192	-0.4901	0.0621	0.7546	6.35187e-09	SIG	CCRI60
LP	A05_80788788	A05	80788788	8.3486	-0.2653	0.0931	0.0625	0.7594	4.48472e-09	SIG	CCRI60
LP	A06_2199058	A06	2199058	30.3527	-0.4437	-3.0353	0.028	0.3403	4.45081e-31	SIG	CCRI60
LP	A07_71993462	A07	71993462	4.6076	0.1827	0.108	0.0246	0.2989	2.46931e-05	SUG	CCRI60
LP	A07_72067994	A07	72067994	4.6076	0.1827	0.108	0.0246	0.2989	2.46931e-05	SUG	CCRI60
LP	A07_72198802	A07	72198802	4.6076	0.1827	0.108	0.0246	0.2989	2.46931e-05	SUG	CCRI60
LP	A09_48017142	A09	48017142	6.1664	-0.0812	-0.5237	0.042	0.5107	6.8207e-07	SIG	CCRI60
LP	A09_67061983	A09	67061983	29.9978	0.3737	5.0251	0.09	1.094	1.00769e-30	SIG	CCRI60
LP	A10_99938987	A10	99938987	93.7558	0.1087	0.9298	0.0509	0.6181	1.76883e-94	SIG	CCRI60
LP	A11_5531869	A11	5531869	6.4072	-0.2107	0.2531	0.0463	0.5629	3.91771e-07	SIG	CCRI60
LP	A11_16633931	A11	16633931	13.1856	0.042	1.4613	0.0913	1.1094	6.52891e-14	SIG	CCRI60
LP	A11_20761492	A11	20761492	4.7537	0.1337	-0.6173	0.0363	0.4414	1.76389e-05	SUG	CCRI60
LP	A12_61312011	A12	61312011	6.4647	-0.1386	2.0036	0.0319	0.3881	3.43206e-07	SIG	CCRI60
LP	D02_11493341	D02	11493341	3.3852	-0.1586	0.1183	0.0235	0.286	0.000412039	SUG	CCRI60
LP	D03_35858092	D03	35858092	110.1	1.0157	0.2796	0.8196	9.9598	8.01222e-111	SIG	CCRI60
LP	D03_37670447	D03	37670447	15.9362	0.3747	-0.3564	0.1149	1.3968	1.15975e-16	SIG	CCRI60
LP	D03_37833006	D03	37833006	30.8824	-0.4982	-0.0374	0.1785	2.1685	1.31437e-31	SIG	CCRI60
LP	D03_46254123	D03	46254123	13.1002	-0.3432	-0.1044	0.0608	0.7385	7.94837e-14	SIG	CCRI60
LP	D05_7465876	D05	7465876	5.0759	0.0133	-1.0881	0.0354	0.43	8.4011e-06	SUG	CCRI60
LP	D05_55439814	D05	55439814	7.6729	-0.6797	0.7577	0.4738	5.7571	2.12501e-08	SIG	CCRI60
LP	D06_46440726	D06	46440726	60.8317	-0.6795	2.6725	0.05	0.6078	1.48107e-61	SIG	CCRI60
LP	D07_27575961	D07	27575961	8.3579	0.2508	-0.0195	0.0498	0.6051	4.38985e-09	SIG	CCRI60
LP	D09_206106	D09	206106	123.13	1.0557		0.1455	1.7683	2.5065e-125	SIG	CCRI60
LP	D09_47453019	D09	47453019	53.0454	0.8612	0.5505	0.0543	0.6593	9.04775e-54	SIG	CCRI60
LP	D13_32472591	D13	32472591	110.939	0.9587	-4.3106	0.1297	1.5759	1.16198e-111	SIG	CCRI60
LP	D13_45707863	D13	45707863	13.9092	0.3115	-0.5093	0.0994	1.2085	1.23386e-14	SIG	CCRI60
LP	D13_46755799	D13	46755799	11.4837	-0.3279	-1.0784	0.0988	1.2003	3.28651e-12	SIG	CCRI60
BW	A04_34235695	A04	34235695	4.8642	-0.0069	-0.1494	0.0015	0.6599	1.36779e-05	SUG	CCRI60
BW	A04_61636130	A04	61636130	10.1042	0.0626	0.1104	0.0037	1.6623	7.8736e-11	SIG	CCRI60
BW	A04_62124688	A04	62124688	6.8221	0.0447	-0.0832	0.0021	0.9395	1.50713e-07	SIG	CCRI60
BW	A05_7427283	A05	7427283	15.6934	-0.0864	-0.0601	0.0039	1.7793	2.02873e-16	SIG	CCRI60
BW	A05_21569488	A05	21569488	5.2706	0.0771	-0.0989	0.0062	2.8335	5.36525e-06	SIG	CCRI60
BW	A05_32827788	A05	32827788	9.1563	0.0084	0.1687	0.0027	1.2061	6.98338e-10	SIG	CCRI60
BW	A06_97654120	A06	97654120	7.1872	-0.003	-0.2128	0.0022	0.992	6.50215e-08	SIG	CCRI60
BW	A07_66282075	A07	66282075	23.1818	-0.0903	0.0122	0.0059	2.6777	6.59332e-24	SIG	CCRI60
BW	A08_5948408	A08	5948408	8.95	0.0597	0.0142	0.002	0.913	1.12277e-09	SIG	CCRI60
BW	A08_77748617	A08	77748617	11.3128	-0.0633	0.0084	0.0027	1.2188	4.87095e-12	SIG	CCRI60
BW	A08_102026717	A08	102026717	7.0957	-0.0477		0.0015	0.6605	1.08899e-08	SIG	CCRI60
BW	A09_4855338	A09	4855338	3.1425	0.03	0.0446	0.0008	0.3633	0.000720477	SUG	CCRI60
BW	A10_59064611	A10	59064611	3.4467	-0.0283	-0.1238	0.001	0.4447	0.000357598	SUG	CCRI60
BW	A10_85665414	A10	85665414	13.2866	0.0473	-0.3948	0.0034	1.5309	5.17473e-14	SIG	CCRI60
BW	A10_91640459	A10	91640459	3.5725	0.0339	-0.0285	0.0009	0.4314	0.000267719	SUG	CCRI60
BW	A10_98722143	A10	98722143	34.4097	-0.1059	0.1782	0.0023	1.0501	3.90457e-35	SIG	CCRI60
BW	A12_27481397	A12	27481397	10.1729	0.0515	-0.1078	0.0037	1.6925	6.722e-11	SIG	CCRI60
BW	A12_37021739	A12	37021739	21.7214	-0.0921	-0.0136	0.0066	3.0161	1.903e-22	SIG	CCRI60
BW	A12_54325802	A12	54325802	6.9625	-0.0243	-0.1474	0.002	0.8918	1.09086e-07	SIG	CCRI60
BW	A12_67581926	A12	67581926	7.3543	0.0013	0.1867	0.0022	0.9972	4.42605e-08	SIG	CCRI60
BW	A13_13507165	A13	13507165	9.3494	-0.0586	0.0365	0.0026	1.1722	4.47708e-10	SIG	CCRI60
BW	D01_1130663	D01	1130663	9.6915	-0.0434	0.1489	0.0031	1.4065	2.03654e-10	SIG	CCRI60
BW	D02_66316966	D02	66316966	3.944	0.0359	0.0017	0.0009	0.4118	0.000113795	SUG	CCRI60
BW	D05_9572240	D05	9572240	11.0346	-0.06	0.0499	0.002	0.9219	9.24349e-12	SIG	CCRI60
BW	D05_61580035	D05	61580035	14.9961	-0.0695	0.0752	0.0049	2.2176	1.0102e-15	SIG	CCRI60
BW	D06_1330954	D06	1330954	18.6836	0.0761	0.2366	0.0027	1.2493	2.07529e-19	SIG	CCRI60
BW	D06_62942081	D06	62942081	5.9895	0.0438		0.0019	0.8713	1.50602e-07	SIG	CCRI60
BW	D07_6188062	D07	6188062	5.9847	-0.057	0.0119	0.0012	0.5356	1.03643e-06	SIG	CCRI60
BW	D08_58266902	D08	58266902	3.5423	-0.035	-0.0193	0.0011	0.51	0.000286944	SUG	CCRI60
BW	D10_9761281	D10	9761281	16.078	0.0769	0.0112	0.0053	2.3974	8.36798e-17	SIG	CCRI60
BW	D11_5255744	D11	5255744	9.4104	-0.0559	-0.0312	0.003	1.3495	3.89007e-10	SIG	CCRI60
BW	D12_48123907	D12	48123907	7.2455	0.0454	0.1032	0.0023	1.0285	5.68574e-08	SIG	CCRI60

## Sheet: QEI
Table S3 The result of 3VmrMLM: QEI
Trait ID	Trait name	Marker	Chromosome	Position (bp)	LOD (QE)	add*env1	dom*env1	add*env2	dom*env2	add*env3	dom*env3	add*env4	dom*env4	variance	r2(%)	P-value	significance	population
2	BW	A02_898501	A02	898501	4.1046	0.0064	-0.0443	-0.015	-0.0509	0.0688	0.0462	-0.0603	0.049	0.0022	0.9972	0.00433298	SUG	EZ60
1	LP	D03_40377800	D03	40377800	6.3563	0.3273	-0.1253	0.0411	-0.0578	-0.1291	-0.1548	-0.2393	0.3379	0.0454	0.5518	5.40648e-05	SUG	CCRI60
2	BW	A10_83696373	A10	83696373	10.1018	-0.0192	-0.0645	0.0957	-0.0313	-0.053	-0.0155	-0.0235	0.1113	0.0033	1.4817	2.3335e-08	SIG	CCRI60
