# Supplementary material for: Lint percentage and boll weight QTLs in three excellent upland cotton (Gossypium hirsutum): ZR014121, CCRI60, and EZ60
Source: BMC Plant Biol. 2023 Apr 5;23:179. doi: 10.1186/s12870-023-04147-5 (PMC10074700; doi:10.1186/s12870-023-04147-5)
Supplement: Supplementary file 4 — Additional file 4:Table S4. The identified QTLs [file 12870_2023_4147_MOESM4_ESM.xlsx]

## Sheet: Sheet1
Table S4 The identified QTLs
QTL	Trait	Marker	Chromosome	QTL start	QTL end	LOD	add env1	dom env1	add env2	dom env2	add env3	dom env3	add env4	dom env4	variance	r2(%)	P-value	significance	population	dirction
qBW-C-A04-1	BW	A04_34235695	A04	34035695	34435695	4.8642	-0.0069	-0.1494							0.0015	0.6599	1.36779e-05	SUG	P-CCRI60	ZR014121
qBW-C-A04-2	BW	A04_61636130	A04	61436130	61836130	10.1042	0.0626	0.1104							0.0037	1.6623	7.8736e-11	SIG	P-CCRI60	CCRI60
qBW-C-A04-3	BW	A04_62124688	A04	61924688	62324688	6.8221	0.0447	-0.0832							0.0021	0.9395	1.50713e-07	SIG	P-CCRI60	CCRI60
qBW-C-A05-1	BW	A05_7427283	A05	7227283	7627283	15.6934	-0.0864	-0.0601							0.0039	1.7793	2.02873e-16	SIG	P-CCRI60	ZR014121
qBW-C-A05-2	BW	A05_21569488	A05	21369488	21769488	5.2706	0.0771	-0.0989							0.0062	2.8335	5.36525e-06	SIG	P-CCRI60	CCRI60
qBW-C-A05-3	BW	A05_32827788	A05	32627788	33027788	9.1563	0.0084	0.1687							0.0027	1.2061	6.98338e-10	SIG	P-CCRI60	CCRI60
qBW-C-A06-1	BW	A06_97654120	A06	97454120	97854120	7.1872	-0.003	-0.2128							0.0022	0.992	6.50215e-08	SIG	P-CCRI60	ZR014121
qBW-C-A07-1	BW	A07_66282075	A07	66082075	66482075	23.1818	-0.0903	0.0122							0.0059	2.6777	6.59332e-24	SIG	P-CCRI60	ZR014121
qBW-C-A08-1	BW	A08_5948408	A08	5748408	6148408	8.95	0.0597	0.0142							0.002	0.913	1.12277e-09	SIG	P-CCRI60	CCRI60
qBW-C-A08-2	BW	A08_77748617	A08	77548617	77948617	11.3128	-0.0633	0.0084							0.0027	1.2188	4.87095e-12	SIG	P-CCRI60	ZR014121
qBW-C-A08-3	BW	A08_102026717	A08	101826717	102226717	7.0957	-0.0477								0.0015	0.6605	1.08899e-08	SIG	P-CCRI60	ZR014121
qBW-C-A09-1	BW	A09_4855338	A09	4655338	5055338	3.1425	0.03	0.0446							0.0008	0.3633	0.000720477	SUG	P-CCRI60	CCRI60
qBW-C-A10-1	BW	A10_59064611	A10	58864611	59264611	3.4467	-0.0283	-0.1238							0.001	0.4447	0.000357598	SUG	P-CCRI60	ZR014121
qBW-C-A10-2	BW	A10_83696373	A10	83496373	83896373	10.1018	-0.0192	-0.0645	0.0957	-0.0313	-0.053	-0.0155	-0.0235	0.1113	0.0033	1.4817	2.3335e-08	SIG	P-CCRI60	ZR014121
qBW-C-A10-3	BW	A10_85665414	A10	85465414	85865414	13.2866	0.0473	-0.3948							0.0034	1.5309	5.17473e-14	SIG	P-CCRI60	CCRI60
qBW-C-A10-4	BW	A10_91640459	A10	91440459	91840459	3.5725	0.0339	-0.0285							0.0009	0.4314	0.000267719	SUG	P-CCRI60	CCRI60
qBW-C-A10-5	BW	A10_98722143	A10	98522143	98922143	34.4097	-0.1059	0.1782							0.0023	1.0501	3.90457e-35	SIG	P-CCRI60	ZR014121
qBW-C-A12-1	BW	A12_27481397	A12	27281397	27681397	10.1729	0.0515	-0.1078							0.0037	1.6925	6.722e-11	SIG	P-CCRI60	CCRI60
qBW-C-A12-2	BW	A12_37021739	A12	36821739	37221739	21.7214	-0.0921	-0.0136							0.0066	3.0161	1.903e-22	SIG	P-CCRI60	ZR014121
qBW-C-A12-3	BW	A12_54325802	A12	54125802	54525802	6.9625	-0.0243	-0.1474							0.002	0.8918	1.09086e-07	SIG	P-CCRI60	ZR014121
qBW-C-A12-4	BW	A12_67581926	A12	67381926	67781926	7.3543	0.0013	0.1867							0.0022	0.9972	4.42605e-08	SIG	P-CCRI60	CCRI60
qBW-C-A13-1	BW	A13_13507165	A13	13307165	13707165	9.3494	-0.0586	0.0365							0.0026	1.1722	4.47708e-10	SIG	P-CCRI60	ZR014121
qBW-C-D01-1	BW	D01_1130663	D01	930663	1330663	9.6915	-0.0434	0.1489							0.0031	1.4065	2.03654e-10	SIG	P-CCRI60	ZR014121
qBW-C-D02-1	BW	D02_66316966	D02	66116966	66516966	3.944	0.0359	0.0017							0.0009	0.4118	0.000113795	SUG	P-CCRI60	CCRI60
qBW-C-D05-1	BW	D05_9572240	D05	9372240	9772240	11.0346	-0.06	0.0499							0.002	0.9219	9.24349e-12	SIG	P-CCRI60	ZR014121
qBW-C-D05-2	BW	D05_61580035	D05	61380035	61780035	14.9961	-0.0695	0.0752							0.0049	2.2176	1.0102e-15	SIG	P-CCRI60	ZR014121
qBW-C-D06-1	BW	D06_1330954	D06	1130954	1530954	18.6836	0.0761	0.2366							0.0027	1.2493	2.07529e-19	SIG	P-CCRI60	CCRI60
qBW-C-D06-2	BW	D06_62942081	D06	62742081	63142081	5.9895	0.0438								0.0019	0.8713	1.50602e-07	SIG	P-CCRI60	CCRI60
qBW-C-D07-1	BW	D07_6188062	D07	5988062	6388062	5.9847	-0.057	0.0119							0.0012	0.5356	1.03643e-06	SIG	P-CCRI60	ZR014121
qBW-C-D08-1	BW	D08_58266902	D08	58066902	58466902	3.5423	-0.035	-0.0193							0.0011	0.51	0.000286944	SUG	P-CCRI60	ZR014121
qBW-C-D10-1	BW	D10_9761281	D10	9561281	9961281	16.078	0.0769	0.0112							0.0053	2.3974	8.36798e-17	SIG	P-CCRI60	CCRI60
qBW-C-D11-1	BW	D11_5255744	D11	5055744	5455744	9.4104	-0.0559	-0.0312							0.003	1.3495	3.89007e-10	SIG	P-CCRI60	ZR014121
qBW-C-D12-1	BW	D12_48123907	D12	47923907	48323907	7.2455	0.0454	0.1032							0.0023	1.0285	5.68574e-08	SIG	P-CCRI60	CCRI60
qLP-C-A02-1	LP	A02_56528411	A02	56328411	56728411	11.7481	0.0706	-1.6384							0.124	1.5069	1.78801e-12	SIG	P-CCRI60	CCRI60
qLP-C-A02-2	LP	A02_82646934	A02	82446934	82846934	14.5437	-0.3226	-1.3558							0.1002	1.2178	2.8631e-15	SIG	P-CCRI60	ZR014121
qLP-C-A03-1	LP	A03_92403547	A03	92203547	92603547	12.0165	0.9755								0.3759	4.5685	1.01583e-13	SIG	P-CCRI60	CCRI60
qLP-C-A04-1	LP	A04_59444313	A04	59244313	59644313	6.3225	0.2147	0.1828							0.0445	0.5411	4.76126e-07	SIG	P-CCRI60	CCRI60
qLP-C-A05-1	LP	A05_20089441	A05	19889441	20289441	8.1974	0.2192	-0.4901							0.0621	0.7546	6.35187e-09	SIG	P-CCRI60	CCRI60
qLP-C-A05-2	LP	A05_80788788	A05	80588788	80988788	8.3486	-0.2653	0.0931							0.0625	0.7594	4.48472e-09	SIG	P-CCRI60	ZR014121
qLP-C-A06-1	LP	A06_2199058	A06	1999058	2399058	30.3527	-0.4437	-3.0353							0.028	0.3403	4.45081e-31	SIG	P-CCRI60	ZR014121
qLP-C-A07-1	LP	A07_71993462	A07	71793462	72398802	4.6076	0.1827	0.108							0.0246	0.2989	2.46931e-05	SUG	P-CCRI60	CCRI60
qLP-C-A09-1	LP	A09_48017142	A09	47817142	48217142	6.1664	-0.0812	-0.5237							0.042	0.5107	6.8207e-07	SIG	P-CCRI60	ZR014121
qLP-C-A09-2	LP	A09_67061983	A09	66861983	67261983	29.9978	0.3737	5.0251							0.09	1.094	1.00769e-30	SIG	P-CCRI60	CCRI60
qLP-C-A10-1	LP	A10_99938987	A10	99738987	100138987	93.7558	0.1087	0.9298							0.0509	0.6181	1.76883e-94	SIG	P-CCRI60	CCRI60
qLP-C-A11-1	LP	A11_5531869	A11	5331869	5731869	6.4072	-0.2107	0.2531							0.0463	0.5629	3.91771e-07	SIG	P-CCRI60	ZR014121
qLP-C-A11-2	LP	A11_16633931	A11	16433931	16833931	13.1856	0.042	1.4613							0.0913	1.1094	6.52891e-14	SIG	P-CCRI60	CCRI60
qLP-C-A11-3	LP	A11_20761492	A11	20561492	20961492	4.7537	0.1337	-0.6173							0.0363	0.4414	1.76389e-05	SUG	P-CCRI60	CCRI60
qLP-C-A12-1	LP	A12_61312011	A12	61112011	61512011	6.4647	-0.1386	2.0036							0.0319	0.3881	3.43206e-07	SIG	P-CCRI60	ZR014121
qLP-C-D02-1	LP	D02_11493341	D02	11293341	11693341	3.3852	-0.1586	0.1183							0.0235	0.286	0.000412039	SUG	P-CCRI60	ZR014121
qLP-C-D03-1	LP	D03_35858092	D03	35658092	36058092	110.1	1.0157	0.2796							0.8196	9.9598	8.01222e-111	SIG	P-CCRI60	CCRI60
qLP-C-D03-2	LP	D03_37670447	D03	37470447	38033006	15.9362	0.3747	-0.3564							0.1149	2.1685	1.15975e-16	SIG	P-CCRI60	CCRI60
qLP-C-D03-3	LP	D03_40377800	D03	40177800	40577800	6.3563	0.3273	-0.1253	0.0411	-0.0578	-0.1291	-0.1548	-0.2393	0.3379	0.0454	0.5518	5.40648e-05	SUG	P-CCRI60	CCRI60
qLP-C-D03-4	LP	D03_46254123	D03	46054123	46454123	13.1002	-0.3432	-0.1044							0.0608	0.7385	7.94837e-14	SIG	P-CCRI60	ZR014121
qLP-C-D05-1	LP	D05_7465876	D05	7265876	7665876	5.0759	0.0133	-1.0881							0.0354	0.43	8.4011e-06	SUG	P-CCRI60	CCRI60
qLP-C-D05-2	LP	D05_55439814	D05	55239814	55639814	7.6729	-0.6797	0.7577							0.4738	5.7571	2.12501e-08	SIG	P-CCRI60	ZR014121
qLP-C-D06-1	LP	D06_46440726	D06	46240726	46640726	60.8317	-0.6795	2.6725							0.05	0.6078	1.48107e-61	SIG	P-CCRI60	ZR014121
qLP-C-D07-1	LP	D07_27575961	D07	27375961	27775961	8.3579	0.2508	-0.0195							0.0498	0.6051	4.38985e-09	SIG	P-CCRI60	CCRI60
qLP-C-D09-1	LP	D09_206106	D09	6106	406106	123.13	1.0557								0.1455	1.7683	2.5065e-125	SIG	P-CCRI60	CCRI60
qLP-C-D09-2	LP	D09_47453019	D09	47253019	47653019	53.0454	0.8612	0.5505							0.0543	0.6593	9.04775e-54	SIG	P-CCRI60	CCRI60
qLP-C-D13-1	LP	D13_32472591	D13	32272591	32672591	110.939	0.9587	-4.3106							0.1297	1.5759	1.16198e-111	SIG	P-CCRI60	CCRI60
qLP-C-D13-2	LP	D13_45707863	D13	45507863	45907863	13.9092	0.3115	-0.5093							0.0994	1.2085	1.23386e-14	SIG	P-CCRI60	CCRI60
qLP-C-D13-3	LP	D13_46755799	D13	46555799	46955799	11.4837	-0.3279	-1.0784							0.0988	1.2003	3.28651e-12	SIG	P-CCRI60	ZR014121
qBW-E-A01-1	BW	A01_3390605	A01	3190605	3590605	7.1193	-0.063	0.1234							0.0041	1.8764	7.60205e-08	SIG	P-EZ60	ZR014121
qBW-E-A01-2	BW	A01_99813685	A01	99613685	100013685	19.9697	0.1056	0.0739							0.0035	1.6105	1.07409e-20	SIG	P-EZ60	EZ60
qBW-E-A02-1	BW	A02_898501	A02	698501	1098501	4.1046	0.0064	-0.0443	-0.015	-0.0509	0.0688	0.0462	-0.0603	0.049	0.0022	0.9972	0.00433298	SUG	P-EZ60	EZ60
qBW-E-A02-2	BW	A02_2617850	A02	2417850	2817850	24.3184	0.1165	0.1276							0.004	1.8612	4.81429e-25	SIG	P-EZ60	EZ60
qBW-E-A04-1	BW	A04_42808602	A04	42608602	43008602	7.1641	-0.0619	0.0574							0.0035	1.6014	6.85696e-08	SIG	P-EZ60	ZR014121
qBW-E-A08-1	BW	A08_7927826	A08	7727826	8127826	6.8302	0.0581	-0.0969							0.0036	1.6694	1.47929e-07	SIG	P-EZ60	EZ60
qBW-E-A08-2	BW	A08_13068610	A08	12868610	13268610	7.0645	-0.0753	-0.045							0.0042	1.9435	8.62572e-08	SIG	P-EZ60	ZR014121
qBW-E-A09-1	BW	A09_482090	A09	282090	682090	5.666	-0.0066	-0.2312							0.0035	1.6189	2.15876e-06	SIG	P-EZ60	ZR014121
qBW-E-A10-1	BW	A10_59064611	A10	58864611	59264611	3.8778	-0.0024	-0.2401							0.002	0.906	0.00013253	SUG	P-EZ60	ZR014121
qBW-E-A10-2	BW	A10_91284137	A10	91084137	91484137	4.585	-0.0208	0.1994							0.0023	1.0816	2.60121e-05	SUG	P-EZ60	ZR014121
qBW-E-A11-1	BW	A11_626512	A11	426512	826512	6.337	0.0244	0.2484							0.0032	1.451	4.60485e-07	SIG	P-EZ60	EZ60
qBW-E-A12-1	BW	A12_85898540	A12	85698540	86098540	6.145	-0.0584	-0.0129							0.0033	1.4969	7.16508e-07	SIG	P-EZ60	ZR014121
qBW-E-D02-1	BW	D02_37953297	D02	37753297	38153297	32.8326	-0.1502	0.486							0.0042	1.949	1.47445e-33	SIG	P-EZ60	ZR014121
qBW-E-D03-1	BW	D03_6223310	D03	6023310	6423310	5.7936	-0.0566	-0.0206							0.0024	1.1146	1.60926e-06	SIG	P-EZ60	ZR014121
qBW-E-D08-1	BW	D08_16040523	D08	15840523	16240523	20.2614	-0.118	-0.1084							0.0137	6.3098	5.48771e-21	SIG	P-EZ60	ZR014121
qBW-E-D11-1	BW	D11_24672714	D11	24472714	24872714	11.0274	0.0787	0.0467							0.005	2.3051	9.39662e-12	SIG	P-EZ60	EZ60
qLP-E-A03-1	LP	A03_5607705	A03	5407705	5807705	5.296	0.0792	1.4776							0.0502	0.6375	5.06103e-06	SIG	P-EZ60	EZ60
qLP-E-A04-1	LP	A04_11437409	A04	11237409	11637409	12.942	0.4952	-0.3246							0.2374	3.0114	1.14412e-13	SIG	P-EZ60	EZ60
qLP-E-A06-1	LP	A06_1810724	A06	1610724	2010724	3.7564	-0.027	-0.5395							0.0367	0.4653	0.000175264	SUG	P-EZ60	ZR014121
qLP-E-A06-2	LP	A06_35568937	A06	35368937	35768937	5.8776	0.246	-0.5037							0.0601	0.762	1.32627e-06	SIG	P-EZ60	EZ60
qLP-E-A09-1	LP	A09_8677836	A09	8477836	8877836	17.1603	0.4507	-0.4766							0.2039	2.5866	6.9231e-18	SIG	P-EZ60	EZ60
qLP-E-A09-2	LP	A09_12883040	A09	12683040	13083040	13.6715	-0.0548	1.8712							0.1563	1.9827	2.1332e-14	SIG	P-EZ60	ZR014121
qLP-E-A10-1	LP	A10_61419703	A10	61219703	61619703	4.6952	0.0552	-1.8425							0.0583	0.7402	2.01843e-05	SUG	P-EZ60	EZ60
qLP-E-A10-2	LP	A10_88539308	A10	88339308	88739308	30.4702	0.5172	-4.7371							0.1539	1.9521	3.39531e-31	SIG	P-EZ60	EZ60
qLP-E-A11-1	LP	A11_83515631	A11	83315631	83715631	14.5583	0.299	2.8916							0.0805	1.0215	2.76816e-15	SIG	P-EZ60	EZ60
qLP-E-A11-2	LP	A11_91309965	A11	91109965	91509965	7.5399	0.2843	0.3632							0.0658	0.8343	2.88639e-08	SIG	P-EZ60	EZ60
qLP-E-A13-1	LP	A13_59648976	A13	59448976	59848976	6.5416	0.0252	-1.2881							0.0858	1.0884	2.87507e-07	SIG	P-EZ60	EZ60
qLP-E-D03-1	LP	D03_14936918	D03	14736918	15136918	5.089	0.2449	-0.2019							0.0531	0.6732	8.1504e-06	SUG	P-EZ60	EZ60
qLP-E-D03-2	LP	D03_35852743	D03	35652743	36052743	51.5625	0.8312	0.1496							0.4973	6.3099	2.75036e-52	SIG	P-EZ60	EZ60
qLP-E-D05-1	LP	D05_61404746	D05	61204746	61604746	5.8452	-0.0184	1.2914							0.0663	0.841	1.42881e-06	SIG	P-EZ60	ZR014121
qLP-E-D07-1	LP	D07_5223635	D07	5023635	5423635	30.0172	-0.1534	-2.9464							0.3277	4.1579	9.63705e-31	SIG	P-EZ60	ZR014121
qLP-E-D07-2	LP	D07_7335297	D07	7135297	7535297	3.5672	-0.2246	-0.0651							0.0457	0.5804	0.000271004	SUG	P-EZ60	ZR014121
qLP-E-D07-3	LP	D07_18909652	D07	18709652	19436987	5.7109	-0.008	-1.0495							0.0704	0.893	4.5122e-05	SUG	P-EZ60	ZR014121
qLP-E-D08-1	LP	D08_19799757	D08	19599757	19999757	35.8528	0.6012	1.5722							0.4429	5.6193	1.40775e-36	SIG	P-EZ60	EZ60
qLP-E-D08-2	LP	D08_21612652	D08	21412652	21812652	45.7268	-0.7987	1.2122							0.6835	8.6725	1.88307e-46	SIG	P-EZ60	ZR014121
qLP-E-D12-1	LP	D12_23062457	D12	22862457	23262457	12.6264	0.3396	0.8796							0.0838	1.0638	2.36641e-13	SIG	P-EZ60	EZ60
qLP-E-D13-1	LP	D13_1252367	D13	1052367	1452367	10.7362	-0.0902	-1.7116							0.1148	1.4568	1.83727e-11	SIG	P-EZ60	ZR014121
qLP-E-D13-2	LP	D13_2899108	D13	2699108	3099108	15.6094	0.0413	-1.5109							0.1756	2.2282	2.46124e-16	SIG	P-EZ60	EZ60
