# Supplementary material for: Lint percentage and boll weight QTLs in three excellent upland cotton (Gossypium hirsutum): ZR014121, CCRI60, and EZ60
Source: BMC Plant Biol. 2023 Apr 5;23:179. doi: 10.1186/s12870-023-04147-5 (PMC10074700; doi:10.1186/s12870-023-04147-5)
Supplement: Supplementary file 5 — Additional file 5:Table S5. The identified QTLs overlapped with the reported QTLs [file 12870_2023_4147_MOESM5_ESM.xlsx]

## Sheet: Sheet1
Table S5 The identified QTLs overlapped with the reported QTLs
Chr	QTL	Position (bp)	QTL	Start	End	Marker	References
A01	qBW-E-A01-2	99813685	qBW-Pop1-D1-1	95253674	100253857	DPL0003	Zhang et al, 2016	Zhang SW, Zhu XF, Feng LC, Gao X, Yang B, Zhang TZ, Zhou BL. Mapping of fiber quality QTLs reveals useful variation and footprints of cotton domestication using introgression lines. Scientific reports. 2016; 6:31954.
			qBW-Pop1-D1-1	95253674	100253857	DPL0003	Zhang et al, 2016	Zhang SW, Zhu XF, Feng LC, Gao X, Yang B, Zhang TZ, Zhou BL. Mapping of fiber quality QTLs reveals useful variation and footprints of cotton domestication using introgression lines. Scientific reports. 2016; 6:31954.
A02	qBW-E-A02-1	2617850	qBW-chr02-2.13AY	1	3433143	BNL3545	Liu et al, 2018	Liu R, Gong J, Xiao X, Zhang Z, Li J, Liu A, Lu Q, Shang H, Shi Y, Ge Q, Iqbal MS, Deng X, Li S, Pan J, Duan L, Zhang Q, Jiang X, Zou X, Hafeez A, Chen Q, Geng H, Gong W, Yuan Y. GWAS Analysis and QTL Identification of Fiber Quality Traits and Yield Components in Upland Cotton Using Enriched High-Density SNP Markers. Frontiers in plant science. 2018; 9:1067.
			qBW-chr02-2.13AY	1	3433143	BNL3545	Liu et al, 2018	Liu R, Gong J, Xiao X, Zhang Z, Li J, Liu A, Lu Q, Shang H, Shi Y, Ge Q, Iqbal MS, Deng X, Li S, Pan J, Duan L, Zhang Q, Jiang X, Zou X, Hafeez A, Chen Q, Geng H, Gong W, Yuan Y. GWAS Analysis and QTL Identification of Fiber Quality Traits and Yield Components in Upland Cotton Using Enriched High-Density SNP Markers. Frontiers in plant science. 2018; 9:1067.
			qBW-Pop1-D2-2	918445	5918662	HAU3236	Zhang et al, 2016	Zhang SW, Zhu XF, Feng LC, Gao X, Yang B, Zhang TZ, Zhou BL. Mapping of fiber quality QTLs reveals useful variation and footprints of cotton domestication using introgression lines. Scientific reports. 2016; 6:31954.
			qBW-Pop1-D2-2	918445	5918662	HAU3236	Zhang et al, 2016	Zhang SW, Zhu XF, Feng LC, Gao X, Yang B, Zhang TZ, Zhou BL. Mapping of fiber quality QTLs reveals useful variation and footprints of cotton domestication using introgression lines. Scientific reports. 2016; 6:31954.
A05	qBW-C-A05-2	21569488	BW_HAU0979.D5-1.E2	16644214	21644473	HAU0979	Zhang et al, 2016	Zhang, S. , Feng, L. , Xing, L. , Yang, B. , Gao, X. , Zhu, X. , Zhang, T. , Zhou, B. and Jenkins, J. (2016), New QTLs for lint percentage and boll weight mined in introgression lines from two feral landraces into Gossypium hirsutum acc TM鈥?. Plant Breed, 135: 90-101. doi:10.1111/pbr.12337
			BW_HAU0979.D5-1.E2	16644214	21644473	HAU0979	Zhang et al, 2016	Zhang, S. , Feng, L. , Xing, L. , Yang, B. , Gao, X. , Zhu, X. , Zhang, T. , Zhou, B. and Jenkins, J. (2016), New QTLs for lint percentage and boll weight mined in introgression lines from two feral landraces into Gossypium hirsutum acc TM鈥?. Plant Breed, 135: 90-101. doi:10.1111/pbr.12337
			BW_HAU0979.D5-1.E4	16644214	21644473	HAU0979	Zhang et al, 2016	Zhang, S. , Feng, L. , Xing, L. , Yang, B. , Gao, X. , Zhu, X. , Zhang, T. , Zhou, B. and Jenkins, J. (2016), New QTLs for lint percentage and boll weight mined in introgression lines from two feral landraces into Gossypium hirsutum acc TM鈥?. Plant Breed, 135: 90-101. doi:10.1111/pbr.12337
			BW_HAU0979.D5-1.E4	16644214	21644473	HAU0979	Zhang et al, 2016	Zhang, S. , Feng, L. , Xing, L. , Yang, B. , Gao, X. , Zhu, X. , Zhang, T. , Zhou, B. and Jenkins, J. (2016), New QTLs for lint percentage and boll weight mined in introgression lines from two feral landraces into Gossypium hirsutum acc TM鈥?. Plant Breed, 135: 90-101. doi:10.1111/pbr.12337
A05	qBW-C-A05-3	32827788	qSCW-c23-1.E5	28592814	33592914	NBRI_e1667	Wang et al, 2015	Wang H, Huang C, Guo H, Li X, Zhao W, Dai B, Yan Z, Lin Z. QTL Mapping for Fiber and Yield Traits in Upland Cotton under Multiple Environments. PloS one. 2015; 10(6):e0130742.
			qSCW-c23-1.E6	28592814	33592914	NBRI_e1667	Wang et al, 2015	Wang H, Huang C, Guo H, Li X, Zhao W, Dai B, Yan Z, Lin Z. QTL Mapping for Fiber and Yield Traits in Upland Cotton under Multiple Environments. PloS one. 2015; 10(6):e0130742.
			qSCW-c23-2.E9	28592814	33592914	NBRI_e1667	Wang et al, 2015	Wang H, Huang C, Guo H, Li X, Zhao W, Dai B, Yan Z, Lin Z. QTL Mapping for Fiber and Yield Traits in Upland Cotton under Multiple Environments. PloS one. 2015; 10(6):e0130742.
			qSCW-c9-1.E5	28592814	33592914	NBRI_e1667	Wang et al, 2015	Wang H, Huang C, Guo H, Li X, Zhao W, Dai B, Yan Z, Lin Z. QTL Mapping for Fiber and Yield Traits in Upland Cotton under Multiple Environments. PloS one. 2015; 10(6):e0130742.
			qSCW-c9-1.E6	28592814	33592914	NBRI_e1667	Wang et al, 2015	Wang H, Huang C, Guo H, Li X, Zhao W, Dai B, Yan Z, Lin Z. QTL Mapping for Fiber and Yield Traits in Upland Cotton under Multiple Environments. PloS one. 2015; 10(6):e0130742.
			qSCW-c9-2.E9	28592814	33592914	NBRI_e1667	Wang et al, 2015	Wang H, Huang C, Guo H, Li X, Zhao W, Dai B, Yan Z, Lin Z. QTL Mapping for Fiber and Yield Traits in Upland Cotton under Multiple Environments. PloS one. 2015; 10(6):e0130742.
			qSCW-c23-1.E5	28592814	33592914	NBRI_e1667	Wang et al, 2015	Wang H, Huang C, Guo H, Li X, Zhao W, Dai B, Yan Z, Lin Z. QTL Mapping for Fiber and Yield Traits in Upland Cotton under Multiple Environments. PloS one. 2015; 10(6):e0130742.
			qSCW-c9-1.E5	28592814	33592914	NBRI_e1667	Wang et al, 2015	Wang H, Huang C, Guo H, Li X, Zhao W, Dai B, Yan Z, Lin Z. QTL Mapping for Fiber and Yield Traits in Upland Cotton under Multiple Environments. PloS one. 2015; 10(6):e0130742.
A09	qBW-E-A09-1	482090	BW_NAU3888.A9.E3	54505	5054753	NAU3888	Zhang et al, 2016	Zhang, S. , Feng, L. , Xing, L. , Yang, B. , Gao, X. , Zhu, X. , Zhang, T. , Zhou, B. and Jenkins, J. (2016), New QTLs for lint percentage and boll weight mined in introgression lines from two feral landraces into Gossypium hirsutum acc TM鈥?. Plant Breed, 135: 90-101. doi:10.1111/pbr.12337
			BW_NAU3888.A9.E3	54505	5054753	NAU3888	Zhang et al, 2016	Zhang, S. , Feng, L. , Xing, L. , Yang, B. , Gao, X. , Zhu, X. , Zhang, T. , Zhou, B. and Jenkins, J. (2016), New QTLs for lint percentage and boll weight mined in introgression lines from two feral landraces into Gossypium hirsutum acc TM鈥?. Plant Breed, 135: 90-101. doi:10.1111/pbr.12337
			BW_NAU3888.A9.E3	54505	5054753	NAU3888	Zhang et al, 2016	Zhang, S. , Feng, L. , Xing, L. , Yang, B. , Gao, X. , Zhu, X. , Zhang, T. , Zhou, B. and Jenkins, J. (2016), New QTLs for lint percentage and boll weight mined in introgression lines from two feral landraces into Gossypium hirsutum acc TM鈥?. Plant Breed, 135: 90-101. doi:10.1111/pbr.12337
A09	qBW-C-A09-1	4855338	qSCW-c23-3.E9	4592266	9592497	NAU3159	Wang et al, 2015	Wang H, Huang C, Guo H, Li X, Zhao W, Dai B, Yan Z, Lin Z. QTL Mapping for Fiber and Yield Traits in Upland Cotton under Multiple Environments. PloS one. 2015; 10(6):e0130742.
			qSCW-c9-3.E6	4592266	9592497	NAU3159	Wang et al, 2015	Wang H, Huang C, Guo H, Li X, Zhao W, Dai B, Yan Z, Lin Z. QTL Mapping for Fiber and Yield Traits in Upland Cotton under Multiple Environments. PloS one. 2015; 10(6):e0130742.
A10	qBW-E-A10-2	91284137	BW_NAU1041.A10-1.E4	89164565	94164804	NAU1041	Zhang et al, 2016	Zhang, S. , Feng, L. , Xing, L. , Yang, B. , Gao, X. , Zhu, X. , Zhang, T. , Zhou, B. and Jenkins, J. (2016), New QTLs for lint percentage and boll weight mined in introgression lines from two feral landraces into Gossypium hirsutum acc TM鈥?. Plant Breed, 135: 90-101. doi:10.1111/pbr.12337
A10	qBW-C-A10-4	91640459	BW_NAU1041.A10-1.E4	89164565	94164804	NAU1041	Zhang et al, 2016	Zhang, S. , Feng, L. , Xing, L. , Yang, B. , Gao, X. , Zhu, X. , Zhang, T. , Zhou, B. and Jenkins, J. (2016), New QTLs for lint percentage and boll weight mined in introgression lines from two feral landraces into Gossypium hirsutum acc TM鈥?. Plant Breed, 135: 90-101. doi:10.1111/pbr.12337
A12	qBW-E-A12-1	85898540	BW_HAU1434a.A12-2.E2	81230316	86230597	HAU1434	Zhang et al, 2016	Zhang, S. , Feng, L. , Xing, L. , Yang, B. , Gao, X. , Zhu, X. , Zhang, T. , Zhou, B. and Jenkins, J. (2016), New QTLs for lint percentage and boll weight mined in introgression lines from two feral landraces into Gossypium hirsutum acc TM鈥?. Plant Breed, 135: 90-101. doi:10.1111/pbr.12337
			BW_HAU1434a.A12-2.E3	81230316	86230597	HAU1434	Zhang et al, 2016	Zhang, S. , Feng, L. , Xing, L. , Yang, B. , Gao, X. , Zhu, X. , Zhang, T. , Zhou, B. and Jenkins, J. (2016), New QTLs for lint percentage and boll weight mined in introgression lines from two feral landraces into Gossypium hirsutum acc TM鈥?. Plant Breed, 135: 90-101. doi:10.1111/pbr.12337
A13	qBW-C-A13-1	13507165	qBW-06A-c18-1	12430702	17431030	CIR0096	Yu et al, 2013	Yu J, Zhang K, Li S, Yu Y, Zhai H, Wu M, Li X, Fan S, Song M, Yang D, Li Y, Zhang J. Mapping quantitative trait loci for lint yield and fiber quality across environments in a Gossypium hirsutum x Gossypium barbadense backcross inbred line population. Theoretical and Applied Genetics. 2013; 126:275鈥?87.
			qBW-06A-c18-1	12430702	17431030	CIR0096	Yu et al, 2013	Yu J, Zhang K, Li S, Yu Y, Zhai H, Wu M, Li X, Fan S, Song M, Yang D, Li Y, Zhang J. Mapping quantitative trait loci for lint yield and fiber quality across environments in a Gossypium hirsutum x Gossypium barbadense backcross inbred line population. Theoretical and Applied Genetics. 2013; 126:275鈥?87.
			qBW-07X-c18-1	12430702	17431030	CIR0096	Yu et al, 2013	Yu J, Zhang K, Li S, Yu Y, Zhai H, Wu M, Li X, Fan S, Song M, Yang D, Li Y, Zhang J. Mapping quantitative trait loci for lint yield and fiber quality across environments in a Gossypium hirsutum x Gossypium barbadense backcross inbred line population. Theoretical and Applied Genetics. 2013; 126:275鈥?87.
D07	qBW-C-D07-1	6188062	qSCW-c16-1.E5	5306434	10306558	Gh056	Wang et al, 2015	Wang H, Huang C, Guo H, Li X, Zhao W, Dai B, Yan Z, Lin Z. QTL Mapping for Fiber and Yield Traits in Upland Cotton under Multiple Environments. PloS one. 2015; 10(6):e0130742.
			qSCW-c16-1.E5	5306434	10306558	Gh056	Wang et al, 2015	Wang H, Huang C, Guo H, Li X, Zhao W, Dai B, Yan Z, Lin Z. QTL Mapping for Fiber and Yield Traits in Upland Cotton under Multiple Environments. PloS one. 2015; 10(6):e0130742.
			qSCW-c16-2.E5	5306450	10306561	Gh345	Wang et al, 2015	Wang H, Huang C, Guo H, Li X, Zhao W, Dai B, Yan Z, Lin Z. QTL Mapping for Fiber and Yield Traits in Upland Cotton under Multiple Environments. PloS one. 2015; 10(6):e0130742.
			qSCW-c16-2.E5	5306450	10306561	Gh345	Wang et al, 2015	Wang H, Huang C, Guo H, Li X, Zhao W, Dai B, Yan Z, Lin Z. QTL Mapping for Fiber and Yield Traits in Upland Cotton under Multiple Environments. PloS one. 2015; 10(6):e0130742.
D11	qBW-C-D11-1	5255744	qSCW-c21-1.E2	2024338	7024545	CIR0013	Wang et al, 2015	Wang H, Huang C, Guo H, Li X, Zhao W, Dai B, Yan Z, Lin Z. QTL Mapping for Fiber and Yield Traits in Upland Cotton under Multiple Environments. PloS one. 2015; 10(6):e0130742.
			qBW-08A-c11-1	2608213	7608459	NAU3317	Yu et al, 2013	Yu J, Zhang K, Li S, Yu Y, Zhai H, Wu M, Li X, Fan S, Song M, Yang D, Li Y, Zhang J. Mapping quantitative trait loci for lint yield and fiber quality across environments in a Gossypium hirsutum x Gossypium barbadense backcross inbred line population. Theoretical and Applied Genetics. 2013; 126:275鈥?87.
D12	qBW-C-D12-1	48123907	BW_NAU2912.A12-2.E1	44248145	49248342	NAU2912	Zhang et al, 2016	Zhang, S. , Feng, L. , Xing, L. , Yang, B. , Gao, X. , Zhu, X. , Zhang, T. , Zhou, B. and Jenkins, J. (2016), New QTLs for lint percentage and boll weight mined in introgression lines from two feral landraces into Gossypium hirsutum acc TM鈥?. Plant Breed, 135: 90-101. doi:10.1111/pbr.12337
			BW_NAU2912.A12-2.E1	44248145	49248342	NAU2912	Zhang et al, 2016	Zhang, S. , Feng, L. , Xing, L. , Yang, B. , Gao, X. , Zhu, X. , Zhang, T. , Zhou, B. and Jenkins, J. (2016), New QTLs for lint percentage and boll weight mined in introgression lines from two feral landraces into Gossypium hirsutum acc TM鈥?. Plant Breed, 135: 90-101. doi:10.1111/pbr.12337
			BW_NAU2912.A12-2.E1	44248145	49248342	NAU2912	Zhang et al, 2016	Zhang, S. , Feng, L. , Xing, L. , Yang, B. , Gao, X. , Zhu, X. , Zhang, T. , Zhou, B. and Jenkins, J. (2016), New QTLs for lint percentage and boll weight mined in introgression lines from two feral landraces into Gossypium hirsutum acc TM鈥?. Plant Breed, 135: 90-101. doi:10.1111/pbr.12337
A03	qLP-E-A03-1	5607705	qLP-3	1420179	6420553	NAU3839	Wang et al, 2014	Wang M, Li C, Wang Q. Quantitative trait loci mapping and genetic dissection for lint percentage in upland cotton (Gossypium hirsutum). Journal of genetics. 2014 Aug; 93(2):371-8.
			qLP-Pop1-A3-1	1420376	6420578	NAU5233	Zhang et al, 2016	Zhang SW, Zhu XF, Feng LC, Gao X, Yang B, Zhang TZ, Zhou BL. Mapping of fiber quality QTLs reveals useful variation and footprints of cotton domestication using introgression lines. Scientific reports. 2016; 6:31954.
A05	qLP-C-A05-1	20089441	qLP19.1.2015-HA	17125211	22125381	PGML3255	CCRI-35 x Yumian-1, RIL (2017)
			qLP19.1.2015-HE	17125211	22125381	PGML3255	CCRI-35 x Yumian-1, RIL (2017)
A06	qLP-E-A06-1	1810724	qLP-lg4.E7	1	3984215	HAU1481	Wang et al, 2015	Wang H, Huang C, Guo H, Li X, Zhao W, Dai B, Yan Z, Lin Z. QTL Mapping for Fiber and Yield Traits in Upland Cotton under Multiple Environments. PloS one. 2015; 10(6):e0130742.
			qLP-lg4.E7	138290	5138456	BNL2569	Wang et al, 2015	Wang H, Huang C, Guo H, Li X, Zhao W, Dai B, Yan Z, Lin Z. QTL Mapping for Fiber and Yield Traits in Upland Cotton under Multiple Environments. PloS one. 2015; 10(6):e0130742.
			qLP-Pop2-A6-1	138290	5138456	BNL2569	Zhang et al, 2016	Zhang SW, Zhu XF, Feng LC, Gao X, Yang B, Zhang TZ, Zhou BL. Mapping of fiber quality QTLs reveals useful variation and footprints of cotton domestication using introgression lines. Scientific reports. 2016; 6:31954.
A06	qLP-C-A06-1	2199058	qLP-lg4.E7	1	3984215	HAU1481	Wang et al, 2015	Wang H, Huang C, Guo H, Li X, Zhao W, Dai B, Yan Z, Lin Z. QTL Mapping for Fiber and Yield Traits in Upland Cotton under Multiple Environments. PloS one. 2015; 10(6):e0130742.
			qLP-lg4.E7	138290	5138456	BNL2569	Wang et al, 2015	Wang H, Huang C, Guo H, Li X, Zhao W, Dai B, Yan Z, Lin Z. QTL Mapping for Fiber and Yield Traits in Upland Cotton under Multiple Environments. PloS one. 2015; 10(6):e0130742.
			qLP-Pop2-A6-1	138290	5138456	BNL2569	Zhang et al, 2016	Zhang SW, Zhu XF, Feng LC, Gao X, Yang B, Zhang TZ, Zhou BL. Mapping of fiber quality QTLs reveals useful variation and footprints of cotton domestication using introgression lines. Scientific reports. 2016; 6:31954.
A06	qLP-E-A06-2	35568937	qLP-c13-1.E5	35212592	40212830	BNL0861	Wang et al, 2015	Wang H, Huang C, Guo H, Li X, Zhao W, Dai B, Yan Z, Lin Z. QTL Mapping for Fiber and Yield Traits in Upland Cotton under Multiple Environments. PloS one. 2015; 10(6):e0130742.
			qLP-c13-1.E9	35212592	40212830	BNL0861	Wang et al, 2015	Wang H, Huang C, Guo H, Li X, Zhao W, Dai B, Yan Z, Lin Z. QTL Mapping for Fiber and Yield Traits in Upland Cotton under Multiple Environments. PloS one. 2015; 10(6):e0130742.
			qLP-c13-2.E5	35212592	40212830	BNL0861	Wang et al, 2015	Wang H, Huang C, Guo H, Li X, Zhao W, Dai B, Yan Z, Lin Z. QTL Mapping for Fiber and Yield Traits in Upland Cotton under Multiple Environments. PloS one. 2015; 10(6):e0130742.
A11	qLP-C-A11-1	5531869	qLP-c21-2.E6	2174415	7174618	NAU1148	Wang et al, 2015	Wang H, Huang C, Guo H, Li X, Zhao W, Dai B, Yan Z, Lin Z. QTL Mapping for Fiber and Yield Traits in Upland Cotton under Multiple Environments. PloS one. 2015; 10(6):e0130742.
			qLP-c21-2.E9	2174415	7174618	NAU1148	Wang et al, 2015	Wang H, Huang C, Guo H, Li X, Zhao W, Dai B, Yan Z, Lin Z. QTL Mapping for Fiber and Yield Traits in Upland Cotton under Multiple Environments. PloS one. 2015; 10(6):e0130742.
A11	qLP-C-A11-2	16633931	LP_NAU868.D3.E1	12992734	17992946	NAU0868	Zhang et al, 2016	Zhang, S. , Feng, L. , Xing, L. , Yang, B. , Gao, X. , Zhu, X. , Zhang, T. , Zhou, B. and Jenkins, J. (2016), New QTLs for lint percentage and boll weight mined in introgression lines from two feral landraces into Gossypium hirsutum acc TM鈥?. Plant Breed, 135: 90-101. doi:10.1111/pbr.12337
D13	qLP-C-D13-2	45707863	qLP-Pop1-A13-4	42562158	47562301	DPL0864	Zhang et al, 2016	Zhang SW, Zhu XF, Feng LC, Gao X, Yang B, Zhang TZ, Zhou BL. Mapping of fiber quality QTLs reveals useful variation and footprints of cotton domestication using introgression lines. Scientific reports. 2016; 6:31954.
			LP_DPL0864.A13.E1	42562158	47562301	DPL0864	Zhang et al, 2016	Zhang, S. , Feng, L. , Xing, L. , Yang, B. , Gao, X. , Zhu, X. , Zhang, T. , Zhou, B. and Jenkins, J. (2016), New QTLs for lint percentage and boll weight mined in introgression lines from two feral landraces into Gossypium hirsutum acc TM鈥?. Plant Breed, 135: 90-101. doi:10.1111/pbr.12337
D13	qLP-C-D13-3	46755799	qLP-Pop1-A13-4	42562158	47562301	DPL0864	Zhang et al, 2016	Zhang SW, Zhu XF, Feng LC, Gao X, Yang B, Zhang TZ, Zhou BL. Mapping of fiber quality QTLs reveals useful variation and footprints of cotton domestication using introgression lines. Scientific reports. 2016; 6:31954.
			LP_DPL0864.A13.E1	42562158	47562301	DPL0864	Zhang et al, 2016	Zhang, S. , Feng, L. , Xing, L. , Yang, B. , Gao, X. , Zhu, X. , Zhang, T. , Zhou, B. and Jenkins, J. (2016), New QTLs for lint percentage and boll weight mined in introgression lines from two feral landraces into Gossypium hirsutum acc TM鈥?. Plant Breed, 135: 90-101. doi:10.1111/pbr.12337
