# Supplementary material for: Lint percentage and boll weight QTLs in three excellent upland cotton (Gossypium hirsutum): ZR014121, CCRI60, and EZ60
Source: BMC Plant Biol. 2023 Apr 5;23:179. doi: 10.1186/s12870-023-04147-5 (PMC10074700; doi:10.1186/s12870-023-04147-5)
Supplement: Supplementary file 6 — Additional file 6:Table S6. The identified new QTLs [file 12870_2023_4147_MOESM6_ESM.xlsx]

## Sheet: Sheet1
Table S6 The identified new QTLs
QTL	Trait name	Marker	Chromosome	QTL start	QTL end	LOD	variance	r2(%)	P-value	significance
qBW-E-A01-1	BW	A01_3390605	A01	3190605	3590605	7.1193	0.0041	1.8764	7.60205e-08	SIG
qBW-E-A02-1	BW	A02_898501	A02	698501	1098501	4.1046	0.0022	0.9972	0.00433298	SUG
qBW-C-A04-1	BW	A04_34235695	A04	34035695	34435695	4.8642	0.0015	0.6599	1.36779e-05	SUG
qBW-E-A04-1	BW	A04_42808602	A04	42608602	43008602	7.1641	0.0035	1.6014	6.85696e-08	SIG
qBW-C-A04-2	BW	A04_61636130	A04	61436130	61836130	10.1042	0.0037	1.6623	7.8736e-11	SIG
qBW-C-A04-3	BW	A04_62124688	A04	61924688	62324688	6.8221	0.0021	0.9395	1.50713e-07	SIG
qBW-C-A05-1	BW	A05_7427283	A05	7227283	7627283	15.6934	0.0039	1.7793	2.02873e-16	SIG
qBW-C-A06-1	BW	A06_97654120	A06	97454120	97854120	7.1872	0.0022	0.992	6.50215e-08	SIG
qBW-C-A07-1	BW	A07_66282075	A07	66082075	66482075	23.1818	0.0059	2.6777	6.59332e-24	SIG
qBW-C-A08-1	BW	A08_5948408	A08	5748408	6148408	8.95	0.002	0.913	1.12277e-09	SIG
qBW-E-A08-1	BW	A08_7927826	A08	7727826	8127826	6.8302	0.0036	1.6694	1.47929e-07	SIG
qBW-E-A08-2	BW	A08_13068610	A08	12868610	13268610	7.0645	0.0042	1.9435	8.62572e-08	SIG
qBW-C-A08-2	BW	A08_77748617	A08	77548617	77948617	11.3128	0.0027	1.2188	4.87095e-12	SIG
qBW-C-A08-3	BW	A08_102026717	A08	101826717	102226717	7.0957	0.0015	0.6605	1.08899e-08	SIG
qBW-E-A10-1	BW	A10_59064611	A10	58864611	59264611	3.8778	0.002	0.906	0.00013253	SUG
qBW-C-A10-1	BW	A10_59064611	A10	58864611	59264611	3.4467	0.001	0.4447	0.000357598	SUG
qBW-C-A10-2	BW	A10_83696373	A10	83496373	83896373	10.1018	0.0033	1.4817	2.3335e-08	SIG
qBW-C-A10-3	BW	A10_85665414	A10	85465414	85865414	13.2866	0.0034	1.5309	5.17473e-14	SIG
qBW-C-A10-5	BW	A10_98722143	A10	98522143	98922143	34.4097	0.0023	1.0501	3.90457e-35	SIG
qBW-E-A11-1	BW	A11_626512	A11	426512	826512	6.337	0.0032	1.451	4.60485e-07	SIG
qBW-C-A12-1	BW	A12_27481397	A12	27281397	27681397	10.1729	0.0037	1.6925	6.722e-11	SIG
qBW-C-A12-2	BW	A12_37021739	A12	36821739	37221739	21.7214	0.0066	3.0161	1.903e-22	SIG
qBW-C-A12-3	BW	A12_54325802	A12	54125802	54525802	6.9625	0.002	0.8918	1.09086e-07	SIG
qBW-C-A12-4	BW	A12_67581926	A12	67381926	67781926	7.3543	0.0022	0.9972	4.42605e-08	SIG
qBW-C-D01-1	BW	D01_1130663	D01	930663	1330663	9.6915	0.0031	1.4065	2.03654e-10	SIG
qBW-E-D02-1	BW	D02_37953297	D02	37753297	38153297	32.8326	0.0042	1.949	1.47445e-33	SIG
qBW-C-D02-1	BW	D02_66316966	D02	66116966	66516966	3.944	0.0009	0.4118	0.000113795	SUG
qBW-E-D03-1	BW	D03_6223310	D03	6023310	6423310	5.7936	0.0024	1.1146	1.60926e-06	SIG
qBW-C-D05-1	BW	D05_9572240	D05	9372240	9772240	11.0346	0.002	0.9219	9.24349e-12	SIG
qBW-C-D05-2	BW	D05_61580035	D05	61380035	61780035	14.9961	0.0049	2.2176	1.0102e-15	SIG
qBW-C-D06-1	BW	D06_1330954	D06	1130954	1530954	18.6836	0.0027	1.2493	2.07529e-19	SIG
qBW-C-D06-2	BW	D06_62942081	D06	62742081	63142081	5.9895	0.0019	0.8713	1.50602e-07	SIG
qBW-E-D08-1	BW	D08_16040523	D08	15840523	16240523	20.2614	0.0137	6.3098	5.48771e-21	SIG
qBW-C-D08-1	BW	D08_58266902	D08	58066902	58466902	3.5423	0.0011	0.51	0.000286944	SUG
qBW-C-D10-1	BW	D10_9761281	D10	9561281	9961281	16.078	0.0053	2.3974	8.36798e-17	SIG
qBW-E-D11-1	BW	D11_24672714	D11	24472714	24872714	11.0274	0.005	2.3051	9.39662e-12	SIG
qLP-C-A02-1	LP	A02_56528411	A02	56328411	56728411	11.7481	0.124	1.5069	1.78801e-12	SIG
qLP-C-A02-2	LP	A02_82646934	A02	82446934	82846934	14.5437	0.1002	1.2178	2.8631e-15	SIG
qLP-C-A03-1	LP	A03_92403547	A03	92203547	92603547	12.0165	0.3759	4.5685	1.01583e-13	SIG
qLP-E-A04-1	LP	A04_11437409	A04	11237409	11637409	12.942	0.2374	3.0114	1.14412e-13	SIG
qLP-C-A04-1	LP	A04_59444313	A04	59244313	59644313	6.3225	0.0445	0.5411	4.76126e-07	SIG
qLP-C-A05-2	LP	A05_80788788	A05	80588788	80988788	8.3486	0.0625	0.7594	4.48472e-09	SIG
qLP-C-A07-1	LP	A07_71993462	A07	71793462	72398802	4.6076	0.0246	0.2989	2.46931e-05	SUG
qLP-E-A09-1	LP	A09_8677836	A09	8477836	8877836	17.1603	0.2039	2.5866	6.9231e-18	SIG
qLP-E-A09-2	LP	A09_12883040	A09	12683040	13083040	13.6715	0.1563	1.9827	2.1332e-14	SIG
qLP-C-A09-1	LP	A09_48017142	A09	47817142	48217142	6.1664	0.042	0.5107	6.8207e-07	SIG
qLP-C-A09-2	LP	A09_67061983	A09	66861983	67261983	29.9978	0.09	1.094	1.00769e-30	SIG
qLP-E-A10-1	LP	A10_61419703	A10	61219703	61619703	4.6952	0.0583	0.7402	2.01843e-05	SUG
qLP-E-A10-2	LP	A10_88539308	A10	88339308	88739308	30.4702	0.1539	1.9521	3.39531e-31	SIG
qLP-C-A10-1	LP	A10_99938987	A10	99738987	100138987	93.7558	0.0509	0.6181	1.76883e-94	SIG
qLP-C-A11-3	LP	A11_20761492	A11	20561492	20961492	4.7537	0.0363	0.4414	1.76389e-05	SUG
qLP-E-A11-1	LP	A11_83515631	A11	83315631	83715631	14.5583	0.0805	1.0215	2.76816e-15	SIG
qLP-E-A11-2	LP	A11_91309965	A11	91109965	91509965	7.5399	0.0658	0.8343	2.88639e-08	SIG
qLP-C-A12-1	LP	A12_61312011	A12	61112011	61512011	6.4647	0.0319	0.3881	3.43206e-07	SIG
qLP-E-A13-1	LP	A13_59648976	A13	59448976	59848976	6.5416	0.0858	1.0884	2.87507e-07	SIG
qLP-C-D02-1	LP	D02_11493341	D02	11293341	11693341	3.3852	0.0235	0.286	0.000412039	SUG
qLP-E-D03-1	LP	D03_14936918	D03	14736918	15136918	5.089	0.0531	0.6732	8.1504e-06	SUG
qLP-E-D03-2	LP	D03_35852743	D03	35652743	36052743	51.5625	0.4973	6.3099	2.75036e-52	SIG
qLP-C-D03-1	LP	D03_35858092	D03	35658092	36058092	110.1	0.8196	9.9598	8.01222e-111	SIG
qLP-C-D03-2	LP	D03_37670447	D03	37470447	38033006	15.9362	0.1149	2.1685	1.15975e-16	SIG
qLP-C-D03-3	LP	D03_40377800	D03	40177800	40577800	6.3563	0.0454	0.5518	5.40648e-05	SUG
qLP-C-D03-4	LP	D03_46254123	D03	46054123	46454123	13.1002	0.0608	0.7385	7.94837e-14	SIG
qLP-C-D05-1	LP	D05_7465876	D05	7265876	7665876	5.0759	0.0354	0.43	8.4011e-06	SUG
qLP-C-D05-2	LP	D05_55439814	D05	55239814	55639814	7.6729	0.4738	5.7571	2.12501e-08	SIG
qLP-E-D05-1	LP	D05_61404746	D05	61204746	61604746	5.8452	0.0663	0.841	1.42881e-06	SIG
qLP-C-D06-1	LP	D06_46440726	D06	46240726	46640726	60.8317	0.05	0.6078	1.48107e-61	SIG
qLP-E-D07-1	LP	D07_5223635	D07	5023635	5423635	30.0172	0.3277	4.1579	9.63705e-31	SIG
qLP-E-D07-2	LP	D07_7335297	D07	7135297	7535297	3.5672	0.0457	0.5804	0.000271004	SUG
qLP-E-D07-3	LP	D07_18909652	D07	18709652	19436987	5.7109	0.0704	0.893	4.5122e-05	SUG
qLP-C-D07-1	LP	D07_27575961	D07	27375961	27775961	8.3579	0.0498	0.6051	4.38985e-09	SIG
qLP-E-D08-1	LP	D08_19799757	D08	19599757	19999757	35.8528	0.4429	5.6193	1.40775e-36	SIG
qLP-E-D08-2	LP	D08_21612652	D08	21412652	21812652	45.7268	0.6835	8.6725	1.88307e-46	SIG
qLP-C-D09-1	LP	D09_206106	D09	6106	406106	123.13	0.1455	1.7683	2.5065e-125	SIG
qLP-C-D09-2	LP	D09_47453019	D09	47253019	47653019	53.0454	0.0543	0.6593	9.04775e-54	SIG
qLP-E-D12-1	LP	D12_23062457	D12	22862457	23262457	12.6264	0.0838	1.0638	2.36641e-13	SIG
qLP-E-D13-1	LP	D13_1252367	D13	1052367	1452367	10.7362	0.1148	1.4568	1.83727e-11	SIG
qLP-E-D13-2	LP	D13_2899108	D13	2699108	3099108	15.6094	0.1756	2.2282	2.46124e-16	SIG
qLP-C-D13-1	LP	D13_32472591	D13	32272591	32672591	110.939	0.1297	1.5759	1.16198e-111	SIG
