# Supplementary material for: Lint percentage and boll weight QTLs in three excellent upland cotton (Gossypium hirsutum): ZR014121, CCRI60, and EZ60
Source: BMC Plant Biol. 2023 Apr 5;23:179. doi: 10.1186/s12870-023-04147-5 (PMC10074700; doi:10.1186/s12870-023-04147-5)
Supplement: Supplementary file 7 — Additional file 7:Table S7. All candidate genes of the 6 key QTLs [file 12870_2023_4147_MOESM7_ESM.xlsx]

## Sheet: Sheet1
Table S7 All candidate genes of the 6 key QTLs
QTL	Gene ID	Gene Name	Description	Start	End	Strand	Links
qBW-C-A10-2	Gh_A10G1518	CTL2	Chitinase-like protein 2	83509936	83511017	-	Structure; Domain; Homology; GO; Pathway; Expression;
qBW-C-A10-2	Gh_A10G1519	CMTA5	Calmodulin-binding transcription activator 5	83528194	83534185	+	Structure; Domain; Homology; GO; Pathway; Expression;
qBW-C-A10-2	Gh_A10G1520	SAR1A	GTP-binding protein SAR1A	83535205	83536722	-	Structure; Domain; Homology; GO; Pathway; Expression;
qBW-C-A10-2	Gh_A10G1521	RPL29A	60S ribosomal protein L29-1	83586079	83586362	+	Structure; Domain; Homology; GO; Pathway; Expression;
qBW-C-A10-2	Gh_A10G1522	HTH	Protein HOTHEAD	83611616	83617126	-	Structure; Domain; Homology; GO; Pathway; Expression;
qBW-C-A10-2	Gh_A10G1523	smek1	Serine/threonine-protein phosphatase 4 regulatory subunit 3	83702957	83711558	+	Structure; Domain; Homology; GO; Pathway; Expression;
qBW-C-A10-2	Gh_A10G1524	OEP162	Outer envelope pore protein 16-2, chloroplastic	83712586	83714353	+	Structure; Domain; Homology; GO; Pathway; Expression;
qBW-C-A10-2	Gh_A10G1525	Zcchc10	Zinc finger CCHC domain-containing protein 10	83715949	83716728	+	Structure; Domain; Homology; GO; Pathway; Expression;
qBW-C-A10-2	Gh_A10G1526	UBC32	Ubiquitin-conjugating enzyme E2 32	83745723	83747955	+	Structure; Domain; Homology; GO; Pathway; Expression;
qBW-C-A10-2	Gh_A10G1527	At2g23060	Probable N-acetyltransferase HLS1-like	83824015	83826080	+	Structure; Domain; Homology; GO; Pathway; Expression;
qBW-C-A10-2	Gh_A10G1528	HCF107	Protein high chlorophyll fluorescent 107	83827569	83832102	-	Structure; Domain; Homology; GO; Pathway; Expression;
qBW-C-A10-2	Gh_A10G1529	NA	NA	83839745	83840556	-	Structure; Domain; Homology; GO; Pathway; Expression;
qBW-C-A10-2	Gh_A10G1530	At2g23060	Probable N-acetyltransferase HLS1-like	83885525	83887590	+	Structure; Domain; Homology; GO; Pathway; Expression;
qBW-C-A10-2	Gh_A10G1531	HCF107	Protein high chlorophyll fluorescent 107	83888895	83892414	-	Structure; Domain; Homology; GO; Pathway; Expression;
qBW-E-A02-1	Gh_A02G0081	NA	NA	707734	708390	-	Structure; Domain; Homology; GO; Pathway; Expression;
qBW-E-A02-1	Gh_A02G0082	NA	NA	716009	717100	-	Structure; Domain; Homology; GO; Pathway; Expression;
qBW-E-A02-1	Gh_A02G0083	NA	Natterin-4	748454	754425	-	Structure; Domain; Homology; GO; Pathway; Expression;
qBW-E-A02-1	Gh_A02G0084	NA	Natterin-4	761840	763264	-	Structure; Domain; Homology; GO; Pathway; Expression;
qBW-E-A02-1	Gh_A02G0085	NA	Natterin-4	781399	781938	-	Structure; Domain; Homology; GO; Pathway; Expression;
qBW-E-A02-1	Gh_A02G0086	NA	NA	800607	803051	+	Structure; Domain; Homology; GO; Pathway; Expression;
qBW-E-A02-1	Gh_A02G0087	NA	Natterin-4	808413	809342	+	Structure; Domain; Homology; GO; Pathway; Expression;
qBW-E-A02-1	Gh_A02G0088	NA	NA	832818	837765	+	Structure; Domain; Homology; GO; Pathway; Expression;
qBW-E-A02-1	Gh_A02G0089	NA	Natterin-4	839684	841105	+	Structure; Domain; Homology; GO; Pathway; Expression;
qBW-E-A02-1	Gh_A02G0090	NA	NA	850621	851499	+	Structure; Domain; Homology; GO; Pathway; Expression;
qBW-E-A02-1	Gh_A02G0091	NA	NA	851638	852042	+	Structure; Domain; Homology; GO; Pathway; Expression;
qBW-E-A02-1	Gh_A02G0092	IQD14	Protein IQ-DOMAIN 14	853753	856166	-	Structure; Domain; Homology; GO; Pathway; Expression;
qBW-E-A02-1	Gh_A02G0093	ccdc94	Coiled-coil domain-containing protein 94 homolog	864030	864359	-	Structure; Domain; Homology; GO; Pathway; Expression;
qBW-E-A02-1	Gh_A02G0094	At1g03370	C2 and GRAM domain-containing protein At1g03370	873691	881518	+	Structure; Domain; Homology; GO; Pathway; Expression;
qBW-E-A02-1	Gh_A02G0095	BHLH113	Transcription factor bHLH113	882481	884714	-	Structure; Domain; Homology; GO; Pathway; Expression;
qBW-E-A02-1	Gh_A02G0096	SPBC4B4.04	Eukaryotic translation initiation factor 2A	894467	899197	+	Structure; Domain; Homology; GO; Pathway; Expression;
qBW-E-A02-1	Gh_A02G0097	RGA3	Putative disease resistance protein RGA3	901197	904325	-	Structure; Domain; Homology; GO; Pathway; Expression;
qBW-E-A02-1	Gh_A02G0098	At4g27190	Disease resistance protein At4g27190	905322	910121	+	Structure; Domain; Homology; GO; Pathway; Expression;
qBW-E-A02-1	Gh_A02G0099	NA	NA	912970	913795	-	Structure; Domain; Homology; GO; Pathway; Expression;
qBW-E-A02-1	Gh_A02G0100	PGM1	2,3-bisphosphoglycerate-independent phosphoglycerate mutase	916370	919952	-	Structure; Domain; Homology; GO; Pathway; Expression;
qBW-E-A02-1	Gh_A02G0101	NAC014	NAC domain-containing protein 14	922346	930754	+	Structure; Domain; Homology; GO; Pathway; Expression;
qBW-E-A02-1	Gh_A02G0102	NLP8	Protein NLP8	931389	935261	-	Structure; Domain; Homology; GO; Pathway; Expression;
qBW-E-A02-1	Gh_A02G0103	Os03g0733400	Zinc finger BED domain-containing protein RICESLEEPER 2	935425	944617	-	Structure; Domain; Homology; GO; Pathway; Expression;
qBW-E-A02-1	Gh_A02G0104	RGA2	DELLA protein RGA2	964684	970826	+	Structure; Domain; Homology; GO; Pathway; Expression;
qBW-E-A02-1	Gh_A02G0105	Os05g0583200	Zinc finger BED domain-containing protein RICESLEEPER 3	973061	981654	+	Structure; Domain; Homology; GO; Pathway; Expression;
qBW-E-A02-1	Gh_A02G0106	GAI	DELLA protein GAI	986014	987192	+	Structure; Domain; Homology; GO; Pathway; Expression;
qBW-E-A02-1	Gh_A02G0107	Os03g0733400	Zinc finger BED domain-containing protein RICESLEEPER 2	994297	996893	+	Structure; Domain; Homology; GO; Pathway; Expression;
qBW-E-A02-1	Gh_A02G0108	NA	NA	997098	1006417	+	Structure; Domain; Homology; GO; Pathway; Expression;
qBW-E-A02-1	Gh_A02G0109	NA	NA	1014714	1017915	+	Structure; Domain; Homology; GO; Pathway; Expression;
qBW-E-A02-1	Gh_A02G0110	CRT3	Calreticulin-3	1023477	1029075	+	Structure; Domain; Homology; GO; Pathway; Expression;
qBW-E-A02-1	Gh_A02G0111	FPA	Flowering time control protein FPA	1035378	1041366	+	Structure; Domain; Homology; GO; Pathway; Expression;
qBW-E-A02-1	Gh_A02G0112	SKIP16	F-box protein SKIP16	1046188	1049601	+	Structure; Domain; Homology; GO; Pathway; Expression;
qBW-E-A02-1	Gh_A02G0113	POSF21	Probable transcription factor PosF21	1055196	1058825	+	Structure; Domain; Homology; GO; Pathway; Expression;
qBW-E-A02-1	Gh_A02G0114	ccdc94	Coiled-coil domain-containing protein 94 homolog	1066109	1069152	-	Structure; Domain; Homology; GO; Pathway; Expression;
qBW-E-A02-1	Gh_A02G0115	RBL13	RHOMBOID-like protein 13	1072152	1072961	-	Structure; Domain; Homology; GO; Pathway; Expression;
qBW-E-A02-1	Gh_A02G0116	At4g26020	Protein At-4/1	1078544	1082841	-	Structure; Domain; Homology; GO; Pathway; Expression;
qBW-E-A02-1	Gh_A02G0117	CPL4	RNA polymerase II C-terminal domain phosphatase-like 4	1083779	1090666	-	Structure; Domain; Homology; GO; Pathway; Expression;
qBW-E-A10-1	Gh_A10G1151	NA	NA	58865496	58865783	+	Structure; Domain; Homology; GO; Pathway; Expression;
qBW-E-A10-1	Gh_A10G1152	NA	NA	58874324	58875786	+	Structure; Domain; Homology; GO; Pathway; Expression;
qBW-E-A10-1	Gh_A10G1153	At1g62930	Pentatricopeptide repeat-containing protein At1g62930, chloroplastic	58877471	58931193	-	Structure; Domain; Homology; GO; Pathway; Expression;
qBW-E-A10-1	Gh_A10G1154	GPAT6	Glycerol-3-phosphate 2-O-acyltransferase 6	58973937	58975552	+	Structure; Domain; Homology; GO; Pathway; Expression;
qBW-E-A10-1	Gh_A10G1155	At1g12775	Pentatricopeptide repeat-containing protein At1g12775, mitochondrial	58977125	58979512	-	Structure; Domain; Homology; GO; Pathway; Expression;
qBW-E-A10-1	Gh_A10G1156	TIC22L	Protein TIC 22-like, chloroplastic	59034347	59038206	-	Structure; Domain; Homology; GO; Pathway; Expression;
qBW-E-A10-1	Gh_A10G1157	NA	NA	59114485	59118365	+	Structure; Domain; Homology; GO; Pathway; Expression;
qBW-E-A10-1	Gh_A10G1158	CBDAS	Cannabidiolic acid synthase	59205279	59206877	+	Structure; Domain; Homology; GO; Pathway; Expression;
qBW-E-A10-1	Gh_A10G1159	SEC23A	Protein transport protein Sec23A	59240259	59245893	-	Structure; Domain; Homology; GO; Pathway; Expression;
qLP-E-D03-2	Gh_D03G1054	rsc5	Random slug protein 5	35661948	35663405	+	Structure; Domain; Homology; GO; Pathway; Expression;
qLP-E-D03-2	Gh_D03G1055	CRL	Chromophore lyase CRL, chloroplastic	35674726	35677077	-	Structure; Domain; Homology; GO; Pathway; Expression;
qLP-E-D03-2	Gh_D03G1056	At3g06530	Uncharacterized protein At3g06530	35699613	35701964	+	Structure; Domain; Homology; GO; Pathway; Expression;
qLP-E-D03-2	Gh_D03G1057	MNR1	(+)-neomenthol dehydrogenase	35711442	35712994	-	Structure; Domain; Homology; GO; Pathway; Expression;
qLP-E-D03-2	Gh_D03G1058	slc25a24	Calcium-binding mitochondrial carrier protein SCaMC-1	35746310	35749932	+	Structure; Domain; Homology; GO; Pathway; Expression;
qLP-E-D03-2	Gh_D03G1059	NA	NA	35757128	35757692	+	Structure; Domain; Homology; GO; Pathway; Expression;
qLP-E-D03-2	Gh_D03G1060	Snd1	Staphylococcal nuclease domain-containing protein 1	35764370	35769245	+	Structure; Domain; Homology; GO; Pathway; Expression;
qLP-E-D03-2	Gh_D03G1061	IPK2b	Inositol polyphosphate multikinase beta	35770865	35771722	+	Structure; Domain; Homology; GO; Pathway; Expression;
qLP-E-D03-2	Gh_D03G1062	RBOHC	Respiratory burst oxidase homolog protein C	35789027	35795976	-	Structure; Domain; Homology; GO; Pathway; Expression;
qLP-E-D03-2	Gh_D03G1063	GLO1	Peroxisomal (S)-2-hydroxy-acid oxidase GLO1	35801262	35811436	-	Structure; Domain; Homology; GO; Pathway; Expression;
qLP-E-D03-2	Gh_D03G1064	FRI	Protein FRIGIDA	35816018	35818973	+	Structure; Domain; Homology; GO; Pathway; Expression;
qLP-E-D03-2	Gh_D03G1065	NA	NA	35819385	35820101	+	Structure; Domain; Homology; GO; Pathway; Expression;
qLP-E-D03-2	Gh_D03G1066	NA	NA	35823773	35825722	-	Structure; Domain; Homology; GO; Pathway; Expression;
qLP-E-D03-2	Gh_D03G1067	Bicc1	Protein bicaudal C homolog 1	35834718	35835578	+	Structure; Domain; Homology; GO; Pathway; Expression;
qLP-E-D03-2	Gh_D03G1068	FAM214B	Protein FAM214B	35838421	35841120	-	Structure; Domain; Homology; GO; Pathway; Expression;
qLP-E-D03-2	Gh_D03G1069	At1g54610	Probable serine/threonine-protein kinase At1g54610	35851626	35855883	+	Structure; Domain; Homology; GO; Pathway; Expression;
qLP-E-D03-2	Gh_D03G1070	SAE1B-2	SUMO-activating enzyme subunit 1B-2	35860143	35862387	+	Structure; Domain; Homology; GO; Pathway; Expression;
qLP-E-D03-2	Gh_D03G1071	NA	NA	35863678	35863917	+	Structure; Domain; Homology; GO; Pathway; Expression;
qLP-E-D03-2	Gh_D03G1072	HSD1	11-beta-hydroxysteroid dehydrogenase 1B	35884174	35885822	+	Structure; Domain; Homology; GO; Pathway; Expression;
qLP-E-D03-2	Gh_D03G1073	RPL7A	60S ribosomal protein L7a	35886433	35888708	-	Structure; Domain; Homology; GO; Pathway; Expression;
qLP-E-D03-2	Gh_D03G1074	HHT1	Omega-hydroxypalmitate O-feruloyl transferase	35923305	35925284	+	Structure; Domain; Homology; GO; Pathway; Expression;
qLP-E-D03-2	Gh_D03G1075	GSA2	Glutamate-1-semialdehyde 2,1-aminomutase 2, chloroplastic	35926624	35928987	+	Structure; Domain; Homology; GO; Pathway; Expression;
qLP-E-D03-2	Gh_D03G1076	MUB3	Membrane-anchored ubiquitin-fold protein 3	35930565	35933046	-	Structure; Domain; Homology; GO; Pathway; Expression;
qLP-E-D03-2	Gh_D03G1077	Os02g0512300	RNA pseudouridine synthase 7	35933578	35948063	+	Structure; Domain; Homology; GO; Pathway; Expression;
qLP-E-D03-2	Gh_D03G1078	SWEET10	Bidirectional sugar transporter SWEET10	35954015	35955277	-	Structure; Domain; Homology; GO; Pathway; Expression;
qLP-C-D03-4	Gh_D03G1264	HERK1	Receptor-like protein kinase HERK 1	40219968	40222463	+	Structure; Domain; Homology; GO; Pathway; Expression;
qLP-C-D03-4	Gh_D03G1265	NA	NA	40225496	40225927	-	Structure; Domain; Homology; GO; Pathway; Expression;
qLP-C-D03-4	Gh_D03G1266	ECA1	Calcium-transporting ATPase 1, endoplasmic reticulum-type	40271338	40276774	+	Structure; Domain; Homology; GO; Pathway; Expression;
qLP-C-D03-4	Gh_D03G1267	NA	Histone H4	40277641	40277952	-	Structure; Domain; Homology; GO; Pathway; Expression;
qLP-C-D03-4	Gh_D03G1268	HSP18.5-C	18.5 kDa class I heat shock protein	40292251	40292730	+	Structure; Domain; Homology; GO; Pathway; Expression;
qLP-C-D03-4	Gh_D03G1269	COL3	Zinc finger protein CONSTANS-LIKE 3	40336038	40338533	-	Structure; Domain; Homology; GO; Pathway; Expression;
qLP-C-D03-4	Gh_D03G1270	NA	NA	40560093	40561095	-	Structure; Domain; Homology; GO; Pathway; Expression;
qLP-C-D03-4	Gh_D03G1271	NA	Chitinase 2	40561502	40562407	-	Structure; Domain; Homology; GO; Pathway; Expression;
qLP-C-D03-4	Gh_D03G1272	NA	Chitinase 2	40563460	40567834	-	Structure; Domain; Homology; GO; Pathway; Expression;
qLP-C-D03-2	Gh_D03G1131	ACOT13	Acyl-coenzyme A thioesterase 13	37473674	37474877	-	Structure; Domain; Homology; GO; Pathway; Expression;
qLP-C-D03-2	Gh_D03G1132	ANTR4	Probable anion transporter 4, chloroplastic	37494248	37497712	+	Structure; Domain; Homology; GO; Pathway; Expression;
qLP-C-D03-2	Gh_D03G1133	SR45A	Serine/arginine-rich splicing factor SR45a	37512635	37514562	-	Structure; Domain; Homology; GO; Pathway; Expression;
qLP-C-D03-2	Gh_D03G1134	SKI2	ATP-dependent RNA helicase SKI2	37527076	37538944	+	Structure; Domain; Homology; GO; Pathway; Expression;
qLP-C-D03-2	Gh_D03G1135	NA	NA	37539710	37541019	-	Structure; Domain; Homology; GO; Pathway; Expression;
qLP-C-D03-2	Gh_D03G1136	PCNA	Proliferating cell nuclear antigen	37562488	37563898	+	Structure; Domain; Homology; GO; Pathway; Expression;
qLP-C-D03-2	Gh_D03G1137	Os01g0624000	Neutral ceramidase	37572905	37576889	-	Structure; Domain; Homology; GO; Pathway; Expression;
qLP-C-D03-2	Gh_D03G1138	CYP87A3	Cytochrome P450 87A3	37703953	37708855	+	Structure; Domain; Homology; GO; Pathway; Expression;
qLP-C-D03-2	Gh_D03G1139	NA	NA	37743696	37750327	-	Structure; Domain; Homology; GO; Pathway; Expression;
qLP-C-D03-2	Gh_D03G1140	NA	NA	37764210	37768581	+	Structure; Domain; Homology; GO; Pathway; Expression;
qLP-C-D03-2	Gh_D03G1141	NA	NA	37795113	37797104	+	Structure; Domain; Homology; GO; Pathway; Expression;
qLP-C-D03-2	Gh_D03G1142	NA	NA	37797155	37798063	+	Structure; Domain; Homology; GO; Pathway; Expression;
qLP-C-D03-2	Gh_D03G1143	NA	NA	37798145	37799517	+	Structure; Domain; Homology; GO; Pathway; Expression;
qLP-C-D03-2	Gh_D03G1144	At1g34300	G-type lectin S-receptor-like serine/threonine-protein kinase At1g34300	37807419	37809941	-	Structure; Domain; Homology; GO; Pathway; Expression;
