# Supplementary material for: Lint percentage and boll weight QTLs in three excellent upland cotton (Gossypium hirsutum): ZR014121, CCRI60, and EZ60
Source: BMC Plant Biol. 2023 Apr 5;23:179. doi: 10.1186/s12870-023-04147-5 (PMC10074700; doi:10.1186/s12870-023-04147-5)
Supplement: Supplementary file 8 — Additional file 8:Table S8. Annotations of the candidate genes of the six QTLs for BW and LP [file 12870_2023_4147_MOESM8_ESM.xlsx]

## Sheet: Sheet1
Table S8 Annotations of the candidate genes of the six QTLs for BW and LP
G.hirsutum gene ID	Arabidopsis ID	ArabDesc	Swissprot_id	SwissProt_desc	Trembl_id	Trembl_desc	KEGG_id	KEGG_desc	Pfam_ids	InterProt_ids	GO_ids
Gh_A10G1518	AT3G16920	chitinase-like protein 2	Q9LSP9	CTL2_ARATH Chitinase-like protein 2 OS=Arabidopsis thaliana GN=CTL2 PE=2 SV=1	Q6JX03	Q6JX03_GOSHI Chitinase-like protein OS=Gossypium hirsutum GN=CTL2 PE=4 SV=1	ath:AT3G12500	ATHCHIB (BASIC CHITINASE); chitinase ; K01183 chitinase [EC:3.2.1.14]	PB008606|Pfam-B_8606; PF00182.14|Glyco_hydro_19	IPR000726|Glycoside hydrolase, family 19, catalytic	GO:0006032|chitin catabolic process ; GO:0016998|cell wall macromolecule catabolic process ; GO:0004568|chitinase activity
Gh_A10G1519	AT4G16150	calmodulin binding;transcription regulators	O23463	CMTA5_ARATH Calmodulin-binding transcription activator 5 OS=Arabidopsis thaliana GN=CMTA5 PE=2 SV=2	B9HWX4	B9HWX4_POPTR Predicted protein OS=Populus trichocarpa GN=POPTRDRAFT_1091093 PE=4 SV=1	mcc:574273	MYOA; myosin VA ; K10357 myosin V	PF00612.22|IQ; PB004953|Pfam-B_4953; PF03859.11|CG-1; PF00023.25|Ank	IPR000048|IQ motif, EF-hand binding site; IPR002110|Ankyrin repeat; IPR005559|CG-1 DNA-binding domain; IPR020683|Ankyrin repeat-containing domain	GO:0005634|nucleus ; GO:0003677|DNA binding ; GO:0005515|protein binding
Gh_A10G1520	AT4G02080	secretion-associated RAS super family 2	O04834	SAR1A_ARATH GTP-binding protein SAR1A OS=Arabidopsis thaliana GN=SAR1A PE=2 SV=1	F6H737	F6H737_VITVI Putative uncharacterized protein OS=Vitis vinifera GN=VIT_05s0077g01230 PE=3 SV=1	ath:AT4G02080	ASAR1; ASAR1 (Arabidopsis thaliana secretion-associated RAS super family 2); GTP binding ; K07977 Arf/Sar family, other	PF00025.16|Arf	IPR006687|Small GTPase superfamily, SAR1-type; IPR006689|Small GTPase superfamily, ARF/SAR type; IPR024156|Small GTPase superfamily, ARF type	GO:0006886|intracellular protein transport ; GO:0007264|small GTPase mediated signal transduction ; GO:0005622|intracellular ; GO:0005525|GTP binding
Gh_A10G1521	AT3G06680	Ribosomal L29e protein family	Q9M7X7	RL291_ARATH 60S ribosomal protein L29-1 OS=Arabidopsis thaliana GN=RPL29A PE=1 SV=1	I1MRP4	I1MRP4_SOYBN Uncharacterized protein OS=Glycine max PE=4 SV=1	vvi:100251756	GSVIVT00033117001; similar to 60S ribosomal protein L29 ; K02905 large subunit ribosomal protein L29e	PF01779.12|Ribosomal_L29e	IPR002673|Ribosomal protein L29e	GO:0005840|ribosome ; GO:0006412|translation ; GO:0005622|intracellular ; GO:0003735|structural constituent of ribosome
Gh_A10G1522	AT3G56060	Glucose-methanol-choline (GMC) oxidoreductase family protein	Q9S746	HTH_ARATH Protein HOTHEAD OS=Arabidopsis thaliana GN=HTH PE=1 SV=1	I1NGP4	I1NGP4_SOYBN Uncharacterized protein OS=Glycine max PE=3 SV=1	ath:AT1G73050	(R)-mandelonitrile lyase, putative / (R)-oxynitrilase, putative ; K08248 mandelonitrile lyase [EC:4.1.2.10]	PF00732.14|GMC_oxred_N; PF05199.8|GMC_oxred_C	IPR000172|Glucose-methanol-choline oxidoreductase, N-terminal; IPR007867|Glucose-methanol-choline oxidoreductase, C-terminal	GO:0016614|oxidoreductase activity, acting on CH-OH group of donors ; GO:0050660|flavin adenine dinucleotide binding ; GO:0055114|oxidation-reduction process
Gh_A10G1523	AT3G06670	binding	Q5SP90	PP4R3_DANRE Serine/threonine-protein phosphatase 4 regulatory subunit 3 OS=Danio rerio GN=smek1 PE=1 SV=1	B9HWX8	B9HWX8_POPTR Predicted protein OS=Populus trichocarpa GN=POPTRDRAFT_833657 PE=4 SV=1			PF04802.10|SMK-1; PB002986|Pfam-B_2986; PB002149|Pfam-B_2149; PB001594|Pfam-B_1594	IPR006887|Domain of unknown function DUF625
Gh_A10G1524	AT4G16160	Mitochondrial import inner membrane translocase subunit Tim17/Tim22/Tim23 family protein	Q0WMZ5	OP162_ARATH Outer envelope pore protein 16-2, chloroplastic OS=Arabidopsis thaliana GN=OEP162 PE=1 SV=1	D7SY44	D7SY44_VITVI Putative uncharacterized protein OS=Vitis vinifera GN=VIT_05s0077g01190 PE=4 SV=1			PF02466.14|Tim17	IPR003397|Mitochondrial inner membrane translocase subunit Tim17/Tim22/Tim23/peroxisomal protein PMP24
Gh_A10G1525	AT5G49400	zinc knuckle (CCHC-type) family protein	Q5EB97	ZCH10_RAT Zinc finger CCHC domain-containing protein 10 OS=Rattus norvegicus GN=Zcchc10 PE=2 SV=2	B9HWY1	B9HWY1_POPTR Predicted protein OS=Populus trichocarpa GN=POPTRDRAFT_822197 PE=2 SV=1			PF13917.1|zf-CCHC_3
Gh_A10G1526	AT3G17000	ubiquitin-conjugating enzyme 32	Q9LSP7	UBC32_ARATH Ubiquitin-conjugating enzyme E2 32 OS=Arabidopsis thaliana GN=UBC32 PE=2 SV=1	B9RZP3	B9RZP3_RICCO Non-canonical ubiquitin conjugating enzyme, putative OS=Ricinus communis GN=RCOM_1000310 PE=4 SV=1	pop:POPTR_832690	hypothetical protein ; K10578 ubiquitin-conjugating enzyme E2 J1 [EC:6.3.2.19]	PF00179.21|UQ_con	IPR000608|Ubiquitin-conjugating enzyme, E2	GO:0016881|acid-amino acid ligase activity
Gh_A10G1527	AT2G23060	Acyl-CoA N-acyltransferases (NAT) superfamily protein			B9HX15	B9HX15_POPTR Predicted protein OS=Populus trichocarpa GN=POPTRDRAFT_566828 PE=4 SV=1			PF00583.19|Acetyltransf_1	IPR000182|GNAT domain	GO:0008080|N-acetyltransferase activity
Gh_A10G1528	AT3G17040	high chlorophyll fluorescent 107	Q9FNS4	MBB1_CHLRE PsbB mRNA maturation factor Mbb1, chloroplastic OS=Chlamydomonas reinhardtii GN=MBB1 PE=2 SV=1	K7L3K0	K7L3K0_SOYBN Uncharacterized protein OS=Glycine max PE=4 SV=1	dre:337685	ogt; O-linked N-acetylglucosamine (GlcNAc) transferase (UDP-N-acetylglucosamine:polypeptide-N- acetylglucosaminyl transferase) ; K09667 polypeptide N-acetylglucosaminyltransferase [EC:2.4.1.41]	PF07719.12|TPR_2	IPR003107|RNA-processing protein, HAT helix; IPR013026|Tetratricopeptide repeat-containing domain; IPR013105|Tetratricopeptide TPR2; IPR019734|Tetratricopeptide repeat	GO:0006396|RNA processing ; GO:0005515|protein binding ; GO:0005622|intracellular
Gh_A10G1530	AT2G23060	Acyl-CoA N-acyltransferases (NAT) superfamily protein			B9HX15	B9HX15_POPTR Predicted protein OS=Populus trichocarpa GN=POPTRDRAFT_566828 PE=4 SV=1			PF00583.19|Acetyltransf_1	IPR000182|GNAT domain	GO:0008080|N-acetyltransferase activity
Gh_A10G1531	AT3G17040	high chlorophyll fluorescent 107	Q9FNS4	MBB1_CHLRE PsbB mRNA maturation factor Mbb1, chloroplastic OS=Chlamydomonas reinhardtii GN=MBB1 PE=2 SV=1	K7L3K0	K7L3K0_SOYBN Uncharacterized protein OS=Glycine max PE=4 SV=1	dre:337685	ogt; O-linked N-acetylglucosamine (GlcNAc) transferase (UDP-N-acetylglucosamine:polypeptide-N- acetylglucosaminyl transferase) ; K09667 polypeptide N-acetylglucosaminyltransferase [EC:2.4.1.41]	PF07719.12|TPR_2	IPR003107|RNA-processing protein, HAT helix; IPR013026|Tetratricopeptide repeat-containing domain; IPR013105|Tetratricopeptide TPR2; IPR019734|Tetratricopeptide repeat	GO:0006396|RNA processing ; GO:0005515|protein binding ; GO:0005622|intracellular
Gh_A02G0092	AT2G43680	IQ-domain 14	Q8LPG9	IQD14_ARATH Protein IQ-DOMAIN 14 OS=Arabidopsis thaliana GN=IQD14 PE=1 SV=1	B9IQV0	B9IQV0_POPTR Predicted protein OS=Populus trichocarpa GN=POPTRDRAFT_738961 PE=2 SV=1			PF13178.1|DUF4005; PF00612.22|IQ	IPR000048|IQ motif, EF-hand binding site; IPR025064|Domain of unknown function DUF4005	GO:0005515|protein binding
Gh_A02G0093	AT1G17130	Family of unknown function (DUF572)	Q54WR5	CCD94_DICDI Coiled-coil domain-containing protein 94 homolog OS=Dictyostelium discoideum GN=ccdc94 PE=3 SV=1	F6HWY5	F6HWY5_VITVI Putative uncharacterized protein OS=Vitis vinifera GN=VIT_00s1623g00010 PE=4 SV=1			PF04502.8|DUF572	IPR007590|CWC16 protein
Gh_A02G0094	AT3G59660	C2 domain-containing protein / GRAM domain-containing protein	Q9ZVT9	C2GR1_ARATH C2 and GRAM domain-containing protein At1g03370 OS=Arabidopsis thaliana GN=At1g03370 PE=2 SV=4	B9N5Y8	B9N5Y8_POPTR Predicted protein OS=Populus trichocarpa GN=POPTRDRAFT_582752 PE=4 SV=1	gga:417513	RASA4; RAS p21 protein activator 4 ; K03008 DNA-directed RNA polymerase II subunit J	PF00168.25|C2; PF02893.15|GRAM	IPR000008|C2 calcium-dependent membrane targeting; IPR004182|GRAM domain; IPR018029|C2 membrane targeting protein; IPR020477|C2 domain	GO:0005515|protein binding
Gh_A02G0095	AT1G05710	basic helix-loop-helix (bHLH) DNA-binding superfamily protein	Q9LT67	BH113_ARATH Transcription factor bHLH113 OS=Arabidopsis thaliana GN=BHLH113 PE=2 SV=1	M5XFT6	M5XFT6_PRUPE Uncharacterized protein OS=Prunus persica GN=PRUPE_ppa012528mg PE=4 SV=1			PB013637|Pfam-B_13637; PB005343|Pfam-B_5343	IPR011598|Myc-type, basic helix-loop-helix (bHLH) domain	GO:0046983|protein dimerization activity
Gh_A02G0096	AT1G73180	Eukaryotic translation initiation factor eIF2A family protein	O74965	EIF2A_SCHPO Eukaryotic translation initiation factor 2A OS=Schizosaccharomyces pombe (strain 972 / ATCC 24843) GN=SPBC4B4.04 PE=3 SV=1	M5XFE3	M5XFE3_PRUPE Uncharacterized protein OS=Prunus persica GN=PRUPE_ppa004316mg PE=4 SV=1	xtr:549478	eif3s9; eukaryotic translation initiation factor 3, subunit 9 eta, 116kDa ; K03253 translation initiation factor eIF-3 subunit 9	PB001684|Pfam-B_1684; PF08662.6|eIF2A	IPR013979|Translation initiation factor, beta propellor-like domain
Gh_A02G0097	AT1G69550	disease resistance protein (TIR-NBS-LRR class)	Q7XA40	RGA3_SOLBU Putative disease resistance protein RGA3 OS=Solanum bulbocastanum GN=RGA3 PE=2 SV=2	M5VU46	M5VU46_PRUPE Uncharacterized protein OS=Prunus persica GN=PRUPE_ppa022038mg PE=4 SV=1	dre:562066	CH211-208H16.3; novel protein similar to vertebrate leucine rich repeat and sterile alpha motif containing 1 (LRSAM1) ; K10641 E3 ubiquitin-protein ligase LRSAM1 [EC:6.3.2.19]	PB017720|Pfam-B_17720; PB010801|Pfam-B_10801; PF13855.1|LRR_8; PB002051|Pfam-B_2051; PB009066|Pfam-B_9066; PF00931.17|NB-ARC; PB003508|Pfam-B_3508	IPR000767|Disease resistance protein; IPR002182|NB-ARC	GO:0043531|ADP binding ; GO:0006952|defense response
Gh_A02G0098	AT4G27190	NB-ARC domain-containing disease resistance protein	Q9T048	DRL27_ARATH Disease resistance protein At4g27190 OS=Arabidopsis thaliana GN=At4g27190 PE=2 SV=1	M5W0W4	M5W0W4_PRUPE Uncharacterized protein OS=Prunus persica GN=PRUPE_ppa022498mg PE=4 SV=1	ath:AT4G19050	mob1/phocein family protein ; K06685 maintenance of ploidy protein MOB1 (MPS1 binder 1)	PF13855.1|LRR_8; PB011981|Pfam-B_11981; PF00931.17|NB-ARC; PB015722|Pfam-B_15722	IPR000767|Disease resistance protein; IPR002182|NB-ARC; IPR003591|Leucine-rich repeat, typical subtype	GO:0043531|ADP binding ; GO:0006952|defense response
Gh_A02G0100	AT3G08590	Phosphoglycerate mutase, 2,3-bisphosphoglycerate-independent	Q42908	PMGI_MESCR 2,3-bisphosphoglycerate-independent phosphoglycerate mutase OS=Mesembryanthemum crystallinum GN=PGM1 PE=1 SV=1	M0TJM5	M0TJM5_MUSAM Uncharacterized protein OS=Musa acuminata subsp. malaccensis PE=4 SV=1	pop:POPTR_825441	hypothetical protein ; K01834 phosphoglycerate mutase [EC:5.4.2.1]	PF06415.8|iPGM_N; PF01676.13|Metalloenzyme	IPR006124|Metalloenzyme; IPR011258|BPG-independent PGAM, N-terminal	GO:0046872|metal ion binding ; GO:0006007|glucose catabolic process ; GO:0004619|phosphoglycerate mutase activity ; GO:0003824|catalytic activity ; GO:0005737|cytoplasm ; GO:0030145|manganese ion binding
Gh_A02G0101	AT5G40520		Q94F58	NAC89_ARATH NAC domain-containing protein 89 OS=Arabidopsis thaliana GN=NAC089 PE=1 SV=1	B9MYB1	B9MYB1_POPTR Predicted protein OS=Populus trichocarpa GN=POPTRDRAFT_782325 PE=4 SV=1			PB003742|Pfam-B_3742; PF02365.10|NAM	IPR003441|NAC domain	GO:0003677|DNA binding ; GO:0006355|regulation of transcription, DNA-dependent
Gh_A02G0102	AT2G43500	Plant regulator RWP-RK family protein	O22864	NLP8_ARATH Protein NLP8 OS=Arabidopsis thaliana GN=NLP8 PE=2 SV=1	B9SWC9	B9SWC9_RICCO Transcription factor, putative OS=Ricinus communis GN=RCOM_1203530 PE=4 SV=1			PF02042.10|RWP-RK; PB002208|Pfam-B_2208; PF00564.19|PB1	IPR000270|Phox/Bem1p; IPR003035|RWP-RK domain	GO:0005515|protein binding
Gh_A02G0103	AT3G42170	BED zinc finger ;hAT family dimerisation domain	P08770	TRA1_MAIZE Putative AC transposase OS=Zea mays PE=2 SV=2	B9MYA1	B9MYA1_POPTR Predicted protein OS=Populus trichocarpa GN=POPTRDRAFT_827152 PE=4 SV=1			PB017353|Pfam-B_17353; PF05699.9|Dimer_Tnp_hAT; PF14372.1|DUF4413; PB016677|Pfam-B_16677; PF02892.10|zf-BED; PF03514.9|GRAS	IPR003656|Zinc finger, BED-type predicted; IPR005202|Transcription factor GRAS; IPR008906|HAT dimerisation domain, C-terminal; IPR025525|Domain of unknown function DUF4413	GO:0003677|DNA binding ; GO:0046983|protein dimerization activity
Gh_A02G0104	AT3G42170	BED zinc finger ;hAT family dimerisation domain	Q5BN22	RGA2_BRACM DELLA protein RGA2 OS=Brassica campestris GN=RGA2 PE=3 SV=1	B9GM59	B9GM59_POPTR Predicted protein OS=Populus trichocarpa GN=POPTRDRAFT_750720 PE=4 SV=1			PF05699.9|Dimer_Tnp_hAT; PF02892.10|zf-BED; PF03514.9|GRAS	IPR003656|Zinc finger, BED-type predicted; IPR005202|Transcription factor GRAS; IPR008906|HAT dimerisation domain, C-terminal	GO:0003677|DNA binding ; GO:0046983|protein dimerization activity
Gh_A02G0105	AT3G42170	BED zinc finger ;hAT family dimerisation domain	P08770	TRA1_MAIZE Putative AC transposase OS=Zea mays PE=2 SV=2	B9ND48	B9ND48_POPTR Predicted protein OS=Populus trichocarpa GN=POPTRDRAFT_591534 PE=4 SV=1	osa:4326283	Os01g0355900; hypothetical protein ; K08592 sentrin-specific protease 1 [EC:3.4.22.-]	PF02902.14|Peptidase_C48; PB017353|Pfam-B_17353; PF05699.9|Dimer_Tnp_hAT; PF14372.1|DUF4413; PB016677|Pfam-B_16677; PF02892.10|zf-BED; PF03514.9|GRAS	IPR003653|Peptidase C48, SUMO/Sentrin/Ubl1; IPR003656|Zinc finger, BED-type predicted; IPR005202|Transcription factor GRAS; IPR008906|HAT dimerisation domain, C-terminal; IPR025525|Domain of unknown function DUF4413	GO:0003677|DNA binding ; GO:0008234|cysteine-type peptidase activity ; GO:0006508|proteolysis ; GO:0046983|protein dimerization activity
Gh_A02G0106	AT1G14920	GRAS family transcription factor family protein	Q7Y1B6	GAI_SOLLC DELLA protein GAI OS=Solanum lycopersicum GN=GAI PE=2 SV=1	I1KRT7	I1KRT7_SOYBN Uncharacterized protein OS=Glycine max PE=4 SV=1			PF03514.9|GRAS	IPR005202|Transcription factor GRAS
Gh_A02G0107	AT3G42170	BED zinc finger ;hAT family dimerisation domain	P08770	TRA1_MAIZE Putative AC transposase OS=Zea mays PE=2 SV=2	B9MX72	B9MX72_POPTR Predicted protein OS=Populus trichocarpa GN=POPTRDRAFT_678611 PE=4 SV=1			PB017353|Pfam-B_17353; PF05699.9|Dimer_Tnp_hAT; PF14372.1|DUF4413; PB016677|Pfam-B_16677	IPR008906|HAT dimerisation domain, C-terminal; IPR025525|Domain of unknown function DUF4413	GO:0046983|protein dimerization activity
Gh_A02G0110	AT1G08450	calreticulin 3	O04153	CALR3_ARATH Calreticulin-3 OS=Arabidopsis thaliana GN=CRT3 PE=2 SV=2	B9HGZ3	B9HGZ3_POPTR Predicted protein OS=Populus trichocarpa GN=POPTRDRAFT_562210 PE=2 SV=1	sbi:SORBI_03g042500	SORBIDRAFT_03g042500; hypothetical protein ; K08057 calreticulin	PF00262.13|Calreticulin	IPR001580|Calreticulin/calnexin; IPR018124|Calreticulin/calnexin, conserved site	GO:0006457|protein folding ; GO:0005783|endoplasmic reticulum ; GO:0051082|unfolded protein binding ; GO:0005509|calcium ion binding
Gh_A02G0111	AT2G43410	RNA binding	Q8LPQ9	FPA_ARATH Flowering time control protein FPA OS=Arabidopsis thaliana GN=FPA PE=2 SV=2	M5XXT9	M5XXT9_PRUPE Uncharacterized protein OS=Prunus persica GN=PRUPE_ppa000835mg PE=4 SV=1	cnb:CNBA4410	hypothetical protein; K11294 nucleolin	PF00076.17|RRM_1; PF13893.1|RRM_5; PF07744.8|SPOC	IPR000504|RNA recognition motif domain; IPR003954|RNA recognition motif domain, eukaryote; IPR012921|Spen paralogue and orthologue SPOC, C-terminal	GO:0003676|nucleic acid binding
Gh_A02G0112	AT1G06110	SKP1/ASK-interacting protein 16	Q9LND7	SKI16_ARATH F-box protein SKIP16 OS=Arabidopsis thaliana GN=SKIP16 PE=1 SV=1	F6HYW9	F6HYW9_VITVI Putative uncharacterized protein OS=Vitis vinifera GN=VIT_05s0102g01140 PE=4 SV=1	nve:NEMVE_v1g241548	hypothetical protein ; K10290 F-box protein 3	PF04379.9|DUF525	IPR007474|ApaG domain
Gh_A02G0113	AT1G06070	Basic-leucine zipper (bZIP) transcription factor family protein	Q04088	POF21_ARATH Probable transcription factor PosF21 OS=Arabidopsis thaliana GN=POSF21 PE=2 SV=1	M5XCD0	M5XCD0_PRUPE Uncharacterized protein OS=Prunus persica GN=PRUPE_ppa005999mg PE=4 SV=1			PF07716.10|bZIP_2	IPR004827|Basic-leucine zipper domain	GO:0006355|regulation of transcription, DNA-dependent ; GO:0043565|sequence-specific DNA binding ; GO:0003700|sequence-specific DNA binding transcription factor activity
Gh_A02G0114	AT1G17130	Family of unknown function (DUF572)	Q54WR5	CCD94_DICDI Coiled-coil domain-containing protein 94 homolog OS=Dictyostelium discoideum GN=ccdc94 PE=3 SV=1	F6HWY5	F6HWY5_VITVI Putative uncharacterized protein OS=Vitis vinifera GN=VIT_00s1623g00010 PE=4 SV=1			PF04502.8|DUF572; PF02365.10|NAM	IPR003441|NAC domain; IPR007590|CWC16 protein	GO:0003677|DNA binding ; GO:0006355|regulation of transcription, DNA-dependent
Gh_A02G0115	AT3G59520	RHOMBOID-like protein 13	O74926	RBD2_SCHPO Rhomboid protein 2 OS=Schizosaccharomyces pombe (strain 972 / ATCC 24843) GN=rbd2 PE=3 SV=2	B9HH36	B9HH36_POPTR Predicted protein OS=Populus trichocarpa GN=POPTRDRAFT_562220 PE=4 SV=1	nve:NEMVE_v1g248483	hypothetical protein ; K09651 rhomboid domain-containing protein 1 [EC:3.4.21.-]	PF01694.17|Rhomboid	IPR022764|Peptidase S54, rhomboid domain	GO:0004252|serine-type endopeptidase activity ; GO:0016021|integral to membrane
Gh_A02G0116	AT4G26020		Q1PE49	4ON1_ARATH Protein At-4/1 OS=Arabidopsis thaliana GN=At4g26020 PE=1 SV=1	M5XHF2	M5XHF2_PRUPE Uncharacterized protein OS=Prunus persica GN=PRUPE_ppa010424mg PE=4 SV=1			PB006665|Pfam-B_6665
Gh_A02G0117	AT5G58003	C-terminal domain phosphatase-like 4	Q00IB6	CPL4_ARATH RNA polymerase II C-terminal domain phosphatase-like 4 OS=Arabidopsis thaliana GN=CPL4 PE=1 SV=1	B9SJP1	B9SJP1_RICCO RNA polymerase II ctd phosphatase, putative OS=Ricinus communis GN=RCOM_1628950 PE=4 SV=1	sce:YMR277W	FCP1; Carboxy-terminal domain (CTD) phosphatase, essential for dephosphorylation of the repeated C-terminal domain of the RNA polymerase II large subunit (Rpo21p) ; K01090 protein phosphatase [EC:3.1.3.16]	PF00533.21|BRCT; PF03031.13|NIF	IPR001357|BRCT domain; IPR004274|NLI interacting factor	GO:0005515|protein binding
Gh_A10G1153	AT1G09900	Pentatricopeptide repeat (PPR-like) superfamily protein	Q9LQ14	PPR96_ARATH Pentatricopeptide repeat-containing protein At1g62930, chloroplastic OS=Arabidopsis thaliana GN=At1g62930 PE=2 SV=2	A5AWF6	A5AWF6_VITVI Putative uncharacterized protein OS=Vitis vinifera GN=VITISV_021776 PE=4 SV=1			PF01535.15|PPR; PF13041.1|PPR_2; PF12854.2|PPR_1	IPR002885|Pentatricopeptide repeat
Gh_A10G1154	AT2G38110	glycerol-3-phosphate acyltransferase 6	O80437	GPAT6_ARATH Glycerol-3-phosphate 2-O-acyltransferase 6 OS=Arabidopsis thaliana GN=GPAT6 PE=1 SV=1	B9IIF1	B9IIF1_POPTR Predicted protein OS=Populus trichocarpa GN=POPTRDRAFT_777273 PE=4 SV=1			PB001661|Pfam-B_1661; PF12710.2|HAD; PF01553.16|Acyltransferase	IPR002123|Phospholipid/glycerol acyltransferase	GO:0016746|transferase activity, transferring acyl groups ; GO:0008152|metabolic process
Gh_A10G1155	AT4G31850	proton gradient regulation 3	Q9LPX2	PPR39_ARATH Pentatricopeptide repeat-containing protein At1g12775, mitochondrial OS=Arabidopsis thaliana GN=At1g12775 PE=2 SV=1	B9RM74	B9RM74_RICCO Pentatricopeptide repeat-containing protein, putative OS=Ricinus communis GN=RCOM_1078440 PE=4 SV=1	ani:AN4044.2	hypothetical protein ; K02541 minichromosome maintenance protein 3	PF13041.1|PPR_2; PF12854.2|PPR_1	IPR002885|Pentatricopeptide repeat
Gh_A10G1156	AT3G23710	Tic22-like family protein	F4J469	TI22L_ARATH Protein TIC 22-like, chloroplastic OS=Arabidopsis thaliana GN=TIC22L PE=2 SV=1	M5XLW7	M5XLW7_PRUPE Uncharacterized protein (Fragment) OS=Prunus persica GN=PRUPE_ppa023049mg PE=4 SV=1			PF04278.7|Tic22	IPR007378|Tic22-like
Gh_A10G1158	AT4G20820	FAD-binding Berberine family protein	A6P6V9	CBDAS_CANSA Cannabidiolic acid synthase OS=Cannabis sativa GN=CBDAS PE=1 SV=1	B9NFL1	B9NFL1_POPTR Predicted protein OS=Populus trichocarpa GN=POPTRDRAFT_597710 PE=4 SV=1	afm:AFUA_6G14340	glucooligosaccharide oxidase (EC:1.5.3.-); K00309	PB015676|Pfam-B_15676; PB004754|Pfam-B_4754; PB010321|Pfam-B_10321; PF08031.7|BBE; PF01565.18|FAD_binding_4	IPR006094|FAD linked oxidase, N-terminal; IPR012951|Berberine/berberine-like; IPR016166|FAD-binding, type 2	GO:0016614|oxidoreductase activity, acting on CH-OH group of donors ; GO:0008762|UDP-N-acetylmuramate dehydrogenase activity ; GO:0050660|flavin adenine dinucleotide binding ; GO:0003824|catalytic activity ; GO:0055114|oxidation-reduction process ; GO:0016491|oxidoreductase activity
Gh_A10G1159	AT1G05520	Sec23/Sec24 protein transport family protein	Q15436	SC23A_HUMAN Protein transport protein Sec23A OS=Homo sapiens GN=SEC23A PE=1 SV=2	M5XVI5	M5XVI5_PRUPE Uncharacterized protein OS=Prunus persica GN=PRUPE_ppa001742mg PE=4 SV=1			PF04811.10|Sec23_trunk; PF08033.7|Sec23_BS; PF04810.10|zf-Sec23_Sec24; PF00626.17|Gelsolin; PF04815.10|Sec23_helical	IPR006895|Zinc finger, Sec23/Sec24-type; IPR006896|Sec23/Sec24, trunk domain; IPR006900|Sec23/Sec24, helical domain; IPR007123|Gelsolin domain; IPR012990|Sec23/Sec24 beta-sandwich	GO:0006886|intracellular protein transport ; GO:0030127|COPII vesicle coat ; GO:0008270|zinc ion binding ; GO:0006888|ER to Golgi vesicle-mediated transport
Gh_A10G1653	AT1G80750	Ribosomal protein L30/L7 family protein	Q9SAI5	RL71_ARATH 60S ribosomal protein L7-1 OS=Arabidopsis thaliana GN=RPL7A PE=2 SV=1	B9GMC3	B9GMC3_POPTR Predicted protein OS=Populus trichocarpa GN=POPTRDRAFT_814853 PE=3 SV=1	pop:POPTR_814853	hypothetical protein ; K02937 large subunit ribosomal protein L7e	PF00327.15|Ribosomal_L30; PF08079.7|Ribosomal_L30_N; PB009820|Pfam-B_9820	IPR012988|Ribosomal protein L30, N-terminal; IPR016082|Ribosomal protein L30, ferredoxin-like fold domain
Gh_D03G1054	AT1G01630	Sec14p-like phosphatidylinositol transfer family protein	Q55CU8	RSC5_DICDI Random slug protein 5 OS=Dictyostelium discoideum GN=rsc5 PE=2 SV=1	Q8VWW0	Q8VWW0_GOSHI Polyphosphoinositide binding protein OS=Gossypium hirsutum GN=Ssh2 PE=2 SV=1	uma:UM04979.1	hypothetical protein; K01101 4-nitrophenyl phosphatase [EC:3.1.3.41]	PF03765.10|CRAL_TRIO_N; PF00650.15|CRAL_TRIO	IPR001251|CRAL-TRIO domain; IPR011074|CRAL/TRIO, N-terminal domain
Gh_D03G1055	AT5G51020	crumpled leaf	B0JGA0	CPXT3_MICAN Chromophore lyase CpcT/CpeT 3 OS=Microcystis aeruginosa (strain NIES-843) GN=cpcT3 PE=3 SV=1	B9RA52	B9RA52_RICCO Putative uncharacterized protein OS=Ricinus communis GN=RCOM_1503200 PE=3 SV=1			PF06206.6|CpeT	IPR010404|Chromophore lyase CpcT/CpeT	GO:0017009|protein-phycocyanobilin linkage
Gh_D03G1056	AT3G06530	ARM repeat superfamily protein	Q9C8Z4	HEAT1_ARATH Uncharacterized protein At3g06530 OS=Arabidopsis thaliana GN=At3g06530 PE=2 SV=3	A5AUU3	A5AUU3_VITVI Putative uncharacterized protein OS=Vitis vinifera GN=VITISV_023929 PE=4 SV=1
Gh_D03G1057	AT5G51030	NAD(P)-binding Rossmann-fold superfamily protein	B2X050	MNR1_CAPAN (+)-neomenthol dehydrogenase OS=Capsicum annuum GN=MNR1 PE=1 SV=1	B9I427	B9I427_POPTR Predicted protein OS=Populus trichocarpa GN=POPTRDRAFT_570377 PE=3 SV=1	mdo:100015233	similar to Carbonyl reductase [NADPH] 1 (NADPH-dependent carbonyl reductase 1) (Prostaglandin-E(2) 9-reductase) (Prostaglandin 9-ketoreductase) (15-hydroxyprostaglandin dehydrogenase [NADP+]) ; K00079 carbonyl reductase (NADPH) [EC:1.1.1.184]; K00081 prostaglandin-E2 9-reductase [EC:1.1.1.189]; K00084 15-hydroxyprostaglandin dehydrogenase (NADP) [EC:1.1.1.197]	PB008205|Pfam-B_8205; PF00106.20|adh_short	IPR002198|Short-chain dehydrogenase/reductase SDR; IPR002347|Glucose/ribitol dehydrogenase	GO:0008152|metabolic process ; GO:0016491|oxidoreductase activity
Gh_D03G1058	AT5G51050	Mitochondrial substrate carrier family protein	Q5XHA0	SCMC1_XENTR Calcium-binding mitochondrial carrier protein SCaMC-1 OS=Xenopus tropicalis GN=slc25a24 PE=2 SV=1	E6NU02	E6NU02_9ROSI JHL07K02.2 protein OS=Jatropha curcas GN=JHL07K02.2 PE=3 SV=1	api:100159411	similar to putative ADP/ATP translocase ; K05863 solute carrier family 25 (mitochondrial carrier; adenine nucleotide translocator)	PF13499.1|EF-hand_7; PF00153.22|Mito_carr; PF13202.1|EF-hand_5	IPR002048|EF-hand domain; IPR002067|Mitochondrial carrier protein; IPR011992|EF-hand domain pair; IPR018108|Mitochondrial substrate/solute carrier; IPR018247|EF-Hand 1, calcium-binding site	GO:0055085|transmembrane transport ; GO:0005509|calcium ion binding
Gh_D03G1060	AT5G07350	TUDOR-SN protein 1	Q66X93	SND1_RAT Staphylococcal nuclease domain-containing protein 1 OS=Rattus norvegicus GN=Snd1 PE=2 SV=1	B9ICC8	B9ICC8_POPTR Predicted protein OS=Populus trichocarpa GN=POPTRDRAFT_835251 PE=1 SV=1			PF00567.19|TUDOR; PF00565.12|SNase	IPR002999|Tudor domain; IPR006021|Staphylococcal nuclease (SNase-like)	GO:0003676|nucleic acid binding
Gh_D03G1061	AT5G61760	inositol polyphosphate kinase 2 beta	Q9FLT2	IPMKB_ARATH Inositol polyphosphate multikinase beta OS=Arabidopsis thaliana GN=IPK2b PE=1 SV=1	H6X2P5	H6X2P5_VITVI IPK2 protein OS=Vitis vinifera PE=2 SV=1	nve:NEMVE_v1g219446	hypothetical protein ; K00328 inositol-polyphosphate multikinase [EC:2.7.1.151]	PF03770.11|IPK	IPR005522|Inositol polyphosphate kinase	GO:0008440|inositol-1,4,5-trisphosphate 3-kinase activity
Gh_D03G1062	AT5G51060	NADPH/respiratory burst oxidase protein D	Q2HXL0	RBOHC_SOLTU Respiratory burst oxidase homolog protein C OS=Solanum tuberosum GN=RBOHC PE=1 SV=2	B9I440	B9I440_POPTR Predicted protein OS=Populus trichocarpa GN=POPTRDRAFT_570393 PE=4 SV=1	lbc:LACBIDRAFT_173015	LbNoxB; NADPH oxidase B; K08008 NADPH oxidase	PF08414.5|NADPH_Ox; PF08022.7|FAD_binding_8; PF08030.7|NAD_binding_6; PF01794.14|Ferric_reduct; PF13405.1|EF-hand_6	IPR000778|Cytochrome b245, heavy chain; IPR002048|EF-hand domain; IPR013112|FAD-binding 8; IPR013121|Ferric reductase, NAD binding; IPR013130|Ferric reductase transmembrane component-like domain; IPR013623|NADPH oxidase Respiratory burst; IPR017927|Ferredoxin reductase-type FAD-binding domain; IPR018247|EF-Hand 1, calcium-binding site	GO:0016020|membrane ; GO:0050664|oxidoreductase activity, acting on NAD(P)H, oxygen as acceptor ; GO:0005509|calcium ion binding ; GO:0004601|peroxidase activity ; GO:0055114|oxidation-reduction process ; GO:0016491|oxidoreductase activity
Gh_D03G1063	AT2G04940	scramblase-related	Q9LRR9	GLO1_ARATH Peroxisomal (S)-2-hydroxy-acid oxidase GLO1 OS=Arabidopsis thaliana GN=GLO1 PE=1 SV=1	I3SJB5	I3SJB5_LOTJA Uncharacterized protein OS=Lotus japonicus PE=2 SV=1	vvi:100244701	GSVIVT00000984001; hypothetical protein LOC100244701 ; K11517 (S)-2-hydroxy-acid oxidase [EC:1.1.3.15]	PF03803.10|Scramblase; PF01070.13|FMN_dh	IPR000262|FMN-dependent dehydrogenase; IPR005552|Scramblase	GO:0016491|oxidoreductase activity
Gh_D03G1064	AT4G00650	FRIGIDA-like protein	P0DH90	FRIGI_ARATH Protein FRIGIDA OS=Arabidopsis thaliana GN=FRI PE=2 SV=1	B9RA29	B9RA29_RICCO Protein FRIGIDA, putative OS=Ricinus communis GN=RCOM_1502940 PE=4 SV=1			PF07899.6|Frigida	IPR012474|Frigida-like
Gh_D03G1067	AT3G48800	Sterile alpha motif (SAM) domain-containing protein	Q99MQ1	BICC1_MOUSE Protein bicaudal C homolog 1 OS=Mus musculus GN=Bicc1 PE=2 SV=1	B9RA87	B9RA87_RICCO Putative uncharacterized protein OS=Ricinus communis GN=RCOM_1504550 PE=4 SV=1	bta:513389	DGKH; diacylglycerol kinase, eta (EC:2.7.1.107); K00901 diacylglycerol kinase [EC:2.7.1.107]	PF07647.12|SAM_2	IPR001660|Sterile alpha motif domain; IPR011510|Sterile alpha motif, type 2	GO:0005515|protein binding
Gh_D03G1068	AT3G26890		Q5BIM2	F214B_BOVIN Protein FAM214B OS=Bos taurus GN=FAM214B PE=2 SV=1	M5WCT8	M5WCT8_PRUPE Uncharacterized protein OS=Prunus persica GN=PRUPE_ppa001965mg PE=4 SV=1			PF13889.1|Chromosome_seg; PB015184|Pfam-B_15184; PB010047|Pfam-B_10047; PF13915.1|DUF4210	IPR025261|Domain of unknown function DUF4210
Gh_D03G1069	AT5G50860	Protein kinase superfamily protein	Q9ZVM9	Y1461_ARATH Probable serine/threonine-protein kinase At1g54610 OS=Arabidopsis thaliana GN=At1g54610 PE=1 SV=1	M5W993	M5W993_PRUPE Uncharacterized protein OS=Prunus persica GN=PRUPE_ppa003653mg PE=4 SV=1	osa:4325730	Os01g0367700; hypothetical protein ; K08819 Cdc2-related kinase, arginine/serine-rich [EC:2.7.11.22]	PF00069.20|Pkinase; PB013555|Pfam-B_13555	IPR000719|Protein kinase domain; IPR002290|Serine/threonine- / dual specificity protein kinase, catalytic domain; IPR008271|Serine/threonine-protein kinase, active site; IPR017441|Protein kinase, ATP binding site; IPR020635|Tyrosine-protein kinase, catalytic domain	GO:0004713|protein tyrosine kinase activity; GO:0005524|ATP binding ; GO:0004674|protein serine/threonine kinase activity ; GO:0004672|protein kinase activity ; GO:0006468|protein phosphorylation
Gh_D03G1070	AT5G50580	SUMO-activating enzyme 1B	P0DI13	SA1B2_ARATH SUMO-activating enzyme subunit 1B-2 OS=Arabidopsis thaliana GN=SAE1B-2 PE=2 SV=1	D7SGZ8	D7SGZ8_VITVI Putative uncharacterized protein OS=Vitis vinifera GN=VIT_17s0000g01270 PE=4 SV=1	vvi:100268076	GSVIVT00017952001; hypothetical protein LOC100268076 ; K10684 ubiquitin-like 1-activating enzyme E1 A [EC:6.3.2.19]	PF00899.16|ThiF; PB004707|Pfam-B_4707	IPR000594|UBA/THIF-type NAD/FAD binding fold	GO:0003824|catalytic activity
Gh_D03G1072	AT5G50700	hydroxysteroid dehydrogenase 1	P0DKC6	HSD1B_ARATH 11-beta-hydroxysteroid dehydrogenase 1B OS=Arabidopsis thaliana GN=HSD1 PE=1 SV=1	M5WSQ9	M5WSQ9_PRUPE Uncharacterized protein OS=Prunus persica GN=PRUPE_ppa026374mg PE=4 SV=1	ath:AT3G47350	ATHSD2; ATHSD2 (HYDROXYSTEROID DEHYDROGENASE 2); oxidoreductase ; K00071 11beta-hydroxysteroid dehydrogenase [EC:1.1.1.146]	PF00106.20|adh_short	IPR002198|Short-chain dehydrogenase/reductase SDR; IPR002347|Glucose/ribitol dehydrogenase; IPR020904|Short-chain dehydrogenase/reductase, conserved site	GO:0008152|metabolic process ; GO:0016491|oxidoreductase activity
Gh_D03G1073	AT3G62870	Ribosomal protein L7Ae/L30e/S12e/Gadd45 family protein	P35685	RL7A_ORYSJ 60S ribosomal protein L7a OS=Oryza sativa subsp. japonica GN=RPL7A PE=2 SV=1	I1QQ95	I1QQ95_ORYGL Uncharacterized protein OS=Oryza glaberrima PE=4 SV=1	osa:4345279	Os08g0326400; hypothetical protein ; K02936 large subunit ribosomal protein L7Ae	PF01248.21|Ribosomal_L7Ae	IPR001921|Ribosomal protein L7A/L8; IPR004037|Ribosomal protein L7Ae conserved site; IPR004038|Ribosomal protein L7Ae/L30e/S12e/Gadd45; IPR018492|Ribosomal protein L7Ae/L8/Nhp2 family	GO:0042254|ribosome biogenesis ; GO:0030529|ribonucleoprotein complex
Gh_D03G1074	AT5G41040	HXXXD-type acyl-transferase family protein	Q94CD1	HHT1_ARATH Omega-hydroxypalmitate O-feruloyl transferase OS=Arabidopsis thaliana GN=HHT1 PE=1 SV=1	F6GSZ7	F6GSZ7_VITVI Putative uncharacterized protein OS=Vitis vinifera GN=VIT_17s0000g00950 PE=4 SV=1			PF02458.10|Transferase	IPR003480|Transferase	GO:0016747|transferase activity, transferring acyl groups other than amino-acyl groups
Gh_D03G1075	AT3G48730	glutamate-1-semialdehyde 2,1-aminomutase 2	Q42522	GSA2_ARATH Glutamate-1-semialdehyde 2,1-aminomutase 2, chloroplastic OS=Arabidopsis thaliana GN=GSA2 PE=2 SV=2	B9IFG3	B9IFG3_POPTR Predicted protein OS=Populus trichocarpa GN=POPTRDRAFT_575404 PE=3 SV=1	pop:POPTR_575404	hypothetical protein ; K01845 glutamate-1-semialdehyde 2,1-aminomutase [EC:5.4.3.8]	PB001485|Pfam-B_1485; PF00202.16|Aminotran_3; PB000433|Pfam-B_433	IPR004639|Tetrapyrrole biosynthesis, glutamate-1-semialdehyde aminotransferase; IPR005814|Aminotransferase class-III	GO:0042286|glutamate-1-semialdehyde 2,1-aminomutase activity; GO:0033014|tetrapyrrole biosynthetic process ; GO:0008483|transaminase activity ; GO:0030170|pyridoxal phosphate binding
Gh_D03G1076	AT4G24990	Ubiquitin family protein	Q9SW27	MUB3_ARATH Membrane-anchored ubiquitin-fold protein 3 OS=Arabidopsis thaliana GN=MUB3 PE=1 SV=1	C6TC32	C6TC32_SOYBN Uncharacterized protein OS=Glycine max PE=4 SV=1			PF13881.1|Rad60-SLD_2	IPR019955|Ubiquitin supergroup
Gh_D03G1077	AT5G51140	Pseudouridine synthase family protein	Q0E0Y3	PUS7_ORYSJ RNA pseudouridine synthase 7 OS=Oryza sativa subsp. japonica GN=Os02g0512300 PE=2 SV=2	B9IFG5	B9IFG5_POPTR Predicted protein OS=Populus trichocarpa GN=POPTRDRAFT_776329 PE=3 SV=1	olu:OSTLU_4215	predicted protein; K01718 pseudouridylate synthase [EC:4.2.1.70]	PF00849.17|PseudoU_synth_2	IPR002942|RNA-binding S4 domain; IPR006145|Pseudouridine synthase, RsuA/RluB/C/D/E/F; IPR006224|Pseudouridine synthase, RluC/RluD, conserved site	GO:0003723|RNA binding ; GO:0009451|RNA modification ; GO:0009982|pseudouridine synthase activity ; GO:0001522|pseudouridine synthesis
Gh_D03G1078	AT5G50790	Nodulin MtN3 family protein	Q9LUE3	SWT10_ARATH Bidirectional sugar transporter SWEET10 OS=Arabidopsis thaliana GN=SWEET10 PE=2 SV=1	B9IFG7	B9IFG7_POPTR Predicted protein OS=Populus trichocarpa GN=POPTRDRAFT_575407 PE=4 SV=1			PF03083.11|MtN3_slv	IPR004316|SWEET sugar transporter	GO:0016021|integral to membrane
Gh_D03G1264	AT3G46290	hercules receptor kinase 1	Q9LX66	HERK_ARATH Receptor-like protein kinase HERK 1 OS=Arabidopsis thaliana GN=HERK1 PE=1 SV=1	B9HPN8	B9HPN8_POPTR Predicted protein OS=Populus trichocarpa GN=POPTRDRAFT_650315 PE=3 SV=1	ath:AT5G38990	protein kinase family protein ; K04733 interleukin-1 receptor-associated kinase 4 [EC:2.7.11.1]	PF12819.2|Malectin_like; PF07714.12|Pkinase_Tyr; PB003458|Pfam-B_3458	IPR000719|Protein kinase domain; IPR001245|Serine-threonine/tyrosine-protein kinase catalytic domain; IPR002290|Serine/threonine- / dual specificity protein kinase, catalytic domain; IPR008271|Serine/threonine-protein kinase, active site; IPR017441|Protein kinase, ATP binding site; IPR020635|Tyrosine-protein kinase, catalytic domain; IPR024788|Malectin-like carbohydrate-binding domain	GO:0004713|protein tyrosine kinase activity; GO:0005524|ATP binding ; GO:0004674|protein serine/threonine kinase activity ; GO:0004672|protein kinase activity ; GO:0006468|protein phosphorylation
Gh_D03G1266	AT1G07810	ER-type Ca2+-ATPase 1	P92939	ECA1_ARATH Calcium-transporting ATPase 1, endoplasmic reticulum-type OS=Arabidopsis thaliana GN=ECA1 PE=1 SV=2	F6GTV2	F6GTV2_VITVI Putative uncharacterized protein OS=Vitis vinifera GN=VIT_06s0004g03900 PE=2 SV=1	ath:AT1G07810	ECA1; ECA1 (CALCIUM-TRANSPORTING ATPASE 1, ENDOPLASMIC RETICULUM-TYPE); calcium-transporting ATPase ; K01537 Ca2+-transporting ATPase [EC:3.6.3.8]	PF00689.16|Cation_ATPase_C; PF00122.15|E1-E2_ATPase; PF00702.21|Hydrolase; PB018409|Pfam-B_18409; PF00690.21|Cation_ATPase_N	IPR001757|Cation-transporting P-type ATPase; IPR004014|Cation-transporting P-type ATPase, N-terminal; IPR006068|Cation-transporting P-type ATPase, C-terminal; IPR008250|P-type ATPase, A domain; IPR018303|P-type ATPase, phosphorylation site; IPR023214|HAD-like domain	GO:0046872|metal ion binding ; GO:0019829|cation-transporting ATPase activity; GO:0000166|nucleotide binding ; GO:0016021|integral to membrane ; GO:0006812|cation transport
Gh_D03G1268	AT2G29500	HSP20-like chaperones superfamily protein	P05478	HSP16_SOYBN 18.5 kDa class I heat shock protein OS=Glycine max GN=HSP18.5-C PE=3 SV=1	A8WCV5	A8WCV5_GOSHI Low molecular weight heat shock protein OS=Gossypium hirsutum GN=LMWHSP6 PE=2 SV=1			PF00011.16|HSP20	IPR002068|Alpha crystallin/Hsp20 domain
Gh_D03G1269	AT5G59990	CCT motif family protein	Q9SK53	COL3_ARATH Zinc finger protein CONSTANS-LIKE 3 OS=Arabidopsis thaliana GN=COL3 PE=1 SV=1	B9N6M0	B9N6M0_POPTR Predicted protein OS=Populus trichocarpa GN=POPTRDRAFT_785581 PE=4 SV=1	osa:4332464	Os03g0284100; hypothetical protein ; K12129 pseudo-response regulator 7	PF06203.9|CCT	IPR010402|CCT domain	GO:0005515|protein binding
Gh_D03G1131	AT2G29590	Thioesterase superfamily protein	Q5R833	ACO13_PONAB Acyl-coenzyme A thioesterase 13 OS=Pongo abelii GN=ACOT13 PE=2 SV=1	B9S362	B9S362_RICCO Acyl-CoA thioesterase, putative OS=Ricinus communis GN=RCOM_0730450 PE=4 SV=1			PF03061.17|4HBT	IPR006683|Thioesterase superfamily
Gh_D03G1132	AT3G46980	phosphate transporter 4;3	Q66GI9	ANTR4_ARATH Probable anion transporter 4, chloroplastic OS=Arabidopsis thaliana GN=ANTR4 PE=2 SV=1	M5WS68	M5WS68_PRUPE Uncharacterized protein OS=Prunus persica GN=PRUPE_ppa004163mg PE=4 SV=1	olu:OSTLU_2927	MFS family transporter: sugar; K08193 MFS transporter, ACS family, solute carrier family 17 (sodium-dependent inorganic phosphate cotransporter)	PF07690.11|MFS_1	IPR011701|Major facilitator superfamily; IPR020846|Major facilitator superfamily domain	GO:0055085|transmembrane transport ; GO:0016021|integral to membrane
Gh_D03G1133	AT1G07350	RNA-binding (RRM/RBD/RNP motifs) family protein	Q10422	YDC1_SCHPO Uncharacterized RNA-binding protein C25G10.01 OS=Schizosaccharomyces pombe (strain 972 / ATCC 24843) GN=SPAC25G10.01 PE=1 SV=1	B9HP82	B9HP82_POPTR Predicted protein OS=Populus trichocarpa GN=POPTRDRAFT_833248 PE=4 SV=1	sbi:SORBI_04g007860	SORBIDRAFT_04g007860; hypothetical protein ; K12741 heterogeneous nuclear ribonucleoprotein A1/3	PF00076.17|RRM_1; PB002199|Pfam-B_2199	IPR000504|RNA recognition motif domain	GO:0003676|nucleic acid binding
Gh_D03G1134	AT3G46960	RNA helicase, ATP-dependent, SK12/DOB1 protein	Q15477	SKIV2_HUMAN Helicase SKI2W OS=Homo sapiens GN=SKIV2L PE=1 SV=3	M5WA74	M5WA74_PRUPE Uncharacterized protein OS=Prunus persica GN=PRUPE_ppa000285mg PE=4 SV=1	vvi:100253599	similar to ATP-dependent helicase ; K12599 antiviral helicase SKI2 [EC:3.6.1.-]	PB002814|Pfam-B_2814; PF13234.1|rRNA_proc-arch; PF00270.24|DEAD; PF08148.7|DSHCT; PF00271.26|Helicase_C	IPR001650|Helicase, C-terminal; IPR011545|DNA/RNA helicase, DEAD/DEAH box type, N-terminal; IPR012961|DSH, C-terminal; IPR014001|Helicase, superfamily 1/2, ATP-binding domain; IPR025696|rRNA-processing arch domain	GO:0005524|ATP binding ; GO:0016818|hydrolase activity, acting on acid anhydrides, in phosphorus-containing anhydrides ; GO:0004386|helicase activity ; GO:0008026|ATP-dependent helicase activity ; GO:0003676|nucleic acid binding
Gh_D03G1136	AT2G29570	proliferating cell nuclear antigen 2	O82797	PCNA_TOBAC Proliferating cell nuclear antigen OS=Nicotiana tabacum GN=PCNA PE=2 SV=1	A5B6U5	A5B6U5_VITVI Proliferating cell nuclear antigen OS=Vitis vinifera GN=VIT_06s0004g05920 PE=3 SV=1	vvi:100248466	GSVIVT00024178001; hypothetical protein LOC100248466 ; K04802 proliferating cell nuclear antigen	PF00705.13|PCNA_N; PF02747.10|PCNA_C	IPR000730|Proliferating cell nuclear antigen, PCNA; IPR022648|Proliferating cell nuclear antigen, PCNA, N-terminal; IPR022649|Proliferating cell nuclear antigen, PCNA, C-terminal; IPR022659|Proliferating cell nuclear antigen, PCNA, conserved site	GO:0003677|DNA binding ; GO:0043626|PCNA complex ; GO:0006275|regulation of DNA replication ; GO:0030337|DNA polymerase processivity factor activity
Gh_D03G1137	AT1G07380	Neutral/alkaline non-lysosomal ceramidase	Q0JL46	NCASE_ORYSJ Neutral ceramidase OS=Oryza sativa subsp. japonica GN=Os01g0624000 PE=1 SV=1	B9S377	B9S377_RICCO Ceramidase, putative OS=Ricinus communis GN=RCOM_0731110 PE=4 SV=1	tad:TRIADDRAFT_29967	hypothetical protein ; K12349 neutral ceramidase [EC:3.5.1.23]	PF04734.8|Ceramidase_alk	IPR006823|Neutral/alkaline nonlysosomal ceramidase
Gh_D03G1138	AT1G12740	cytochrome P450, family 87, subfamily A, polypeptide 2	Q7XU38	C87A3_ORYSJ Cytochrome P450 87A3 OS=Oryza sativa subsp. japonica GN=CYP87A3 PE=2 SV=3	B9R8M6	B9R8M6_RICCO Cytochrome P450, putative OS=Ricinus communis GN=RCOM_1600950 PE=3 SV=1	ath:AT4G36380	ROT3; ROT3 (ROTUNDIFOLIA 3); oxygen binding / steroid hydroxylase ; K12637 cytochrome P450, family 90, subfamily C, polypeptide 1 [EC:1.14.-.-]	PF00067.17|p450	IPR001128|Cytochrome P450; IPR002403|Cytochrome P450, E-class, group IV; IPR017972|Cytochrome P450, conserved site	GO:0009055|electron carrier activity ; GO:0020037|heme binding ; GO:0016705|oxidoreductase activity, acting on paired donors, with incorporation or reduction of molecular oxygen ; GO:0005506|iron ion binding ; GO:0004497|monooxygenase activity; GO:0055114|oxidation-reduction process
Gh_D03G1144	AT1G34300	lectin protein kinase family protein	Q9XID3	Y1343_ARATH G-type lectin S-receptor-like serine/threonine-protein kinase At1g34300 OS=Arabidopsis thaliana GN=At1g34300 PE=1 SV=1	F6I1I9	F6I1I9_VITVI Serine/threonine-protein kinase OS=Vitis vinifera GN=VIT_18s0086g00210 PE=3 SV=1	ath:AT1G14370	APK2A; APK2A (PROTEIN KINASE 2A); kinase ; K00924	PF00069.20|Pkinase; PF00954.15|S_locus_glycop; PB000663|Pfam-B_663; PF01453.19|B_lectin; PB003458|Pfam-B_3458	IPR000719|Protein kinase domain; IPR000858|S-locus glycoprotein; IPR001480|Bulb-type lectin domain; IPR002290|Serine/threonine- / dual specificity protein kinase, catalytic domain; IPR008271|Serine/threonine-protein kinase, active site; IPR017441|Protein kinase, ATP binding site; IPR020635|Tyrosine-protein kinase, catalytic domain	GO:0004713|protein tyrosine kinase activity; GO:0005524|ATP binding ; GO:0004674|protein serine/threonine kinase activity ; GO:0004672|protein kinase activity ; GO:0048544|recognition of pollen ; GO:0006468|protein phosphorylation
