# Supplementary material for: Lint percentage and boll weight QTLs in three excellent upland cotton (Gossypium hirsutum): ZR014121, CCRI60, and EZ60
Source: BMC Plant Biol. 2023 Apr 5;23:179. doi: 10.1186/s12870-023-04147-5 (PMC10074700; doi:10.1186/s12870-023-04147-5)
Supplement: Supplementary file 9 — Additional file 9:Table S9. KEGG annotations of the candidate genes of the QTLs for LP [file 12870_2023_4147_MOESM9_ESM.xlsx]

## Sheet: Sheet1
Table S9 KEGG annotations of the candidate genes of the QTLs for LP
Metabolism						Genes and Proteins					Annotation guide
Global and overview maps						Orthologs, modules and networks					br01610 Ribosomal proteins (1)
01100 Metabolic pathways (2)						ko00001 KEGG Orthology (KO) (17)
01110 Biosynthesis of secondary metabolites (1)						Protein families: metabolism
01120 Microbial metabolism in diverse environments (1)						ko01000 Enzymes (5)
01200 Carbon metabolism (1)						ko01001 Protein kinases (1)
Carbohydrate metabolism						ko01009 Protein phosphatases and associated proteins (1)
00630 Glyoxylate and dicarboxylate metabolism (1)						ko01002 Peptidases and inhibitors (1)
Lipid metabolism						ko01004 Lipid biosynthesis proteins (1)
00600 Sphingolipid metabolism (1)						Protein families: genetic information processing
						ko03021 Transcription machinery (1)
Genetic Information Processing						ko03019 Messenger RNA biogenesis (1)
Transcription						ko03041 Spliceosome (2)
03040 Spliceosome (2)						ko03011 Ribosome (1)
Translation						ko03009 Ribosome biogenesis (2)
03010 Ribosome (1)						ko03110 Chaperones and folding catalysts (1)
03008 Ribosome biogenesis in eukaryotes (1)						ko03032 DNA replication proteins (1)
Folding, sorting and degradation						ko03036 Chromosome and associated proteins (2)
04141 Protein processing in endoplasmic reticulum (1)						ko03400 DNA repair and recombination proteins (1)
Replication and repair						Protein families: signaling and cellular processes
03030 DNA replication (1)						ko02000 Transporters (1)
03410 Base excision repair (1)						ko04147 Exosome (1)
03420 Nucleotide excision repair (1)						ko04030 G protein-coupled receptors (1)
03430 Mismatch repair (1)						ko04050 Cytokine receptors (1)
						ko00536 Glycosaminoglycan binding proteins (1)
Environmental Information Processing						RNA family
Signal transduction						ko03100 Non-coding RNAs (1)
04071 Sphingolipid signaling pathway (1)
Signaling molecules and interaction
04060 Cytokine-cytokine receptor interaction (1)
04061 Viral protein interaction with cytokine and cytokine receptor (1)
Cellular Processes
Transport and catabolism
04146 Peroxisome (1)
Cell growth and death
04110 Cell cycle (1)
Cellular community - eukaryotes
04530 Tight junction (1)
