# Supplementary material for: Lint percentage and boll weight QTLs in three excellent upland cotton (Gossypium hirsutum): ZR014121, CCRI60, and EZ60
Source: BMC Plant Biol. 2023 Apr 5;23:179. doi: 10.1186/s12870-023-04147-5 (PMC10074700; doi:10.1186/s12870-023-04147-5)
Supplement: Supplementary file 10 — Additional file 10:Table S10. KEGG annotations of the candidate genes of the QTLs for BW [file 12870_2023_4147_MOESM10_ESM.xlsx]

## Sheet: Sheet1
Table S10 KEGG annotations of the candidate genes of the QTLs for BW
Metabolism						Genes and Proteins					Annotation guide
Global and overview maps						Orthologs, modules and networks					br01610 Ribosomal proteins (1)
01100 Metabolic pathways (4)						ko00001 KEGG Orthology (KO) (11)
01110 Biosynthesis of secondary metabolites (4)						Protein families: metabolism
01120 Microbial metabolism in diverse environments (2)						ko01000 Enzymes (6)
01200 Carbon metabolism (1)						ko01009 Protein phosphatases and associated proteins (1)
01250 Biosynthesis of nucleotide sugars (1)						ko01002 Peptidases and inhibitors (1)
Carbohydrate metabolism						ko01004 Lipid biosynthesis proteins (1)
00010 Glycolysis / Gluconeogenesis (1)						Protein families: genetic information processing
00020 Citrate cycle (TCA cycle) (1)						ko03011 Ribosome (1)
00030 Pentose phosphate pathway (1)						ko04121 Ubiquitin system (2)
00052 Galactose metabolism (1)						ko03400 DNA repair and recombination proteins (1)
00500 Starch and sucrose metabolism (1)						Protein families: signaling and cellular processes
00520 Amino sugar and nucleotide sugar metabolism (1)						ko02000 Transporters (1)
00650 Butanoate metabolism (1)						ko04147 Exosome (1)
Energy metabolism
00190 Oxidative phosphorylation (1)
00720 Carbon fixation pathways in prokaryotes (1)
Lipid metabolism
00561 Glycerolipid metabolism (1)
00564 Glycerophospholipid metabolism (1)
Nucleotide metabolism
00230 Purine metabolism (1)
Biosynthesis of other secondary metabolites
00521 Streptomycin biosynthesis (1)
00999 Biosynthesis of various plant secondary metabolites (1)
Genetic Information Processing
Translation
03010 Ribosome (1)
Folding, sorting and degradation
04141 Protein processing in endoplasmic reticulum (1)
04120 Ubiquitin mediated proteolysis (1)
Environmental Information Processing
Signal transduction
04350 TGF-beta signaling pathway (1)
Cellular Processes
Cellular community - eukaryotes
04550 Signaling pathways regulating pluripotency of stem cells (1)
