# Supplementary material for: Lint percentage and boll weight QTLs in three excellent upland cotton (Gossypium hirsutum): ZR014121, CCRI60, and EZ60
Source: BMC Plant Biol. 2023 Apr 5;23:179. doi: 10.1186/s12870-023-04147-5 (PMC10074700; doi:10.1186/s12870-023-04147-5)
Supplement: Supplementary file 11 — Additional file 11:Table S11. The expression levels of the candidate genes [file 12870_2023_4147_MOESM11_ESM.xlsx]

## Sheet: Sheet1
Table S11 The expression levels of the candidate genes
Gene ID	EZ60_0DPA_1	EZ60_0DPA_2	EZ60_0DPA_3	ZR_0DPA_1	ZR_0DPA_2	ZR_0DPA_3	EZ60_5DPA_1	EZ60_5DPA_2	EZ60_5DPA_3	ZR_5DPA_1	ZR_5DPA_2	ZR_5DPA_3	EZ60_10DPA_1	EZ60_10DPA_2	EZ60_10DPA_3	ZR_10DPA_1	ZR_10DPA_2	ZR_10DPA_3	EZ60_15DPA_1	EZ60_15DPA_2	EZ60_15DPA_3	ZR_15DPA_1	ZR_15DPA_2	ZR_15DPA_3	EZ60_20DPA_1	EZ60_20DPA_2	EZ60_20DPA_3	ZR_20DPA_1	ZR_20DPA_2	ZR_20DPA_3	EZ60_25DPA_1	EZ60_25DPA_2	EZ60_25DPA_3	ZR_25DPA_1	ZR_25DPA_2	ZR_25DPA_3
GH_A02G0081	0	0	0	0	0	0	0	0	0	0	0	0	0	0	0	0	0	0	0	0	0	0	0	0	0	0	0	0	0	0	0	0	0	0	0	0
GH_A02G0082	0.600105	0.149829	0.618632	0.401372	0.232127	0.631498	0	0.421791	0.251778	0.277502	0.89764	0.459604	0.276576	0.783646	0.543105	0.232589	0.508177	0.506958	0.246091	0	0.269897	0.304219	0.331188	0.211142	0.170952	0.311184	0.398786	0.427057	0.499507	0	0.425429	0	0	0.566676	0.608478	0
GH_A02G0083	0	0	0	0	0	0	0	0	0	0	0	0	0	0	0	0	0	0	0	0	0	0	0	0	0	0	0	0	0	0	0	0	0	0	0	0
GH_A02G0084	0.05352	0.016141	0.025486	0.014636	0.012915	0.02828	0.015413	0.0241	0.022202	0.012747	0.032683	0.017865	0.036378	0.158328	0.035789	0.027852	0.028205	0.039953	0.038447	0.053078	0.039827	0.052352	0.037813	0.009957	0.061025	0.065741	0.022245	0.171703	0.044533	0.035407	0.047009	0.047533	0.032063	0.061239	0.057394	0.192315
GH_A02G0085	0.196226	0.488068	0.664214	0.966875	1.64806	1.33698	0.303623	0.20665	0.38462	0.522199	2.43957	0.959996	0.303121	0.818195	1.23447	0.921124	0.923325	0.408932	0.112389	0.296749	0.118077	0.134976	0.490324	0.380868	0.143575	0.088013	0.485229	0.377834	0.735294	0.352903	0.267684	0.357211	0.496395	0.034654	0.522737	0
GH_A02G0086	1.04631	1.09872	1.01392	0.994532	0.604856	0.350371	0.170362	0.175816	0.180213	1.16889	0.242931	0.377207	0.30855	0.435103	0.338083	0.303571	0.674239	0.208532	0.228592	0.066664	0	0.03246	0.148638	0.173698	0.087544	0.309801	0.120928	0.163008	0.082323	0.33602	0.053237	0.137968	0.331222	0.157697	0	0
GH_A02G0087	4.31835	3.86509	3.76701	3.70431	3.24786	4.59564	8.02848	6.09751	6.63884	5.91561	3.42527	8.59146	6.23873	7.50274	6.30319	7.67277	5.08309	8.45625	7.45279	7.6754	7.31867	8.34012	7.65585	7.86721	7.13342	8.53535	7.9036	5.62004	6.27375	6.75346	8.10081	9.20302	6.84719	10.8178	8.7708	11.0794
GH_A02G0088	0.104833	0.178861	0.534848	0.154694	2.13024	0.584585	0.301178	0.64908	0.150613	0.418716	0.175006	0.135977	0.4061	0.232304	1.07559	0.431123	0.186938	0.156292	1.06181	0.786206	0.365854	1.16721	0.155617	0.141069	0.415069	0.43366	0.423707	0.569656	0.099659	0.392879	0.37842	0.151242	0.289706	0.134478	0.522227	0.122182
GH_A02G0089	2.02743	1.36116	1.57602	0.353182	0.174725	0.598497	2.54764	1.73806	2.2962	0.489277	0.30563	0.585503	2.98152	3.90021	2.71724	2.09856	0.890935	2.72874	3.53344	3.3915	3.30121	2.78799	2.06146	2.20127	1.82478	1.04671	1.55835	2.70909	1.79237	1.62007	2.05355	2.70852	2.15225	2.21178	1.16444	1.53154
GH_A02G0090	1.26509	1.04166	0.589429	0.176466	0	0.178444	2.73069	1.77489	0.823453	0.359336	0.153672	0.654939	2.57273	3.11521	1.79757	2.36962	1.28854	2.88214	1.97672	1.86471	1.80182	1.84446	2.69897	0.658173	1.44354	1.21877	1.16028	1.66744	0.544942	1.52083	1.39381	1.65248	0.346072	0.631919	0.668727	0.681818
GH_A02G0091	0	0.201408	0.10164	0	0	0	0	0	0	0	0	0	0	0	0	0	0.063072	0	0	0.107305	0	0	0	0	0.062024	0	0	0	0	0	0	0.133043	0	0.068312	0	0
GH_A02G0092	0	0	0	0	0	0	0	0	0	0	0	0	0	0	0	0	0	0	0	0	0	0	0	0	0	0	0	0	0	0	0	0	0	0	0	0
GH_A02G0093	0	0	0	0	0	0	0	0	0	0	0	0	0	0	0	0	0	0	0	0	0	0	0	0	0	0	0	0	0	0	0	0	0	0	0	0
GH_A02G0094	0.042565	0.127005	0.033171	0	0	0.085859	0	0.070254	0	0	0	0.042353	0	0	0.041901	0	0	0.013258	0	0	0	0	0	0	0	0	0	0	0	0	0	0	0	0	0	0
GH_A02G0095	0.039759	0.016777	0.028382	0.030682	0	0	0	0	0	0	5.86727	0	0	0	0	0	0	0	0	0	0	0	0	0	0	0	0	0	0	0	0	0	0	0	0	0
GH_A02G0096	0	0.007941	0	0	0	0	0	0	0	0	0	0	0	0	0	0	0	0	0	0	0	0	0	0	0	0	0	0	0	0	0	0	0	0	0	0
GH_A02G0097	0	0	0	0	0	0	0	0	0	0	0.456836	0.043413	0	0	0	0	0	0	0	0	0	0	0	0	0	0	0	0	0	0	0	0	0	0	0	0
GH_A02G0098	0.057314	0.051623	0	0	0.093429	0	0	0	0	0	0	0	0	0	0	0	0.081242	0	0	0	0	0	0	0	0	0	0	0	0	0	0	0	0	0	0	0
GH_A02G0099	0	0	0	0	0	0	0	0.041911	0	0	0	0	0	0	0	0	0	0	0	0	0	0	0	0	0	0.072589	0	0.050012	0.164197	0.030371	0	0	0.288597	0.128383	0.12335	0
GH_A02G0100	0.30196	0.554398	0	0	0	0.663794	1.35077	2.11111	4.08234	1.12709	0	0.794487	12.7401	5.19346	10.5683	3.56067	4.48947	5.82465	81.9185	65.1264	69.9012	46.3152	7.592	8.60696	39.8813	23.8596	40.0714	18.1833	24.3155	33.9276	30.3794	29.2598	21.6563	32.1191	26.6443	21.8985
GH_A02G0101	0	0	0	0	0	0	0	0	0	0	0	0	0	0	0	0	0	0	0	0	0	0	0	0	0	0	0	0	0	0	0	0	0	0.121624	0	0
GH_A02G0102	2.2362	2.15272	2.1293	2.86107	2.07256	1.90103	1.36558	1.57636	1.29163	1.28315	3.12319	1.15228	1.75963	1.1343	1.17624	1.20733	1.37963	0.934652	1.12712	0.635431	0.519598	0.634924	0.581821	0.908682	0.683711	0.98305	1.14477	0.768249	0.560767	0.418807	0.925097	0.629882	0.783132	0.548951	0.560144	0.537495
GH_A02G0103	9.56917	11.822	11.9554	18.1483	2.63256	8.61242	4.74992	7.2916	5.91184	6.90402	0.679789	4.17409	0.801248	0.730906	0.794322	0	4.53519	1.20191	0.918224	0.714065	0.542534	0.256908	0.80281	0	2.76692	1.94068	3.2034	1.29866	1.75724	1.44162	2.44738	1.59448	2.0695	0.095998	1.68529	0.433548
GH_A02G0104	1.07598	1.45941	1.66242	0.516816	2.2507	0.289106	0.660829	0.518019	1.20163	0.619557	0.377892	0.149614	0.085497	0.452678	0.472306	1.57809	0.757283	0.754372	0.266117	0.151414	0.158365	0.845327	0.025955	0.132414	0.737877	0.899092	0.774213	0.21461	0.135667	0	0.272429	0.196461	1.55877	0.248665	0.547445	0.043508
GH_A02G0105	0.057408	0.484802	0.059274	0.033146	0.015342	0.051207	0.06064	0.070614	0.027325	0.066326	0.040675	0.022822	0.023646	0.014409	0.108169	0.010564	0.071033	0.035548	0.003151	0.042663	0.014978	0.030981	0.044458	0.093149	0.00167	0.010422	0.014386	0.060606	0.019091	0.028611	0.118226	0.073327	0.135695	0.032618	0.17847	0.014963
GH_A02G0106	0.042777	0.139959	0	0	0	0	0.098611	0	0	0	0	0	0	0	0	0	0	0	0	0	0	0	0	0	0	0	0	0	0	0	0	0	0	0	0	0
GH_A02G0107	0	0	0	0	0.009232	0.009073	0	0	0	0	0.001676	0	0	0	0	0	0.083069	0	0	0	0	0	0	0	0	0	0	0	0	0	0	0	0	0	0	0
GH_A02G0108	13.9208	14.1563	13.3484	5.29558	6.06073	5.25071	22.9759	22.7193	23.787	17.3073	2.25986	13.2443	23.3248	17.8047	22.3383	23.2748	21.7604	22.2154	19.5695	18.1057	17.8046	22.0731	22.6482	20.888	8.92643	9.63523	6.41486	9.59259	10.4786	8.06471	3.30401	5.92082	4.3472	7.83996	6.86293	7.48087
GH_A02G0109	0	0	0	0	0	0.035838	0	0.026539	0	0	0	0	0.022765	0	0	0	0.123545	0.087773	0.23081	0.091763	0.028301	0.13055	0.204593	0.109045	0.127004	0	0	0	0.0752	0.067424	0	0	0	0.322288	0.376789	0
GH_A02G0110	1.17861	0	0.390224	0	0.17526	0.415516	0.12091	0.933608	0	0.140425	1.74235	0	0.223451	0.079158	0.103227	0	0.186149	0.878783	0	0	0.070531	0	0	0	0.234207	0.083074	0	0.45425	0.501282	0	0	0	0	0	0.397699	0
GH_A02G0111	0.258066	0.043353	0.314716	0.509254	0	1.91529	0	0.106242	0.96435	0.477613	1.64101	0.130507	0.280276	0	1.00538	0	0.256695	0	0	0	0	0	0	0	0.159232	0.267167	0.257704	0.065057	0.72987	0	0	0	0.024917	0.749575	0	0
GH_A02G0112	0.229606	0.287554	0.215854	0.046774	0.01721	0.05237	0.093307	0.070172	0.097372	0.054797	0.576875	0.017794	0.038956	0.035843	0	0.063297	0.299179	0.075397	0.024559	0.012671	0.012311	0.094599	0.064808	0.04576	0.031683	0.029597	0	0.083758	0.069269	0.059753	0	0	0	0.073569	0.056051	0
GH_A02G0113	0.038552	0.091076	0.079125	0.045347	0.245913	0.155172	0	0.015448	0.078398	0.045627	0	0	0	0	0	0.153973	0.060443	0.095196	0	0	0.055479	0	0.141934	0.166494	0	0	0	0	0.235691	0.080473	0.11809	0.05349	0	0	0	0
GH_A02G0114	0	0	0	0	0	0	0	0	0	0	0	0	0	0	0	0	0	0	0	0	0.009297	0	0	0	0	0	0	0	0	0	0	0	0	0	0	0
GH_A02G0115	0	0	0	0	0	0	0	0	0	0	0	0	0	0	0	0	0	0	0	0	0	0	0	0	0	0	0	0	0	0	0	0	0	0	0	0
GH_A02G0116	0.354822	0.480482	0.296725	0.413898	0.418573	0.459634	0.753779	0.950725	0.653295	0.889685	0.292991	1.05134	1.52284	1.82782	1.28174	1.79947	0.575841	1.6795	1.12922	1.57848	0.714113	2.17535	1.80301	0.874605	1.10994	0.957671	1.04031	0.914695	1.6434	0.964758	1.03478	0.964859	0.788347	1.19989	1.00634	1.01368
GH_A02G0117	0.251746	0.435455	0.06698	0.0759	0.098021	0.50024	0.135738	0.064802	0.085477	0.085321	0.092204	0.09279	0.068915	0.072758	0.067927	0.159927	0.316185	0.312937	0.130833	0.073844	0.060952	0.073253	0.085246	0.092505	0.065134	0.069607	0.07447	0.080699	0.093547	0.083207	0.05408	0.075584	0.053652	0.083237	0.092007	0.08366
GH_A10G1151	39.8525	40.801	36.6337	36.5107	34.4097	38.5509	82.9462	70.083	68.2897	64.0733	9.7766	78.8652	81.828	86.8641	88.0485	108.616	97.5497	99.7647	78.0461	85.1209	86.5358	99.2525	105.642	98.2591	38.1451	34.2234	36.8292	41.6248	35.2262	35.0873	23.329	17.7692	40.6666	34.5384	35.7704	27.6921
GH_A10G1152	0	0	0	0	0	0	0	0	0	0	0	0	0.032689	0.040805	0.065548	0	0	0	0	0.028926	0.104788	0	0.06903	0.115935	0	0	0	0	0	0.086005	0.087948	0	0.011997	0	0	0
GH_A10G1153	0.145992	0.140875	0	0	0	0	0	0	0	0	0	0	0	0	0	0	0	0	0	0	0	0	0	0	0	0	0	0	0	0	0	0	0	0	0	0
GH_A10G1154	0.896607	1.4699	1.70263	0.691933	0.60348	1.01816	0.290233	0.896671	2.53322	0.022962	0.584974	2.38474	1.30954	0.058292	0	0.203633	1.51872	1.167	0	0.061563	0.04234	0.024739	0.596241	0.07121	0.054628	0	0.155417	0.065606	0.079639	0.231365	0.101566	0.180918	0.273348	0	0.709791	0.189929
GH_A10G1155	0	0	0	0	0	0	0	0	0	0	0	0	0	0	0	0	0	0	0	0	0	0	0	0	0	0	0	0	0	0	0	0	0	0	0	0
GH_A10G1156	0.2882	0.20604	0.182726	0	0.090933	0.209309	0.364616	0	0.103029	0.116407	0	0.162359	0.046911	0.129796	0.091108	0	0.107679	0.184969	0.155084	0.04649	0.068888	0.130043	0.09312	0.209991	0.313299	0.067312	0.167434	0.066209	0.235498	0.031215	0.572272	0.377751	0.537525	0.120821	0.158388	0
GH_A10G1157	0	0	0	0	0	0	0	0	0	0	0	0	0	0	0	0	0	0	0	0	0	0	0	0	0	0	0	0	0	0	0	0	0	0	0	0
GH_A10G1158	0.20486	0.59846	0.217808	0.307346	0.256395	0.179927	0.138866	0.482498	0.398575	0.479551	22.5667	0.372731	0.637843	0.078216	0.548261	0.318181	0.539719	0.210777	0.058603	0.022963	0.505407	0.773059	0.269512	0.092135	0.393122	0.283137	0.037356	0.16801	0.313037	0.809546	0.513218	0.20867	0.226466	0.076984	0.024554	0.130806
GH_A10G1159	0.46933	0.751487	1.03289	0.203125	0	0	3.88927	4.67388	3.96143	6.31188	6.40372	0.87971	0	0	0	0	0.225853	0	0	0	0.048967	0	0	0	0	0	0	0.444185	0	0.088732	0.07238	0	0	0	0	0
GH_D03G1054	16.2041	13.0322	13.3066	12.0075	12.5542	13.9462	11.064	12.3818	12.5904	9.82976	15.1577	10.66	14.0477	15.6394	19.1997	9.50487	17.8735	17.1012	12.5664	16.8536	18.3102	15.4286	15.4025	17.101	19.2932	19.903	17.8371	14.0585	14.1013	12.5113	17.1254	19.3841	21.039	17.466	16.9492	16.7656
GH_D03G1055	4.40138	5.45711	4.85514	4.15106	4.08719	4.30442	2.53618	2.65681	2.2503	2.16361	0.473505	2.45125	1.38993	1.18437	1.5303	1.0111	3.70779	1.314	1.02544	0.946814	0.449951	0.878269	0.881906	1.03727	1.00441	0.727207	0.623558	1.21907	1.11262	0.868207	0.370129	0.499295	0.675335	0.895212	0.774577	0.539559
GH_D03G1056	0	0	0	0	0	0	0	0	0	0	0	0	0	0	0	0	0	0	0	0	0	0	0	0	0	0	0	0	0	0	0	0	0	0	0	0
GH_D03G1057	0	0	0	0	0	0	0.118151	0.088126	0.072439	0.188571	0.123638	0.228945	0.205179	0.4538	0.24882	0.208544	0.011858	0.186844	0.217411	0.346449	0.224906	0.124519	0.063783	0.131939	0.168703	0.139727	0.095922	0.143529	0.116245	0.187397	0.03905	0.158938	0	0.199083	0.069103	0.196348
GH_D03G1058	21.2968	16.2452	18.7679	19.9147	19.6117	17.4544	8.62474	13.3494	10.0215	12.7371	1.77692	14.7721	5.94278	3.66083	6.00047	4.69379	11.6292	4.33001	3.0295	3.6816	2.89178	4.03653	3.79634	3.56994	1.98537	3.94612	5.47203	5.13936	2.98525	1.53044	3.05789	3.06034	6.61416	2.49303	3.97171	0.920994
GH_D03G1059	16.4919	30.6314	29.9566	35.3414	39.1333	30.4924	17.854	12.6261	13.8629	23.2303	4.33623	16.2838	0.542701	1.49141	6.21694	7.74052	8.09147	6.16946	1.94152	11.2035	8.60859	4.72115	9.00964	12.153	7.04054	1.22599	0.773102	0.946873	12.4025	5.69249	2.93414	0.781364	13.4841	2.33497	6.76849	5.34082
GH_D03G1060	0	0	0	0	0	0	0	0	0	0	0	0	0	0	0	0	0	0	0	0	0	0	0	0	0	0.033366	0	0	0	0	0	0	0.027379	0	0	0
GH_D03G1061	0.010401	0.022108	0	0	0	0.071811	0	0	0	0.026334	0.088351	0	0	0	0	0	0	0	0	0	0	0	0	0	0.025655	0.042353	0	0	0	0	0	0	0	0	0	0
GH_D03G1062	0	0	0	0	0	0	0	0	0	0	0.006444	0	0	0	0	0	0	0	0	0	0	0	0	0	0	0	0	0	0	0	0	0	0	0	0	0
GH_D03G1063	0.001994	0	0	0	0.016389	0.011053	0.001324	0	0	0	0.010119	0	0	0	0	0	0	0	0	0	0	0	0	0	0	0	0	0	0	0	0	0	0	0.011252	0	0
GH_D03G1064	12.2521	12.4346	11.9932	12.4386	11.0914	12.3105	10.7509	9.48413	9.97171	8.43208	14.2399	8.35153	7.13522	4.96172	6.68818	4.87882	12.4835	6.10105	5.02698	3.76506	4.01658	4.00329	4.2466	4.24316	4.53822	4.14574	5.39931	4.84779	3.90698	3.17407	3.06869	3.91466	3.42493	3.89287	4.38843	4.91813
GH_D03G1065	0.108002	0.124959	0.125119	0.026486	0.029673	0.041018	0.072755	0.078109	0.076557	0.062037	0.12031	0.137319	0.0793	0.079647	0.122023	0.086614	1.72342	0.145354	0.075595	0.069416	0.068657	0.075951	0.077073	0.086323	0.117169	0.052068	0.048065	0.100641	0.063508	0.066026	0.037752	0.0479	0.040552	0.06547	0.063088	0.070448
GH_D03G1066	0.802618	0.811411	0.569122	0.573157	0.923009	1.03296	0.402887	0.47989	0.439948	0.676744	0.153931	0.506846	0.250411	0.213104	0.216109	0.113138	0.414793	0.108743	0.146929	0.207226	0.218388	0.194335	0.145655	0.111545	0.30838	0.14942	0.190762	0.217875	0.306216	0.099588	0.116036	0.085313	0.170221	0.138345	0.154879	0.17505
GH_D03G1067	61.4567	59.9491	55.3504	68.9416	73.1838	62.3139	34.4523	32.9386	33.8709	29.2308	16.4082	28.3164	16.6417	11.4971	17.1933	10.3812	29.0418	13.4553	11.5721	9.32272	11.8979	9.45904	14.2837	12.1191	10.3594	9.28192	14.3653	10.7088	9.2443	8.32483	10.9045	8.52453	14.886	9.20972	12.8996	12.0773
GH_D03G1068	0.107111	0	0.05693	0.123954	0	0	0	0	0	0	0	0.071919	0	0	0	0	0	0	0	0	0	0	0	0	0	0	0	0	0	0	0	0	0	0	0	0
GH_D03G1069	2.99002	3.43308	2.66988	1.48328	1.62538	2.28249	10.5762	0.121993	0.116829	0.133684	0.186555	6.44074	3.21715	0.160929	0.143172	0.136563	0.170431	5.2309	4.71793	0.128804	0.153138	0.122269	0.142445	0.134888	0.134445	2.52784	0.177761	3.06845	0.200087	2.41426	0.212371	0.226974	0.152403	0.107843	0.197208	0.203353
GH_D03G1070	1.53276	2.38229	2.62266	5.06722	3.87543	3.54028	0.414259	0.589588	0.589201	0.95528	2.13404	0.723875	0.563905	1.09381	0.200334	0.287415	1.42996	0.064958	0.219946	0.208107	0.040846	0.339476	0.123017	0.064695	0.144873	0.192132	0.19456	0.173775	0.260249	0.121259	0.293647	0.281488	0.21547	0.038314	0.501289	0.367243
GH_D03G1071	40.1781	44.0146	41.0776	31.2822	33.0517	32.8281	22.4646	24.337	21.0794	31.6274	6.30812	29.1267	3.76982	1.04496	2.74907	0.949818	15.3633	3.44666	1.33394	0.207387	0.208987	0.083078	0.76885	0.513348	0.882709	0.906628	1.32937	0.728612	0.525074	0.748186	1.06612	0.692574	2.06707	0.323237	0.73823	0.78785
GH_D03G1072	0.497647	0.245338	0.467961	1.55788	1.15112	1.70101	0.253918	0.136511	0.132746	0.042504	0.146734	0.304238	0.054286	0.089584	0.065983	0.053597	0.215087	0.029542	0.081323	0.044633	0.092747	0.063939	0.082126	0.235675	0.124285	0.188066	0.039728	0.123273	0.05087	0.000378	0.76512	0.015723	0.029528	0.04061	0.010065	0.051643
GH_D03G1073	0.256915	0.080667	0.784721	0.275195	0.930793	1.63695	0.105818	0.249481	0.145899	0.070802	0.130172	0.198546	0.321893	0.129935	0.050615	0	0.659491	0.361924	0.085044	0.115381	0.047012	0	0.172508	0.607884	0	0.973889	0.082265	0.293474	0	0	0.659207	0	0	0	0	0.220853
GH_D03G1074	0	0	0	0	0	1.03237	0	0	0	0	0	0	0	0	0	0	0	0	0	0	0	0	0	0	0	0	0	0	0	0	0	0	0	0	0	0
GH_D03G1075	0	0	0	0	0	0	0	0	0	0	0	0	0	0	0	0	0	0	0	0	0	0	0	0	0	0	0	0	0	0	0	0	0	0	0	0
GH_D03G1076	0.679519	1.73629	1.11438	3.58836	4.15392	1.07619	0.185219	0.188667	0.13669	0.333194	0	0.837806	0	0	0.169881	0	0.508496	0	0	0	0	0	0	0	0	0	0	0	0.159437	0	0	0	0	0	0	0
GH_D03G1077	0	0	0	0	0	0	0	0	0	0	0	0	0	0	0	0	0	0	0	0	0	0	0	0	0	0	0	0	0	0	0	0	0	0	0	0
GH_D03G1078	9.44581	9.06763	9.40521	7.81114	9.17518	7.82561	7.0974	5.16958	4.48849	6.92659	4.91323	7.81054	5.91515	2.67706	2.04155	2.67556	9.13484	3.52139	3.97242	3.87127	5.98074	4.0815	4.32444	3.4202	4.46235	3.03023	4.23638	5.08537	7.22831	7.1181	3.21607	7.09301	6.73066	8.54589	4.97182	5.48384
